# Supplementary material for: Multi-omics analyses reveal significant differences in the gut microbiota and metabolites in children with Kawasaki disease in Northwest China
Source: Front Immunol. 2026 May 11;17:1767902. doi: 10.3389/fimmu.2026.1767902 (PMC13199117; doi:10.3389/fimmu.2026.1767902)
Supplement: Supplementary file 2 [file Table1.xlsx]

## Sheet: Table S1A. Phenotype
Table S1A. Phenotypes of the subjects.
ID	Group	Age	Sex	Height	Weight	BMI	Mature	Deliver_type	Allege	Defecation	Nationality	Location	Harmful substance	Anti_bac	Probiotic
MC_004	Con	4	M	108	17	14.5748	Y	Eu	N	0.2	Han	Lanzhou	N	N	N
MC_008	Con	3	M	98	15.5	16.1391	Y	Eu	N	1	Han	Lanzhou	N	N	N
MC_010	Con	3.1	M	98.8	15.5	15.8788	Y	Eu	N	0.5	Han	Lanzhou	N	N	N
MC_012	Con	3.7	F	101	14.2	13.9202	N	Ca	N	1.5	Han	Lanzhou	N	N	N
MC_015	Con	4	F	110	18.5	15.2893	N	Eu	N	1	Han	Lanzhou	N	N	N
MC_017	Con	5.4	F	110	20	16.5289	Y	Eu	N	1	Han	Lanzhou	N	N	N
MC_018	Con	2.6	M	91	15.2	18.3553	Y	Eu	N	1	Han	Lanzhou	N	N	N
MC_020	Con	4	F	105	16	14.5125	Y	Eu	Y	1	Han	Lanzhou	N	N	N
MC_021	Con	4.3	F	108	20.5	17.5754	Y	Eu	N	1	Han	Lanzhou	N	N	N
MC_022	Con	3.1	M	94	15.5	17.5419	Y	Eu	N	1	Han	Lanzhou	N	N	N
MC_024	Con	2.3	M	93	15.5	17.9211	Y	Eu	N	1	Han	Lanzhou	N	N	N
MC_026	Con	3.5	M	105	16	14.5125	Y	Ca	N	1	Han	Lanzhou	N	N	N
MC_028	Con	4.1	M	104	17	15.7175	Y	Ca	N	1	Han	Lanzhou	N	N	N
MC_031	Con	5	M	110	19	15.7025	Y	Eu	N	1	Han	Lanzhou	N	N	N
MC_033	Con	4	M	122	20	13.4372	Y	Ca	N	1	Han	Lanzhou	N	N	N
MC_037	Con	2.7	F	88	13	16.7872	Y	Eu	N	0.5	Han	Lanzhou	N	N	N
MC_038	Con	3	F	92	15	17.7221	Y	Eu	N	0.5	Han	Lanzhou	N	N	N
MC_042	Con	3	M	100.1	14.5	14.471	Y	Eu	N	1	Han	Lanzhou	N	N	N
MC_043	Con	3.1	F	106	16	14.2399	Y	Eu	N	1	Han	Lanzhou	N	N	N
MC_045	Con	3	F	94	15.5	17.5419	Y	Eu	N	1	Han	Lanzhou	N	N	N
MC_051	Con	4.3	F	100	13	13	Y	Eu	N	1	Han	Lanzhou	N	N	N
MC_052	Con	3.1	M	100	13	13	Y	Ca	Y	1	Han	Lanzhou	N	N	N
MC_054	Con	4.4	F	112	18	14.3495	Y	Eu	N	1	Han	Lanzhou	N	N	N
MC_055	Con	2.5	F	92	11	12.9962	Y	Eu	N	1	Han	Lanzhou	N	N	N
MC_056	Con	4.9	F	117	44	32.1426	Y	Ca	N	2	Han	Lanzhou	N	N	N
MC_057	Con	4.5	F	107	16.5	14.4117	Y	Eu	N	2	Han	Lanzhou	N	N	N
MC_058	Con	4.6	M	117	20	14.6103	Y	Ca	N	1	Han	Lanzhou	N	N	N
MC_059	Con	4	F	104	16	14.7929	N	Ca	N	1	Han	Lanzhou	N	N	N
MC_062	Con	3.9	M	103	18	16.9667	Y	Ca	N	1	Han	Lanzhou	N	N	N
MC_067	Con	4.5	F	123	20	13.2196	Y	Eu	N	1	Han	Lanzhou	N	N	N
MC_068	Con	4.5	F	110	18	14.876	Y	Eu	N	1	Han	Lanzhou	N	N	N
MC_073	Con	4.9	F	114	21.4	16.4666	Y	Eu	N	1	Han	Lanzhou	N	N	N
MC_074	Con	4.1	F	100.5	17	16.8313	Y	Eu	N	1	Han	Lanzhou	N	N	N
MC_075	Con	5	F	115	19	14.3667	Y	Ca	N	2	Han	Lanzhou	N	N	N
MC_077	Con	3.6	F	100	30	30	Y	Eu	N	1	Han	Lanzhou	N	N	N
MC_078	Con	2.6	F	91	30	36.2275	Y	Eu	N	1	Han	Lanzhou	N	N	N
MC_079	Con	4.2	M	101	28.5	27.9384	Y	Eu	N	0.5	Han	Lanzhou	N	N	N
MC_080	Con	5.6	M	114	20	15.3894	Y	Ca	N	1	Han	Lanzhou	N	N	N
MC_086	Con	4.2	M	101	13	12.7438	Y	Ca	N	1	Han	Lanzhou	N	N	N
MC_087	Con	4.6	F	106	14.8	13.1719	Y	Eu	N	1	Han	Lanzhou	N	N	N
MC_090	Con	4.6	M	105	16	14.5125	Y	Ca	N	1	Han	Lanzhou	N	N	N
MC_095	Con	4	M	113	20	15.6629	Y	Ca	N	1	Han	Lanzhou	N	N	N
MC_097	Con	4.6	M	102	17.5	16.8205	Y	Ca	N	1	Han	Lanzhou	N	N	N
MC_101	Con	4.2	F	105	17	15.4195	Y	Eu	N	1	Han	Lanzhou	N	N	N
ZM_1	KD	0.7	M	74.8	10	17.873	N	Ca	N	5	Han	Lanzhou	N	N	N
ZM_2	KD	0.8	M	68.7	8	16.9503	Y	Ca	N	4	Han	Lanzhou	N	N	N
ZM_3	KD	1.5	M	80	10	15.625	Y	Eu	N	0.5	Han	Lanzhou	N	N	N
ZM_4	KD	5	M	115	22	16.6352	Y	Ca	N	1	Han	Lanzhou	N	N	N
ZM_5	KD	5	M	104	16	14.7929	Y	Eu	N	2	Han	Lanzhou	N	N	N
ZM_6	KD	5.6	M	120	22	15.2778	Y	Eu	N	0.5	Han	Lanzhou	N	N	N
ZM_7	KD	0.8	F	55	8	26.4463	Y	Eu	N	1	Han	Lanzhou	N	N	N
ZM_8	KD	3	M	100	13	13	Y	Ca	N	3	Han	Lanzhou	N	N	N
ZM_9	KD	0.7	F	66	8	18.3655	Y	Ca	N	1	Han	Lanzhou	N	N	N
ZM_10	KD	1.2	M	75	9	16	Y	Ca	N	3	Han	Lanzhou	N	N	N
ZM_11	KD	4.9	F	106	16	14.2399	Y	Eu	N	1	Han	Lanzhou	N	N	N
ZM_12	KD	3	F	105	15	13.6054	Y	Eu	N	1	Han	Lanzhou	N	N	N
ZM_13	KD	2.1	F	90	12	14.8148	Y	Ca	N	1	Han	Lanzhou	N	N	N
ZM_14	KD	3	M	115	13	9.82987	Y	Eu	N	1	Han	Lanzhou	N	N	N
ZM_15	KD	0.5	M	64.4	7	16.8782	Y	Ca	N	1	Han	Lanzhou	N	N	N
ZM_16	KD	1.8	M	85	12	16.609	Y	Eu	N	2	Han	Lanzhou	N	N	N
ZM_17	KD	4.5	F	108	16	13.7174	Y	Ca	N	1	Han	Lanzhou	N	N	N
ZM_18	KD	1.1	M	74	11	20.0877	N	Eu	N	3	Han	Lanzhou	N	N	N
ZM_19	KD	2.3	M	91	13	15.6986	Y	Eu	N	2	Han	Lanzhou	N	N	N
ZM_20	KD	3	F	92	12.6	14.8866	Y	Eu	N	1	Han	Lanzhou	N	N	N
ZM_22	KD	3	F	100	15	15	Y	Eu	N	2	Han	Lanzhou	N	N	N
ZM_23	KD	2.9	F	93	13.5	15.6087	Y	Ca	N	0.5	Han	Lanzhou	N	N	N
ZM_24	KD	4.4	M	110	18	14.876	Y	Ca	N	1	Han	Lanzhou	N	N	N
ZM_25	KD	1.4	M	82	11	16.3593	Y	Ca	N	1	Han	Lanzhou	N	N	N
ZM_26	KD	1.95	F	82	10	14.8721	Y	Ca	N	1	Han	Lanzhou	N	N	N
ZM_27	KD	1.5	M	83	11.3	16.403	Y	Eu	N	2	Han	Lanzhou	N	N	N
ZM_28	KD	0.4	M	64.6	7.5	17.972	Y	Eu	N	0.5	Han	Lanzhou	N	N	N
ZM_29	KD	2	M	93	14.8	17.1118	Y	Eu	N	1	Han	Lanzhou	N	N	N
ZM_32	KD	3	F	103	16.8	15.8356	Y	Eu	N	2	Han	Lanzhou	N	N	N
ZM_30	KD	1.7	M	83	11	15.9675	Y	Ca	N	0.3	Han	Lanzhou	N	N	N
ZM_31	KD	2.2	F	92	10.5	12.4055	Y	Ca	N	1	Han	Lanzhou	N	N	N

## Sheet: Table S1B. Phe_KD
Table S1B. Phenotypes of the children with KD.
ID	Gender	Age	Group	Fever	Bilateral conjunctival congestion	Changes of lips and oral cavity	Polymorphous exanthema	Changes of peripheral extremities	Acute nonpurulent cervical lymphadenopathy	LMCA	Z_LMCA	LAD	Z_LAD	LCX	Z_LCX	RCA	Z_RCA	Hb	CRP	PLT	ESR	PCT	BNP	IL-6
ZM_1	M	0.7	KD	1	1	1	1	1	1	2.49	2.23	2.2	2.19	2.28	NA	1.93	1.35	69	139.53	194	38	0.151		1.5
ZM_2	M	0.8	KD	1	1	0	0	0	1	1.72	1.17	2.2	2.5	1	NA	1.78	0	NA	NA	NA	NA	NA	NA	NA
ZM_3	M	1.5	KD	1	1	1	1	1	1	2.93	3.27	3.03	3.79	1.78	1.33	2.69	3.32	97	97.46	534	97	0.173	350	56.1
ZM_5	M	5	KD	1	0	0	0	0	1	3.3	2.81	7.8	8.6	3.3	3.55	8.4	6.37	98	218.7	274	60	1.79	31975	596
ZM_6	M	5.6	KD	1	0	0	0	1	1	2.82	0.84	1.76	-0.77	1.37	NA	2.14	-0.05	115	66.63	162	16	0.523	108	22.6
ZM_7	F	0.8	KD	1	0	0	0	0	1	2.33	2.3	1.73	1.49	1.37	NA	1.81	1.51	109	10	659	55	0.043	167	31.7
ZM_8	M	3	KD	1	0	0	1	1	0	2.48	1.18	2.25	1.52	1.55	NA	1.94	3.11	111	15.34	666	54	0.123	129	20.1
ZM_9	F	0.7	KD	1	0	0	0	0	0	2.48	2.75	2.03	2.55	2.39	2.75	2.39	3.68	102	32.17	865	96	0.119	NA	31.6
ZM_10	M	1.2	KD	1	0	0	0	1	0	2.35	1.99	2.08	2	1.36	NA	2	1.72	108	132	483	63	1.77	NA	248
ZM_11	F	4.9	KD	1	1	1	1	1	1	2.34	0.58	1.65	-0.43	1.4	NA	2.31	1.38	125	71.71	364	56	3.79	583	353
ZM_12	F	3	KD	1	1	1	1	1	1	2.37	0.61	1.87	0.2	1.28	NA	1.87	0	110	75.23	381	93	0.66	3003	34.2
ZM_13	F	2.1	KD	1	1	1	1	1	1	1.94	0.09	1.7	0.38	1.27	NA	1.7	0.14	108	10.15	389	62	3.98	82	0
ZM_15	M	0.5	KD	0	0	0	0	0	0	3.12	4.88	2.22	2.89	1.28	NA	2.64	4.16	93	10	497	36	0.027	2196	8.53
ZM_16	M	1.8	KD	1	0	0	0	0	0	3.26	3.62	1.73	0.37	1.19	NA	1.39	-1.06	133	9.99	104	34	0.041	NA	1.5
ZM_17	F	4.5	KD	1	1	1	0	1	1	2.6	1.26	2.42	4.94	1.68	0.432	2.83	2.81	108	76.81	407	101	2.37	1500	694
ZM_18	M	1.1	KD	1	0	0	1	0	1	2.82	2.97	1.93	1.47	1.53	1.47	1.97	NA	112	9.99	217	26	1.05	NA	NA
ZM_19	M	2.3	KD	1	1	1	1	1	1	3.2	2.8	2.48	1.74	2	1.15	2.48	1.74	119	79.05	300	60	0.467	988	698
ZM_22	F	2.9	KD	1	1	1	1	1	1	2.3	0.92	1.57	0.32	1.3	NA	2.05	1.07	119	18	213	38	0.735	1697	34
ZM_23	F	2.9	KD	1	1	1	0	1	1	3.09	1.98	3.04	2.66	2.25	1.41	1.73	1.41	115	55.84	104	82	10.04	744	640
ZM_24	M	4.4	KD	1	1	1	0	0	0	4.62	6	2.75	2.62	2.21	1.81	3.14	3.53	120	0	324	46	0.118	139	5.22
ZM_25	M	1.4	KD	1	0	0	0	0	0	2.19	0.85	1.63	0.13	1.4	NA	1.6	-0.21	127	0	528	177.9	0.06	47	0
ZM_26	F	1.95	KD	1	1	1	1	1	1	3	3.41	2.52	2.76	1.6	NA	2.84	3.65	95	45.77	358	75	0.199	627	74.4
ZM_27	M	1.5	KD	1	1	1	1	1	1	2.14	1	1.61	0.35	1.2	3.6	1.68	0.39	98	0	886	93	0.143	76	23.3
ZM_28	M	0.4	KD	1	1	1	1	0	1	3	3.8	2.1	0.38	1.5	NA	1.89	0.4	112	54	260	65	0.23	230	23
ZM_29	M	2	KD	1	1	1	0	1	1	2.38	1.08	1.9	0.73	1.41	2.7	1.82	0.29	98	0	643	28	0.104	1531	21.2
ZM_30	M	1.7	KD	1	1	1	0	1	1	1.93	-0.08	1.51	-0.45	1.47	5.2	1.61	-0.3	118	21.14	457	69	0.035	163	1.17
ZM_31	F	2.2	KD	1	1	0	0	0	0	2.35	0	1.94	0.06	1.44	5.8	2.06	0.1	117	9.26	445	32	0.239	NA	1.53
ZM_32	F	3	KD	1	1	1	0	0	0	NA	NA	NA	NA	NA	NA	NA	NA	110	19.12	405	22	0.289	324	2.53

## Sheet: Table S1C. PERMANOVA
Table S1C. PERMANOVA of various phenotypes on gut microbial composition.
Phe_KD_genus	F.Model	R2	Pvalue		Phe_KD_species	F.Model	R2	Pvalue
Gender	0.511297	0.0208597	0.872		Gender	0.475121	0.0194124	0.978
Age	1.21364	0.0481344	0.273		Age	1.0976	0.0437333	0.337
Fever	1.11419	0.0443648	0.393		Fever	0.940126	0.0376953	0.562
Bilateral.conjunctival.congestion	0.925814	0.0371428	0.464		Bilateral.conjunctival.congestion	0.914318	0.0366985	0.526
Changes.of.lips.and.oral.cavity	0.886459	0.0356201	0.508		Changes.of.lips.and.oral.cavity	0.840185	0.0338236	0.58
Polymorphous.exanthema	1.01078	0.0404139	0.401		Polymorphous.exanthema	0.958101	0.0383884	0.483
Changes.of.peripheral.extremities	1.07075	0.042709	0.368		Changes.of.peripheral.extremities	0.821015	0.0330774	0.612
Acute.nonpurulent.cervical.lymphadenopathy	0.998458	0.0399408	0.407		Acute.nonpurulent.cervical.lymphadenopathy	0.930137	0.0373098	0.496
Genus	F.Model	R2	Pvalue		Species	F.Model	R2	Pvalue
Group	14.9682	0.180409	0.0001		Group	11.0569	0.13986	0.0001
Age	7.92515	0.104381	0.0001		Age	5.35478	0.0729984	0.0001
Sex	0.69347	0.0100951	0.7319		Sex	0.776301	0.0112873	0.7311
Height	7.06549	0.0941244	0.0001		Height	5.19017	0.0709134	0.0001
Weight	5.05148	0.0691496	0.0002		Weight	3.8924	0.054142	0.0001
BMI	0.476899	0.00696438	0.9308		BMI	0.686978	0.0100016	0.859
Mature	0.762231	0.011085	0.6364		Mature	0.91503	0.0132777	0.5131
Deliver_type	0.552518	0.00805977	0.8743		Deliver_type	0.726239	0.0105671	0.8029
Allege	0.744038	0.0108233	0.6403		Allege	0.954257	0.013839	0.4362
Defecation	5.38442	0.0733728	0.0003		Defecation	3.01993	0.0425223	0.0007

## Sheet: Table S1D. Diversity
Table S1D. Diversity calculation of the gut microbiota at phyla, genera, and species levels.
ID	Group	Genus_Shannon	Genus_Simpson	Genus_InSimpson	Species_Shannon	Species_Simpson	Species_InSimpson
MC004	Con	2.51786	0.859689	7.12702	3.0643	0.912767	11.4636
MC008	Con	2.16439	0.844215	6.41911	2.72587	0.898197	9.82293
MC010	Con	2.08559	0.769217	4.33308	3.04152	0.925414	13.4074
MC012	Con	2.3211	0.864931	7.4036	2.9458	0.910806	11.2115
MC015	Con	2.08942	0.769062	4.33017	2.78826	0.902368	10.2426
MC017	Con	2.44073	0.883008	8.54756	3.0078	0.916894	12.0328
MC018	Con	2.36007	0.838151	6.17861	2.85684	0.877389	8.1559
MC020	Con	2.36784	0.863631	7.33304	2.98378	0.925628	13.4458
MC021	Con	2.16203	0.845887	6.48876	2.61153	0.885852	8.76058
MC022	Con	2.59893	0.890727	9.15136	3.22042	0.93027	14.341
MC024	Con	2.3195	0.86732	7.53695	2.85946	0.922925	12.9744
MC026	Con	2.51002	0.871533	7.78413	3.20685	0.940723	16.87
MC028	Con	2.76697	0.916699	12.0047	3.42253	0.948605	19.4572
MC031	Con	2.20026	0.785282	4.65728	2.96029	0.897745	9.77949
MC033	Con	2.41446	0.844484	6.4302	2.83477	0.885664	8.74616
MC037	Con	2.46123	0.851555	6.7365	3.09683	0.91709	12.0612
MC038	Con	2.31961	0.824295	5.69134	2.86656	0.892862	9.33376
MC042	Con	1.94978	0.740325	3.85097	2.2181	0.74864	3.97835
MC043	Con	2.35616	0.85527	6.90942	2.75162	0.874591	7.97389
MC045	Con	1.98797	0.772289	4.39153	2.46122	0.852013	6.75737
MC051	Con	2.39405	0.870309	7.71066	2.8158	0.897181	9.72586
MC052	Con	2.3087	0.812504	5.33345	2.54467	0.829073	5.85044
MC054	Con	2.24773	0.845096	6.45562	2.90563	0.920598	12.5942
MC055	Con	1.68164	0.671579	3.04487	2.212	0.798473	4.96212
MC056	Con	2.08033	0.808358	5.21806	2.56856	0.842904	6.36555
MC057	Con	2.5731	0.880188	8.34638	3.13005	0.914953	11.7582
MC058	Con	2.24437	0.818282	5.50304	2.66922	0.859701	7.12766
MC059	Con	2.12892	0.775485	4.45404	3.04986	0.929644	14.2134
MC062	Con	2.29326	0.818518	5.51018	3.0115	0.914111	11.643
MC067	Con	2.1281	0.804845	5.12414	2.53717	0.822148	5.62266
MC068	Con	1.71988	0.631654	2.71484	2.52275	0.864943	7.40429
MC073	Con	2.25284	0.819637	5.54439	2.93717	0.913235	11.5254
MC074	Con	2.15367	0.840532	6.27083	2.45339	0.867493	7.54678
MC075	Con	2.69604	0.906749	10.7237	3.08671	0.928551	13.996
MC077	Con	2.56461	0.878587	8.23636	2.97195	0.903317	10.343
MC078	Con	2.6989	0.909084	10.9992	3.13199	0.937962	16.1192
MC079	Con	2.06679	0.763702	4.23194	2.78501	0.894833	9.50865
MC080	Con	1.96452	0.729402	3.69551	2.25162	0.738481	3.82382
MC086	Con	2.37203	0.82141	5.59942	3.10259	0.920951	12.6505
MC087	Con	2.8946	0.917278	12.0887	3.44739	0.945068	18.2045
MC090	Con	1.83669	0.702412	3.36035	2.537	0.872526	7.84475
MC095	Con	2.14266	0.835951	6.09573	2.68175	0.90036	10.0362
MC097	Con	2.44102	0.884359	8.64744	3.01112	0.921405	12.7235
MC101	Con	2.09458	0.7968	4.92126	2.68923	0.872378	7.83562
ZM_10	KD	0.127926	0.0451134	1.04724	0.129188	0.0451204	1.04725
ZM_11	KD	1.80339	0.702952	3.36646	2.15027	0.717546	3.5404
ZM_12	KD	2.02752	0.839523	6.23142	2.19893	0.850104	6.67129
ZM_13	KD	1.93482	0.75136	4.02188	2.77124	0.90163	10.1657
ZM_15	KD	1.39625	0.657532	2.91998	1.49718	0.660413	2.94476
ZM_16	KD	0.996185	0.420008	1.72416	1.31918	0.512273	2.05033
ZM_17	KD	2.25921	0.816977	5.46379	2.71935	0.868127	7.58305
ZM_18	KD	0.563758	0.33379	1.50103	0.715608	0.351237	1.5414
ZM_19	KD	1.75862	0.77229	4.39155	2.18974	0.834858	6.05539
ZM_2	KD	1.6911	0.732771	3.74211	2.20378	0.830227	5.89021
ZM_22	KD	0.00210961	0.000407738	1.00041	0.00222296	0.000407547	1.00041
ZM_23	KD	2.01313	0.798071	4.95225	2.58975	0.873014	7.87489
ZM_24	KD	2.26279	0.824388	5.69437	3.1487	0.928791	14.0432
ZM_25	KD	1.57518	0.598112	2.48826	2.40491	0.827063	5.78247
ZM_26	KD	0.875017	0.494003	1.9763	0.982333	0.502953	2.01188
ZM_27	KD	1.3613	0.663104	2.96828	1.68579	0.72475	3.63306
ZM_28	KD	0.25826	0.097078	1.10752	0.279707	0.0973245	1.10782
ZM_3	KD	1.75136	0.73361	3.75389	2.43343	0.874985	7.99901
ZM_30	KD	2.20196	0.823846	5.67686	2.43041	0.833802	6.01691
ZM_31	KD	2.64167	0.895421	9.56211	3.11832	0.919766	12.4636
ZM_32	KD	0.997442	0.482473	1.93227	1.18959	0.503615	2.01456
ZM_5	KD	0.466568	0.19797	1.24684	0.474497	0.198011	1.2469
ZM_6	KD	1.83879	0.759448	4.15711	2.10391	0.791271	4.79091
ZM_7	KD	2.08079	0.823489	5.66536	2.24288	0.827802	5.80727
ZM_8	KD	0.530941	0.251909	1.33674	0.784185	0.3466	1.53046
ZM_9	KD	0.178979	0.0653753	1.06995	0.194323	0.0655725	1.07017

## Sheet: Table S1E. Taxon
Table S1E. Taxonomic profiling of the gut microbiota.
ID	enrichment	Pvalue	Effect_size	mean_occ_C	mean_occ_Kawa	mean_abun_C	mean_abun_Kawa	mean_abun	mean_occ	FC	log2FC	Qvalue	ID	MC004	MC008	MC010	MC012	MC015	MC017	MC018	MC020	MC021	MC022	MC024	MC026	MC028	MC031	MC033	MC037	MC038	MC042	MC043	MC045	MC051	MC052	MC054	MC055	MC056	MC057	MC058	MC059	MC062	MC067	MC068	MC073	MC074	MC075	MC077	MC078
k__Bacteria|p__Firmicutes|c__Clostridia|o__Clostridiales|f__Lachnospiraceae|g__Roseburia	Kawa < C	1.47038e-10	-0.908217	0.977273	0.192308	7.11601	0.355462	4.60495	0.685714	0.0499524	-4.3233	5.57735e-08	k__Bacteria|p__Firmicutes|c__Clostridia|o__Clostridiales|f__Lachnospiraceae|g__Roseburia	5.34073	10.4157	10.6232	6.68983	4.52801	9.03445	12.9564	26.3409	0.14929	18.9721	12.7965	12.8022	9.81735	5.15088	5.00085	7.11705	0.50364	3.58331	9.33548	1.55862	4.54614	1.64903	0.06907	5.88065	5.93721	1.00447	1.17951	4.25517	2.66272	11.0117	0	35.9102	5.60094	3.83331	1.49778	10.6944
k__Bacteria|p__Firmicutes|c__Clostridia|o__Clostridiales|f__Eubacteriaceae	Kawa < C	2.23691e-10	-0.905594	1	0.307692	6.27606	0.531908	4.14252	0.742857	0.0847518	-3.56061	5.57735e-08	k__Bacteria|p__Firmicutes|c__Clostridia|o__Clostridiales|f__Eubacteriaceae	16.8341	5.2479	8.68014	6.03088	6.05999	11.2165	2.02184	4.56164	3.79331	6.98115	3.59383	7.8816	3.38723	5.20432	0.91693	18.321	6.17228	8.39723	16.0852	0.64364	5.57562	0.50118	0.40071	4.95267	2.72874	3.51821	0.5947	9.03312	14.4547	3.94324	0.86051	4.63768	7.24196	18.3421	25.3311	0.07981
k__Bacteria|p__Firmicutes|c__Clostridia|o__Clostridiales|f__Eubacteriaceae|g__Eubacterium	Kawa < C	2.23691e-10	-0.905594	1	0.307692	6.27495	0.531908	4.14182	0.742857	0.0847669	-3.56036	5.57735e-08	k__Bacteria|p__Firmicutes|c__Clostridia|o__Clostridiales|f__Eubacteriaceae|g__Eubacterium	16.8341	5.2479	8.68014	6.03088	6.05999	11.2165	2.02184	4.56164	3.79331	6.98115	3.59383	7.8816	3.38723	5.20432	0.91533	18.321	6.17228	8.39723	16.0852	0.63958	5.57562	0.48675	0.40071	4.95267	2.72874	3.51821	0.5947	9.03312	14.4547	3.94324	0.86051	4.63768	7.24196	18.3166	25.3311	0.07981
k__Bacteria|p__Firmicutes|c__Clostridia|o__Clostridiales|f__Ruminococcaceae	Kawa < C	6.25946e-10	-0.88986	1	0.730769	18.7753	3.86475	13.2371	0.9	0.205842	-2.28039	1.17052e-07	k__Bacteria|p__Firmicutes|c__Clostridia|o__Clostridiales|f__Ruminococcaceae	15.1103	30.1139	14.2119	18.1282	13.1485	14.8516	47.9933	20.7638	11.9443	11.7194	14.4286	19.4374	20.4256	18.6179	36.1859	18.5764	19.1402	12.7034	38.5406	16.0753	18.854	7.53	10.8162	20.1789	17.4076	7.40219	7.1925	18.8093	20.8787	16.0792	8.77115	16.3036	14.6559	22.1424	12.0121	13.174
k__Bacteria|p__Firmicutes|c__Clostridia|o__Clostridiales|f__Ruminococcaceae|g__Faecalibacterium	Kawa < C	4.86683e-09	-0.840909	1	0.576923	11.3566	2.12415	7.92739	0.842857	0.187041	-2.41857	6.06732e-07	k__Bacteria|p__Firmicutes|c__Clostridia|o__Clostridiales|f__Ruminococcaceae|g__Faecalibacterium	6.45935	16.4077	10.9419	13.0731	11.7679	7.80516	13.4131	16.3292	10.8774	8.81539	13.8063	6.91677	7.25297	11.2096	23.1015	9.89472	10.9506	8.04117	28.2112	11.9839	17.1633	0.54769	3.48651	14.8348	14.6368	3.52411	3.39608	7.84359	9.98083	15.1399	4.80201	10.9849	11.8503	7.8791	5.46091	10.2198
k__Bacteria|p__Firmicutes|c__Clostridia|o__Clostridiales|f__Ruminococcaceae|g__Faecalibacterium|s__Faecalibacterium_prausnitzii	Kawa < C	4.86683e-09	-0.840909	1	0.576923	11.3566	2.12415	7.92739	0.842857	0.187041	-2.41857	6.06732e-07	k__Bacteria|p__Firmicutes|c__Clostridia|o__Clostridiales|f__Ruminococcaceae|g__Faecalibacterium|s__Faecalibacterium_prausnitzii	6.45935	16.4077	10.9419	13.0731	11.7679	7.80516	13.4131	16.3292	10.8774	8.81539	13.8063	6.91677	7.25297	11.2096	23.1015	9.89472	10.9506	8.04117	28.2112	11.9839	17.1633	0.54769	3.48651	14.8348	14.6368	3.52411	3.39608	7.84359	9.98083	15.1399	4.80201	10.9849	11.8503	7.8791	5.46091	10.2198
k__Bacteria|p__Firmicutes|c__Clostridia|o__Clostridiales|f__Lachnospiraceae|g__Fusicatenibacter	Kawa < C	1.35203e-08	-0.798951	0.886364	0.230769	1.4613	0.0911688	0.952397	0.642857	0.0623887	-4.00257	1.02345e-06	k__Bacteria|p__Firmicutes|c__Clostridia|o__Clostridiales|f__Lachnospiraceae|g__Fusicatenibacter	2.90167	1.96846	0.82385	1.15949	2.79992	0.8016	0.91861	6.74594	0	1.14634	2.97892	0	1.34694	1.51145	2.44902	0.52831	1.60192	0.60596	1.76931	0.17142	8.73846	0.75712	0	1.11815	0.29043	0.29075	1.14144	0.41176	1.19435	0.20644	0	2.1976	1.63545	3.23137	0.56125	0
k__Bacteria|p__Firmicutes|c__Clostridia|o__Clostridiales|f__Lachnospiraceae|g__Fusicatenibacter|s__Fusicatenibacter_saccharivorans	Kawa < C	1.35203e-08	-0.798951	0.886364	0.230769	1.4613	0.0911688	0.952397	0.642857	0.0623887	-4.00257	1.02345e-06	k__Bacteria|p__Firmicutes|c__Clostridia|o__Clostridiales|f__Lachnospiraceae|g__Fusicatenibacter|s__Fusicatenibacter_saccharivorans	2.90167	1.96846	0.82385	1.15949	2.79992	0.8016	0.91861	6.74594	0	1.14634	2.97892	0	1.34694	1.51145	2.44902	0.52831	1.60192	0.60596	1.76931	0.17142	8.73846	0.75712	0	1.11815	0.29043	0.29075	1.14144	0.41176	1.19435	0.20644	0	2.1976	1.63545	3.23137	0.56125	0
k__Bacteria|p__Firmicutes|c__Clostridia|o__Clostridiales|f__Ruminococcaceae|g__Agathobaculum|s__Agathobaculum_butyriciproducens	Kawa < C	1.36824e-08	-0.793706	0.886364	0.153846	0.340371	0.0238208	0.222795	0.614286	0.0699847	-3.83682	1.02345e-06	k__Bacteria|p__Firmicutes|c__Clostridia|o__Clostridiales|f__Ruminococcaceae|g__Agathobaculum|s__Agathobaculum_butyriciproducens	0.06345	0.44965	0.08872	0.99572	0	0.05658	0.31633	1.16122	0.01531	0.92673	0	2.45761	0.5691	0.17374	0.01008	0.12096	0.6157	0.60247	0.27168	0.02855	0.10848	0	0	0.20523	0.18888	0.51163	0	0.19335	0.05731	0.23681	0.17402	0.25729	0.13236	0.4337	0.15235	0.24377
k__Bacteria|p__Firmicutes|c__Clostridia|o__Clostridiales|f__Ruminococcaceae|g__Agathobaculum	Kawa < C	1.36824e-08	-0.793706	0.886364	0.153846	0.340371	0.0238208	0.222795	0.614286	0.0699847	-3.83682	1.02345e-06	k__Bacteria|p__Firmicutes|c__Clostridia|o__Clostridiales|f__Ruminococcaceae|g__Agathobaculum	0.06345	0.44965	0.08872	0.99572	0	0.05658	0.31633	1.16122	0.01531	0.92673	0	2.45761	0.5691	0.17374	0.01008	0.12096	0.6157	0.60247	0.27168	0.02855	0.10848	0	0	0.20523	0.18888	0.51163	0	0.19335	0.05731	0.23681	0.17402	0.25729	0.13236	0.4337	0.15235	0.24377
k__Bacteria|p__Firmicutes|c__Clostridia|o__Clostridiales|f__Lachnospiraceae|g__Anaerostipes|s__Anaerostipes_hadrus	Kawa < C	1.59259e-08	-0.804196	0.954545	0.307692	2.74676	0.283485	1.83183	0.714286	0.103207	-3.27639	1.08296e-06	k__Bacteria|p__Firmicutes|c__Clostridia|o__Clostridiales|f__Lachnospiraceae|g__Anaerostipes|s__Anaerostipes_hadrus	3.04562	4.80158	0.39134	1.68218	4.39307	0.22666	2.37319	4.47045	14.1252	0.15528	0	1.73301	1.62165	1.66721	2.44853	1.78561	3.08635	5.38222	2.41542	0.33669	1.49779	5.51685	9.05976	1.67297	1.02532	3.19907	0.16113	0.24982	0.09919	7.40342	0	0.39634	1.21755	4.36727	5.47248	7.75468
k__Bacteria|p__Firmicutes|c__Clostridia|o__Clostridiales|f__Lachnospiraceae|g__Anaerostipes	Kawa < C	1.99368e-08	-0.803322	0.977273	0.423077	2.76586	0.318979	1.85702	0.771429	0.115327	-3.1162	1.24273e-06	k__Bacteria|p__Firmicutes|c__Clostridia|o__Clostridiales|f__Lachnospiraceae|g__Anaerostipes	3.04562	4.80158	0.39134	1.68218	4.39307	0.22666	2.37319	4.47045	14.1252	0.15528	0.8294	1.73301	1.62165	1.66721	2.44853	1.78561	3.08635	5.38222	2.41542	0.33669	1.49779	5.51685	9.05976	1.67297	1.02532	3.19907	0.16113	0.24982	0.09919	7.40342	0	0.39634	1.21755	4.36727	5.47265	7.75468
k__Bacteria|p__Firmicutes|c__Clostridia|o__Clostridiales|f__Ruminococcaceae|g__Ruminococcus	Kawa < C	2.98142e-08	-0.769231	0.840909	0.153846	5.34025	0.221774	3.4391	0.585714	0.0415288	-4.58974	1.71546e-06	k__Bacteria|p__Firmicutes|c__Clostridia|o__Clostridiales|f__Ruminococcaceae|g__Ruminococcus	6.76487	11.8713	2.8167	3.51054	1.13572	6.93952	33.3747	0	0	0.01004	0.22222	9.89541	11.6759	6.10872	10.0576	4.98105	2.65222	3.43345	8.62436	0.54013	0.71609	0.31449	6.19232	4.26229	2.41727	0	0	10.17	8.50732	0.11625	0	4.65764	2.34072	12.8267	5.42669	0
k__Bacteria|p__Firmicutes|c__Clostridia|o__Clostridiales|f__Lachnospiraceae|g__Roseburia|s__Roseburia_intestinalis	Kawa < C	4.28019e-08	-0.733392	0.75	0.0384615	1.80248	0.00189885	1.13369	0.485714	0.00105347	-9.89064	2.28684e-06	k__Bacteria|p__Firmicutes|c__Clostridia|o__Clostridiales|f__Lachnospiraceae|g__Roseburia|s__Roseburia_intestinalis	2.00629	3.68195	2.17247	0.00198	3.58023	5.84541	0	0	0.14718	0	1.42478	1.00008	3.37604	1.86449	0	2.55162	0	0.68502	1.50849	0	1.15952	0.33351	0.06886	0.02304	0.99984	1.00447	1.17951	0	0.23896	2.55962	0	19.488	3.89245	0.42164	1.26199	10.6944
k__Bacteria|p__Firmicutes|c__Clostridia|o__Clostridiales|f__Eubacteriaceae|g__Eubacterium|s__Eubacterium_eligens	Kawa < C	7.6994e-08	-0.736014	0.818182	0.0769231	1.59198	0.259448	1.09704	0.542857	0.162972	-2.61731	3.83943e-06	k__Bacteria|p__Firmicutes|c__Clostridia|o__Clostridiales|f__Eubacteriaceae|g__Eubacterium|s__Eubacterium_eligens	2.84422	1.06999	0.18069	2.65128	5.97861	1.88498	1.56008	2.17125	2.98722	2.02143	0.46428	4.05796	0.60982	0.39224	0	16.6094	1.44164	6.4503	0.23497	0.0582	0.83106	0.0374	0	0.45318	0.02688	1.47398	0.54658	0.04105	0.61325	3.06527	0	2.77596	0.94182	0.64284	0	0
k__Bacteria|p__Firmicutes|c__Clostridia|o__Clostridiales|f__Eubacteriaceae|g__Eubacterium|s__Eubacterium_hallii	Kawa < C	9.21465e-08	-0.758741	0.977273	0.230769	0.383793	0.0947942	0.276451	0.7	0.246993	-2.01746	4.30785e-06	k__Bacteria|p__Firmicutes|c__Clostridia|o__Clostridiales|f__Eubacteriaceae|g__Eubacterium|s__Eubacterium_hallii	0	1.04889	0.14101	0.02669	0.05175	0.09302	0.29592	0.69253	0.12121	0.50654	2.37101	0.04217	0.26003	0.38032	0.12206	0.11425	0.88482	0.14927	0.07629	0.42272	0.53515	0.29938	0.27591	0.40624	0.13947	0.06212	0.03621	0.64922	0.20558	0.10597	0.86051	0.24836	0.38833	1.53613	0.06937	0.07981
k__Bacteria|p__Actinobacteria|c__Actinobacteria|o__Actinomycetales|f__Actinomycetaceae|g__Actinomyces|s__Actinomyces_sp_ICM47	Kawa < C	1.31644e-07	-0.715035	0.772727	0.0769231	0.0240548	0.000941923	0.01547	0.514286	0.0391574	-4.67457	5.70463e-06	k__Bacteria|p__Actinobacteria|c__Actinobacteria|o__Actinomycetales|f__Actinomycetaceae|g__Actinomyces|s__Actinomyces_sp_ICM47	0.00481	0.00956	0	0.00307	0	0	0	0.04625	0.04322	0.05055	0.03637	0.00228	0.03504	0	0.01214	0	0.00023	0.01791	0.07513	0.00062	0.00463	0.02122	0.01247	0	0.00289	0.18126	0	0.00808	0	0.0017	0.01445	0.03258	0.0196	0.09387	0.00586	0.11874
k__Bacteria|p__Firmicutes|c__Clostridia|o__Clostridiales|f__Eubacteriaceae|g__Eubacterium|s__Eubacterium_sp_CAG_38	Kawa < C	1.37277e-07	-0.70979	0.772727	0.0384615	0.476391	0.0857658	0.331302	0.5	0.180032	-2.47367	5.70463e-06	k__Bacteria|p__Firmicutes|c__Clostridia|o__Clostridiales|f__Eubacteriaceae|g__Eubacterium|s__Eubacterium_sp_CAG_38	0	0.28633	1.39213	0.16474	0.02962	3.42368	0.09508	0	0.67205	0	0.75854	0.16467	0.16388	0.05492	0.23043	1.5034	3.30435	0.73281	0.01559	0.06165	1.91374	0.06533	0.03239	0.07259	0.07996	0.1557	0	0	0.16094	0.11444	0	0.1899	0	0.19271	0.00989	0
k__Bacteria|p__Firmicutes|c__Clostridia	Kawa < C	3.87333e-07	-0.730769	1	0.846154	51.7884	21.6244	40.5846	0.942857	0.417554	-1.25997	1.40283e-05	k__Bacteria|p__Firmicutes|c__Clostridia	55.2821	58.9849	39.1309	56.025	46.4926	57.4054	73.8211	74.7421	55.6914	56.738	62.1395	55.1999	65.4908	40.8275	52.2259	55.5004	44.0796	81.4256	75.1516	28.2659	49.9925	24.3916	46.9491	38.794	64.5477	44.4211	43.1407	38.6559	43.5162	81.1313	22.4305	74.7057	51.5492	67.5298	53.125	49.148
k__Bacteria|p__Firmicutes|c__Clostridia|o__Clostridiales	Kawa < C	3.87333e-07	-0.730769	1	0.846154	51.7884	21.6244	40.5846	0.942857	0.417554	-1.25997	1.40283e-05	k__Bacteria|p__Firmicutes|c__Clostridia|o__Clostridiales	55.2821	58.9849	39.1309	56.025	46.4926	57.4054	73.8211	74.7421	55.6914	56.738	62.1395	55.1999	65.4908	40.8275	52.2259	55.5004	44.0796	81.4256	75.1516	28.2659	49.9925	24.3916	46.9491	38.794	64.5477	44.4211	43.1407	38.6559	43.5162	81.1313	22.4305	74.7057	51.5492	67.5298	53.125	49.148
k__Bacteria|p__Firmicutes|c__Clostridia|o__Clostridiales|f__Lachnospiraceae|g__Lachnospiraceae_unclassified|s__Eubacterium_rectale	Kawa < C	3.93842e-07	-0.664336	0.681818	0.0384615	5.78112	0.00238615	3.63473	0.442857	0.000412749	-11.2424	1.40283e-05	k__Bacteria|p__Firmicutes|c__Clostridia|o__Clostridiales|f__Lachnospiraceae|g__Lachnospiraceae_unclassified|s__Eubacterium_rectale	0.12434	0	0.88382	19.905	0	17.101	0.30319	1.54253	0.00766	0	7.58496	6.53706	13.9965	1.0608	0.04431	0.7605	6.48135	47.9793	0	5.25208	3.4637	0	0	0.00606	33.4079	0	0	2.94577	0	37.4353	0	7.94579	18.9587	7.66736	1.4768	0
k__Bacteria|p__Firmicutes|c__Clostridia|o__Clostridiales|f__Lachnospiraceae|g__Lachnospiraceae_unclassified	Kawa < C	4.14867e-07	-0.673077	0.704545	0.0769231	5.78133	0.00259885	3.63495	0.471429	0.000449524	-11.1193	1.41055e-05	k__Bacteria|p__Firmicutes|c__Clostridia|o__Clostridiales|f__Lachnospiraceae|g__Lachnospiraceae_unclassified	0.12434	0	0.88382	19.905	0.00176	17.101	0.30319	1.54253	0.00766	0	7.58496	6.53706	13.9965	1.0608	0.04431	0.7605	6.48135	47.9869	0	5.25208	3.4637	0	0	0.00606	33.4079	0	0	2.94577	0	37.4353	0	7.94579	18.9587	7.66736	1.4768	0
k__Bacteria|p__Firmicutes|c__Clostridia|o__Clostridiales|f__Lachnospiraceae|g__Dorea	Kawa < C	6.16699e-07	-0.675699	0.75	0.115385	0.589453	0.0454804	0.387406	0.514286	0.077157	-3.69606	2.00561e-05	k__Bacteria|p__Firmicutes|c__Clostridia|o__Clostridiales|f__Lachnospiraceae|g__Dorea	0	0	0.50769	0.34743	0.42676	0.28243	0.28756	2.10736	0	1.13872	0.4661	0.39883	1.13127	0.9945	1.27763	0.37212	0	0.13122	0.20581	0.46681	0.35669	1.63697	0	1.07308	0.47214	0	0	0.28485	0.06231	0.32543	0	0.53638	0.33373	1.13699	0.70299	2.7029
k__Bacteria|p__Firmicutes|c__Clostridia|o__Clostridiales|f__Lachnospiraceae|g__Roseburia|s__Roseburia_faecis	Kawa < C	7.82051e-07	-0.652098	0.681818	0.0769231	2.62322	0.0142654	1.65418	0.457143	0.00543811	-7.52268	2.43739e-05	k__Bacteria|p__Firmicutes|c__Clostridia|o__Clostridiales|f__Lachnospiraceae|g__Roseburia|s__Roseburia_faecis	3.21571	0	6.55122	3.46853	0	0.58804	8.25821	8.86835	0	0	10.4821	4.9572	0.91602	1.94271	4.81161	2.76182	0	1.38366	6.19706	0	2.3078	1.20293	0	4.93913	4.26397	0	0	3.09135	1.99541	3.22712	0	10.2601	0	2.51852	0	0
k__Bacteria|p__Firmicutes|c__Clostridia|o__Clostridiales|f__Lachnospiraceae|g__Blautia|s__Blautia_wexlerae	Kawa < C	8.32389e-07	-0.704545	1	0.346154	2.29193	0.762917	1.72401	0.757143	0.332871	-1.58696	2.49051e-05	k__Bacteria|p__Firmicutes|c__Clostridia|o__Clostridiales|f__Lachnospiraceae|g__Blautia|s__Blautia_wexlerae	0.50708	1.18328	0.0525	0.40518	2.20667	0.0719	2.39253	4.55664	15.7187	4.85377	2.01244	1.84598	3.38374	0.93116	0.99017	0.35225	1.37671	1.83722	2.73537	0.70734	1.59105	0.36617	2.01097	1.5656	0.45819	8.74614	14.3808	0.88141	0.25406	1.32788	4.63459	0.46364	0.29832	1.54721	0.78565	2.24063
k__Bacteria|p__Firmicutes|c__Clostridia|o__Clostridiales|f__Lachnospiraceae|g__Roseburia|s__Roseburia_inulinivorans	Kawa < C	1.08804e-06	-0.664336	0.772727	0.115385	1.97387	0.211438	1.31925	0.528571	0.107119	-3.22272	3.02905e-05	k__Bacteria|p__Firmicutes|c__Clostridia|o__Clostridiales|f__Lachnospiraceae|g__Roseburia|s__Roseburia_inulinivorans	0	0	0.4	2.76836	0.23565	2.3266	1.96456	10.8401	0	18.9096	0.69907	4.82279	3.83982	0.72434	0.08844	0.63059	0.42671	1.34537	0.61293	1.55305	0.95422	0.11013	0	0.81992	0.18374	0	0	0.42002	0.03527	3.38599	0	6.09897	1.61689	0.85039	0.23579	0
k__Bacteria|p__Firmicutes|c__Clostridia|o__Clostridiales|f__Ruminococcaceae|g__Ruminococcus|s__Ruminococcus_bicirculans	Kawa < C	1.11122e-06	-0.652098	0.727273	0.0769231	0.544301	0.0640273	0.365914	0.485714	0.117632	-3.08765	3.02905e-05	k__Bacteria|p__Firmicutes|c__Clostridia|o__Clostridiales|f__Ruminococcaceae|g__Ruminococcus|s__Ruminococcus_bicirculans	0.49871	1.6278	1.61336	0.6491	1.13572	0.8455	3.71475	0	0	0.00925	0.22222	0.48575	0.63923	0.49307	0.95032	0.04051	0.23002	0.13993	0.13074	0.54013	0.01584	0.31449	0	0.0193	0.45496	0	0	0	1.0147	0.11374	0	0.46601	2.34072	3.30074	0	0
k__Bacteria|p__Firmicutes|c__Clostridia|o__Clostridiales|f__Lachnospiraceae|g__Roseburia|s__Roseburia_hominis	Kawa < C	1.13387e-06	-0.642483	0.704545	0.0384615	0.621433	0.109794	0.431395	0.457143	0.176679	-2.5008	3.02905e-05	k__Bacteria|p__Firmicutes|c__Clostridia|o__Clostridiales|f__Lachnospiraceae|g__Roseburia|s__Roseburia_hominis	0.11874	6.37224	1.27935	0.45096	0	0.11495	2.67089	6.63151	0	0.06256	0.19055	2.02213	1.68548	0.5325	0.00822	1.00402	0	0.16927	0.99036	0.00557	0.12459	0.00245	0	0.03916	0.08358	0	0	0.7438	0.39308	0.47079	0	0.06318	0	0.04137	0	0
k__Bacteria|p__Firmicutes|c__Clostridia|o__Clostridiales|f__Lachnospiraceae|g__Coprococcus	Kawa < C	1.45018e-06	-0.631119	0.681818	0.0384615	1.049	0.0719062	0.686081	0.442857	0.0685472	-3.86676	3.74048e-05	k__Bacteria|p__Firmicutes|c__Clostridia|o__Clostridiales|f__Lachnospiraceae|g__Coprococcus	0.63014	0	0.41672	0.33388	2.39793	0.87819	1.81455	0.93521	0	4.91397	1.45879	0	3.44834	2.88217	0	4.93694	1.5903	0	1.50132	0	1.01189	0	2.24818	0.48265	0.9204	0	0	0.55966	0.11059	2.08827	0	0.74431	0.57674	1.20834	1.14745	1.15522
k__Bacteria|p__Proteobacteria|c__Gammaproteobacteria|o__Pasteurellales|f__Pasteurellaceae|g__Haemophilus|s__Haemophilus_parainfluenzae	Kawa < C	2.5909e-06	-0.657343	0.863636	0.192308	0.105026	0.168622	0.128647	0.614286	1.60552	0.683044	6.45998e-05	k__Bacteria|p__Proteobacteria|c__Gammaproteobacteria|o__Pasteurellales|f__Pasteurellaceae|g__Haemophilus|s__Haemophilus_parainfluenzae	0.01356	0.03026	0.04647	0.01754	0.13818	0.25216	0.44068	0.32442	0.00259	1.05919	0.0281	0.77928	0.00757	0.00665	0	0.01353	0.03839	0.19656	0.04808	0.00546	0.00249	0	0.0266	0.02983	0.06007	0	0	0	0.00439	0.62191	0.01837	0.055	0.02903	0.06496	0.00124	0.05169
k__Bacteria|p__Firmicutes|c__Clostridia|o__Clostridiales|f__Lachnospiraceae|g__Dorea|s__Dorea_longicatena	Kawa < C	3.22286e-06	-0.604895	0.636364	0.0769231	0.388591	0.00488654	0.246072	0.428571	0.012575	-6.31329	7.77645e-05	k__Bacteria|p__Firmicutes|c__Clostridia|o__Clostridiales|f__Lachnospiraceae|g__Dorea|s__Dorea_longicatena	0	0	0.37657	0.12321	0.33124	0.11278	0.24359	0.78046	0	0.89273	0	0.31437	0.4937	0.82833	1.27763	0.22895	0	0	0	0.46681	0.23417	0.97588	0	0.55035	0.34856	0	0	0.17828	0.01353	0.10725	0	0.36521	0.22347	0.67059	0	2.15072
k__Bacteria|p__Firmicutes|c__Clostridia|o__Clostridiales|f__Ruminococcaceae|g__Ruminococcus|s__Ruminococcus_bromii	Kawa < C	4.30169e-06	-0.615385	0.681818	0.153846	4.40436	0.15771	2.82703	0.485714	0.0358076	-4.80359	0.000100552	k__Bacteria|p__Firmicutes|c__Clostridia|o__Clostridiales|f__Ruminococcaceae|g__Ruminococcus|s__Ruminococcus_bromii	5.27858	10.2435	0	0.83105	0	5.1947	29.6251	0	0	0.00079	0	9.40966	6.13571	5.07622	9.07802	3.28716	2.42219	3.29352	8.49362	0	0.70024	0	6.19232	4.24299	1.96232	0	0	10.1031	7.49262	0	0	4.19162	0	9.52512	5.42669	0
k__Bacteria|p__Firmicutes|c__Bacilli|o__Bacillales|f__Bacillales_unclassified|g__Gemella|s__Gemella_sanguinis	Kawa < C	4.64529e-06	-0.617133	0.704545	0.153846	0.0114905	0.000703846	0.007484	0.5	0.0612549	-4.02903	0.000105293	k__Bacteria|p__Firmicutes|c__Bacilli|o__Bacillales|f__Bacillales_unclassified|g__Gemella|s__Gemella_sanguinis	0.03372	0	0	0	0	0	0	0.10314	0.01509	0.04594	0.00589	0.01383	0.02084	0.00494	0.03934	0	0	0.00411	0.00782	0.00955	0.01803	0.01312	0.01204	0	0.00175	0.02261	0.006	0.00752	0	0.00545	0.00155	0.02763	0.00355	0.01316	0	0.0111
k__Bacteria|p__Firmicutes|c__Bacilli|o__Lactobacillales|f__Enterococcaceae	C < Kawa	6.51125e-06	0.59965	0.318182	0.730769	0.00725432	10.7858	4.01073	0.471429	1486.82	10.538	0.000139155	k__Bacteria|p__Firmicutes|c__Bacilli|o__Lactobacillales|f__Enterococcaceae	0.00127	0	0	0	0	0	0	0.01341	0	0.00148	0.05344	0	0	0	0	0	0	0	0	0	0	0	0.0056	0	0.01243	0	0.05668	0.00125	0	0	0.0022	0	0	0	0.01736	0.00909
k__Bacteria|p__Firmicutes|c__Bacilli|o__Lactobacillales|f__Enterococcaceae|g__Enterococcus	C < Kawa	6.51125e-06	0.59965	0.318182	0.730769	0.00725432	10.7858	4.01073	0.471429	1486.82	10.538	0.000139155	k__Bacteria|p__Firmicutes|c__Bacilli|o__Lactobacillales|f__Enterococcaceae|g__Enterococcus	0.00127	0	0	0	0	0	0	0.01341	0	0.00148	0.05344	0	0	0	0	0	0	0	0	0	0	0	0.0056	0	0.01243	0	0.05668	0.00125	0	0	0.0022	0	0	0	0.01736	0.00909
k__Bacteria|p__Actinobacteria|c__Actinobacteria|o__Bifidobacteriales|f__Bifidobacteriaceae|g__Bifidobacterium|s__Bifidobacterium_pseudocatenulatum	Kawa < C	7.95182e-06	-0.640734	0.931818	0.576923	3.85771	2.00704	3.17032	0.8	0.520266	-0.942679	0.000165221	k__Bacteria|p__Actinobacteria|c__Actinobacteria|o__Bifidobacteriales|f__Bifidobacteriaceae|g__Bifidobacterium|s__Bifidobacterium_pseudocatenulatum	3.75902	4.25208	0.10608	12.2848	2.44405	0.27581	2.27495	2.69411	7.7745	8.37339	8.88566	3.77124	2.7763	1.70901	0	0.35605	1.8294	3.54179	3.80345	3.01681	1.31559	0	16.0788	4.83768	2.28286	1.21318	6.98141	1.28341	2.57918	0.76917	6.36969	1.53878	0.24433	3.47593	10.2202	7.34867
k__Bacteria|p__Firmicutes|c__Clostridia|o__Clostridiales|f__Lachnospiraceae|g__Dorea|s__Dorea_formicigenerans	Kawa < C	9.17017e-06	-0.585664	0.681818	0.0769231	0.200862	0.0405935	0.141334	0.457143	0.202096	-2.30689	0.000185386	k__Bacteria|p__Firmicutes|c__Clostridia|o__Clostridiales|f__Lachnospiraceae|g__Dorea|s__Dorea_formicigenerans	0	0	0.13112	0.22422	0.09552	0.16965	0.04397	1.32691	0	0.246	0.4661	0.08447	0.63756	0.16616	0	0.14317	0	0.13122	0.20581	0	0.12252	0.66109	0	0.52273	0.12358	0	0	0.10657	0.04878	0.21819	0	0.17117	0.11026	0.4664	0.70299	0.55218
k__Bacteria|p__Firmicutes|c__Erysipelotrichia|o__Erysipelotrichales|f__Erysipelotrichaceae|g__Turicibacter|s__Turicibacter_sanguinis	Kawa < C	1.39486e-05	-0.522727	0.522727	0	0.018875	0	0.0118643	0.328571	0	#NAME?	0.000267527	k__Bacteria|p__Firmicutes|c__Erysipelotrichia|o__Erysipelotrichales|f__Erysipelotrichaceae|g__Turicibacter|s__Turicibacter_sanguinis	0	0	0	0	0.01251	0	0.04066	0	0.00689	0	0	0.01109	0.00496	0	0.00674	0.05791	0.00184	0	0	0	0.01335	0.01461	0	0	0.02566	0	0.00168	0	0	0.18253	0	0.1588	0.01752	0	0.00157	0.09605
k__Bacteria|p__Firmicutes|c__Erysipelotrichia|o__Erysipelotrichales|f__Erysipelotrichaceae|g__Turicibacter	Kawa < C	1.39486e-05	-0.522727	0.522727	0	0.018875	0	0.0118643	0.328571	0	#NAME?	0.000267527	k__Bacteria|p__Firmicutes|c__Erysipelotrichia|o__Erysipelotrichales|f__Erysipelotrichaceae|g__Turicibacter	0	0	0	0	0.01251	0	0.04066	0	0.00689	0	0	0.01109	0.00496	0	0.00674	0.05791	0.00184	0	0	0	0.01335	0.01461	0	0	0.02566	0	0.00168	0	0	0.18253	0	0.1588	0.01752	0	0.00157	0.09605
k__Bacteria|p__Firmicutes|c__Negativicutes|o__Veillonellales|f__Veillonellaceae|g__Dialister	Kawa < C	1.90447e-05	-0.534091	0.568182	0.0384615	0.239407	0.00415231	0.152026	0.371429	0.0173442	-5.84941	0.000356136	k__Bacteria|p__Firmicutes|c__Negativicutes|o__Veillonellales|f__Veillonellaceae|g__Dialister	0.00909	0.04316	1.10311	0	0.00175	0	0	0.11164	0	0.01391	0.02061	0.14615	0	0	0	0	0.35632	0	0	0.00473	0	0	0.0715	0.0444	0.13838	0.34892	0	0.19743	0	0.54856	0.0015	0.1149	0.28762	0.03453	5.52822	0.37495
k__Bacteria|p__Firmicutes|c__Clostridia|o__Clostridiales|f__Lachnospiraceae|g__Coprococcus|s__Coprococcus_catus	Kawa < C	2.29833e-05	-0.522727	0.545455	0.0384615	0.242172	0.00336231	0.153471	0.357143	0.013884	-6.17044	0.000419305	k__Bacteria|p__Firmicutes|c__Clostridia|o__Clostridiales|f__Lachnospiraceae|g__Coprococcus|s__Coprococcus_catus	0.63014	0	0.17425	0.11919	0.55878	0.07272	0.50922	0.93521	0	1.00391	1.45879	0	0.72842	0.40318	0	0.0551	0	0	0.72816	0	0.21465	0	0	0.48265	0.25353	0	0	0.2164	0.11059	0.88764	0	0	0	0	0.6332	0
k__Bacteria|p__Firmicutes|c__Clostridia|o__Clostridiales|f__Lachnospiraceae	Kawa < C	2.39824e-05	-0.608392	1	0.846154	25.9779	11.644	20.6539	0.942857	0.448228	-1.1577	0.000427116	k__Bacteria|p__Firmicutes|c__Clostridia|o__Clostridiales|f__Lachnospiraceae	22.4541	23.3034	13.9276	31.7318	27.0688	30.8872	22.6328	49.3675	39.0873	37.571	44.0868	27.2208	41.3705	16.7704	14.9289	17.0685	18.6684	60.032	19.428	10.8195	25.2335	14.6361	34.28	13.5784	44.0954	32.8653	32.2282	10.6085	6.49381	60.3755	12.1094	51.9859	29.5192	25.7398	15.5407	35.1992
k__Bacteria|p__Firmicutes|c__Clostridia|o__Clostridiales|f__Clostridiales_unclassified	Kawa < C	3.10602e-05	-0.573427	0.772727	0.192308	0.100056	0.0222969	0.0711739	0.557143	0.222845	-2.16589	0.000540303	k__Bacteria|p__Firmicutes|c__Clostridia|o__Clostridiales|f__Clostridiales_unclassified	0.23491	0.17064	0	0.01344	0	0	0.21335	0	0.00738	0.11	0.0006	0.02743	0.11582	0.07357	0.03317	0.15978	0.00507	0.00462	0.19231	0.35221	0	0.16765	0.04291	0.00444	0.00711	0.0058	0	0.0173	0.63556	0.02228	0.12034	0	0.00428	1.01561	0.00114	0.01982
k__Bacteria|p__Firmicutes|c__Negativicutes|o__Veillonellales|f__Veillonellaceae|g__Dialister|s__Dialister_invisus	Kawa < C	3.55791e-05	-0.51049	0.545455	0.0384615	0.113732	0.00415231	0.0730309	0.357143	0.0365096	-4.77558	0.000604844	k__Bacteria|p__Firmicutes|c__Negativicutes|o__Veillonellales|f__Veillonellaceae|g__Dialister|s__Dialister_invisus	0.00909	0.04316	1.10311	0	0.00175	0	0	0.11164	0	0.01391	0.02061	0.14615	0	0	0	0	0.35632	0	0	0.00473	0	0	0.0715	0.0444	0.13838	0.34745	0	0.19743	0	0.54856	0.0015	0.1149	0.28762	0.03453	0	0.37495
k__Bacteria|p__Firmicutes|c__Bacilli|o__Lactobacillales|f__Streptococcaceae|g__Streptococcus|s__Streptococcus_peroris	C < Kawa	3.66979e-05	0.346154	0	0.346154	0	0.0533612	0.0198199	0.128571	Inf	Inf	0.00061	k__Bacteria|p__Firmicutes|c__Bacilli|o__Lactobacillales|f__Streptococcaceae|g__Streptococcus|s__Streptococcus_peroris	0	0	0	0	0	0	0	0	0	0	0	0	0	0	0	0	0	0	0	0	0	0	0	0	0	0	0	0	0	0	0	0	0	0	0	0
k__Bacteria|p__Proteobacteria|c__Gammaproteobacteria|o__Pasteurellales|f__Pasteurellaceae|g__Haemophilus	Kawa < C	3.92623e-05	-0.578671	0.863636	0.269231	0.125811	0.172818	0.143271	0.642857	1.37363	0.457994	0.000638438	k__Bacteria|p__Proteobacteria|c__Gammaproteobacteria|o__Pasteurellales|f__Pasteurellaceae|g__Haemophilus	0.01356	0.04147	0.06645	0.01754	0.27435	0.28109	0.48378	0.33371	0.00807	1.17577	0.06817	1.04401	0.00757	0.00665	0	0.01353	0.03839	0.2072	0.05771	0.00984	0.00249	0	0.02958	0.02983	0.15	0	0	0	0.00439	0.69381	0.02428	0.055	0.03159	0.06496	0.00295	0.06376
k__Bacteria|p__Firmicutes|c__Clostridia|o__Clostridiales|f__Eubacteriaceae|g__Eubacterium|s__Eubacterium_sp_CAG_180	Kawa < C	4.38699e-05	-0.477273	0.477273	0	2.99577	0	1.88306	0.3	0	#NAME?	0.000698185	k__Bacteria|p__Firmicutes|c__Clostridia|o__Clostridiales|f__Eubacteriaceae|g__Eubacterium|s__Eubacterium_sp_CAG_180	12.591	0	6.9132	0	0	5.3799	0	0	0	0.00278	0	0	0.08612	3.95675	0	0	0	0.92538	15.7414	0	0.07602	0	0	3.59041	0.00035	0	0	7.74699	13.0945	0	0	0.6229	5.91181	15.6997	25.2518	0
k__Bacteria|p__Proteobacteria|c__Gammaproteobacteria|o__Pasteurellales	Kawa < C	4.61221e-05	-0.573427	0.863636	0.269231	0.126399	0.172897	0.143669	0.642857	1.36786	0.451925	0.000704069	k__Bacteria|p__Proteobacteria|c__Gammaproteobacteria|o__Pasteurellales	0.01356	0.04147	0.06645	0.01754	0.27713	0.28109	0.48716	0.33371	0.00807	1.19548	0.06817	1.04401	0.00757	0.00665	0	0.01353	0.03839	0.2072	0.05771	0.00984	0.00249	0	0.02958	0.02983	0.15	0	0	0	0.00439	0.69381	0.02428	0.055	0.03159	0.06496	0.00295	0.06376
k__Bacteria|p__Proteobacteria|c__Gammaproteobacteria|o__Pasteurellales|f__Pasteurellaceae	Kawa < C	4.61221e-05	-0.573427	0.863636	0.269231	0.126399	0.172897	0.143669	0.642857	1.36786	0.451925	0.000704069	k__Bacteria|p__Proteobacteria|c__Gammaproteobacteria|o__Pasteurellales|f__Pasteurellaceae	0.01356	0.04147	0.06645	0.01754	0.27713	0.28109	0.48716	0.33371	0.00807	1.19548	0.06817	1.04401	0.00757	0.00665	0	0.01353	0.03839	0.2072	0.05771	0.00984	0.00249	0	0.02958	0.02983	0.15	0	0	0	0.00439	0.69381	0.02428	0.055	0.03159	0.06496	0.00295	0.06376
k__Bacteria|p__Firmicutes|c__Bacilli|o__Lactobacillales|f__Streptococcaceae|g__Streptococcus|s__Streptococcus_salivarius	Kawa < C	6.00173e-05	-0.576923	1	0.576923	0.608365	0.407592	0.533792	0.842857	0.669979	-0.577813	0.000897859	k__Bacteria|p__Firmicutes|c__Bacilli|o__Lactobacillales|f__Streptococcaceae|g__Streptococcus|s__Streptococcus_salivarius	0.74219	0.31629	0.08596	1.17856	0.25096	0.16799	0.10131	0.59881	0.30833	0.83422	1.62538	0.67539	0.96001	0.40225	0.23103	0.27966	0.67362	4.33058	0.39115	0.13713	0.12761	0.37749	0.31838	0.00277	0.36575	0.23192	0.4129	0.13546	0.51173	0.2521	0.04331	0.81252	0.24012	1.44365	0.27927	0.3728
k__Bacteria|p__Actinobacteria|c__Coriobacteriia|o__Eggerthellales|f__Eggerthellaceae|g__Adlercreutzia|s__Adlercreutzia_equolifaciens	Kawa < C	6.53765e-05	-0.486888	0.522727	0.0384615	0.0834034	0.000906538	0.0527617	0.342857	0.0108693	-6.52359	0.000940416	k__Bacteria|p__Actinobacteria|c__Coriobacteriia|o__Eggerthellales|f__Eggerthellaceae|g__Adlercreutzia|s__Adlercreutzia_equolifaciens	0.03607	0	0.04154	0.11633	0	0.00193	0	0.09265	0	2.38424	0	0.00445	0.09788	0.0763	0	0.07713	0.01599	0	0.10829	0.00444	0.03919	0	0	0	0.11424	0.00408	0	0	0	0.08285	0	0	0	0.00426	0.00299	0.0063
k__Bacteria|p__Actinobacteria|c__Coriobacteriia|o__Eggerthellales|f__Eggerthellaceae|g__Adlercreutzia	Kawa < C	6.53765e-05	-0.486888	0.522727	0.0384615	0.0834034	0.000906538	0.0527617	0.342857	0.0108693	-6.52359	0.000940416	k__Bacteria|p__Actinobacteria|c__Coriobacteriia|o__Eggerthellales|f__Eggerthellaceae|g__Adlercreutzia	0.03607	0	0.04154	0.11633	0	0.00193	0	0.09265	0	2.38424	0	0.00445	0.09788	0.0763	0	0.07713	0.01599	0	0.10829	0.00444	0.03919	0	0	0	0.11424	0.00408	0	0	0	0.08285	0	0	0	0.00426	0.00299	0.0063
k__Bacteria|p__Firmicutes|c__Clostridia|o__Clostridiales|f__Oscillospiraceae	Kawa < C	6.86855e-05	-0.479021	0.5	0.0384615	0.0895661	4.5e-05	0.0563154	0.328571	0.000502422	-10.9588	0.000951422	k__Bacteria|p__Firmicutes|c__Clostridia|o__Clostridiales|f__Oscillospiraceae	0.31039	0	0.89239	0.11985	0	0.27683	0	0.03636	0.01212	0.02001	0	0.20747	0	0.0657	0	0.32711	0.00013	0.1299	0	0	0.11575	0	0	0.0466	0.09031	0	0	0.03117	0.23905	0.09101	0	0	0.0462	0.08396	0	0
k__Bacteria|p__Firmicutes|c__Clostridia|o__Clostridiales|f__Oscillospiraceae|g__Oscillibacter	Kawa < C	6.86855e-05	-0.479021	0.5	0.0384615	0.0895661	4.5e-05	0.0563154	0.328571	0.000502422	-10.9588	0.000951422	k__Bacteria|p__Firmicutes|c__Clostridia|o__Clostridiales|f__Oscillospiraceae|g__Oscillibacter	0.31039	0	0.89239	0.11985	0	0.27683	0	0.03636	0.01212	0.02001	0	0.20747	0	0.0657	0	0.32711	0.00013	0.1299	0	0	0.11575	0	0	0.0466	0.09031	0	0	0.03117	0.23905	0.09101	0	0	0.0462	0.08396	0	0
k__Bacteria|p__Firmicutes|c__Clostridia|o__Clostridiales|f__Lachnospiraceae|g__Blautia|s__Blautia_obeum	Kawa < C	7.52575e-05	-0.536713	0.681818	0.230769	0.182964	0.0190181	0.12207	0.514286	0.103944	-3.26612	0.0010235	k__Bacteria|p__Firmicutes|c__Clostridia|o__Clostridiales|f__Lachnospiraceae|g__Blautia|s__Blautia_obeum	0.18568	0.13142	0.14434	0.00635	0	0.21606	0.03144	0.48188	0	1.46666	0	0.19623	0.07782	0.30736	0.27359	0.02848	0	0	0.24294	0.02533	0.08422	0.12688	0	0	0.17637	0	0	0.02786	0.00574	0.18403	0	0.35253	0.10072	0.45925	0.2345	0
k__Bacteria|p__Bacteroidetes|c__Bacteroidia|o__Bacteroidales|f__Rikenellaceae	Kawa < C	9.33124e-05	-0.52972	0.681818	0.230769	2.54384	0.16173	1.65905	0.514286	0.063577	-3.97535	0.00122452	k__Bacteria|p__Bacteroidetes|c__Bacteroidia|o__Bacteroidales|f__Rikenellaceae	0.11721	0	9.12663	2.00157	0.00757	0.0451	0	0	0.9656	0	0	2.6774	3.55655	8.12998	8.19563	5.38588	2.23915	0	0.20029	20.6249	0.10597	0	0	0	1.0532	2.07538	0	5.65488	0.69196	0.75918	2.36765	0	0.80275	9.52562	3.07239	2.40291
k__Bacteria|p__Bacteroidetes|c__Bacteroidia|o__Bacteroidales|f__Rikenellaceae|g__Alistipes	Kawa < C	9.33124e-05	-0.52972	0.681818	0.230769	2.54384	0.16173	1.65905	0.514286	0.063577	-3.97535	0.00122452	k__Bacteria|p__Bacteroidetes|c__Bacteroidia|o__Bacteroidales|f__Rikenellaceae|g__Alistipes	0.11721	0	9.12663	2.00157	0.00757	0.0451	0	0	0.9656	0	0	2.6774	3.55655	8.12998	8.19563	5.38588	2.23915	0	0.20029	20.6249	0.10597	0	0	0	1.0532	2.07538	0	5.65488	0.69196	0.75918	2.36765	0	0.80275	9.52562	3.07239	2.40291
k__Bacteria|p__Firmicutes|c__Clostridia|o__Clostridiales|f__Ruminococcaceae|g__Anaerotruncus	Kawa < C	9.86619e-05	-0.538462	0.772727	0.230769	0.193352	0.0229892	0.130074	0.571429	0.118898	-3.0722	0.0012724	k__Bacteria|p__Firmicutes|c__Clostridia|o__Clostridiales|f__Ruminococcaceae|g__Anaerotruncus	0.17975	0.02087	0.01843	0	0	0	0.14405	0	0.02069	0.01163	0	0.01077	0.0122	0.00481	0.32749	0.47283	4.56979	0.00132	0.04348	0.21519	0	0.19186	0	0.00168	0.00136	0.2149	0.84967	0.0297	0.26868	8e-05	0.23833	0	0.00273	0.05916	0.02985	0.13319
k__Bacteria|p__Actinobacteria|c__Coriobacteriia|o__Eggerthellales|f__Eggerthellaceae|g__Asaccharobacter|s__Asaccharobacter_celatus	Kawa < C	0.000111384	-0.465035	0.5	0.0384615	0.0237102	0.000218462	0.0149847	0.328571	0.00921381	-6.76199	0.00138444	k__Bacteria|p__Actinobacteria|c__Coriobacteriia|o__Eggerthellales|f__Eggerthellaceae|g__Asaccharobacter|s__Asaccharobacter_celatus	0.00753	0	0.01306	0.07206	0	0	0	0.03066	0	0.60949	0	0.00098	0.06443	0.01893	0	0.02393	0.00268	0	0.03296	0.0004	0.0131	0	0	0	0.03136	0.00074	0	0	0	0.02754	0	0	0	0.00228	0.00081	0.00219
k__Bacteria|p__Actinobacteria|c__Coriobacteriia|o__Eggerthellales|f__Eggerthellaceae|g__Asaccharobacter	Kawa < C	0.000111384	-0.465035	0.5	0.0384615	0.0237102	0.000218462	0.0149847	0.328571	0.00921381	-6.76199	0.00138444	k__Bacteria|p__Actinobacteria|c__Coriobacteriia|o__Eggerthellales|f__Eggerthellaceae|g__Asaccharobacter	0.00753	0	0.01306	0.07206	0	0	0	0.03066	0	0.60949	0	0.00098	0.06443	0.01893	0	0.02393	0.00268	0	0.03296	0.0004	0.0131	0	0	0	0.03136	0.00074	0	0	0	0.02754	0	0	0	0.00228	0.00081	0.00219
k__Bacteria|p__Actinobacteria|c__Coriobacteriia	Kawa < C	0.000112902	-0.555944	1	0.730769	1.24611	0.572795	0.996022	0.9	0.459666	-1.12134	0.00138444	k__Bacteria|p__Actinobacteria|c__Coriobacteriia	0.36912	0.20498	0.34977	1.0862	0.70115	2.53477	2.47487	0.50798	0.28628	6.22703	1.43216	3.54092	1.4721	1.0773	1.77655	0.21847	1.09687	0.03841	1.26056	0.4994	0.05966	0.96174	0.28717	0.25078	2.39385	0.69541	2.06092	0.63713	0.94038	0.16848	0.295	2.24267	0.08642	0.34402	4.69759	6.57335
k__Bacteria|p__Firmicutes|c__Clostridia|o__Clostridiales|f__Oscillospiraceae|g__Oscillibacter|s__Oscillibacter_sp_57_20	Kawa < C	0.000116309	-0.457168	0.477273	0.0384615	0.074252	4.5e-05	0.0466894	0.314286	0.000606044	-10.6883	0.00140321	k__Bacteria|p__Firmicutes|c__Clostridia|o__Clostridiales|f__Oscillospiraceae|g__Oscillibacter|s__Oscillibacter_sp_57_20	0.31039	0	0.63137	0.11248	0	0.27502	0	0.03636	0.01212	0.02001	0	0.20747	0	0.0657	0	0.32711	0	0.1299	0	0	0.11575	0	0	0.0466	0.09031	0	0	0.03117	0.23905	0.09101	0	0	0.0462	0.07896	0	0
k__Bacteria|p__Firmicutes|c__Clostridia|o__Clostridiales|f__Clostridiales_unclassified|g__Intestinimonas	Kawa < C	0.00013037	-0.431818	0.431818	0	0.0325334	0	0.0204496	0.271429	0	#NAME?	0.00147753	k__Bacteria|p__Firmicutes|c__Clostridia|o__Clostridiales|f__Clostridiales_unclassified|g__Intestinimonas	0.00071	0	0	0	0	0	0.13174	0	0	0.0049	0	0.02743	0.00743	0.004	0.03228	0.07536	0	0.00462	0	0	0	0.00191	0	0	0	0.0058	0	0.0134	0.04879	0	0.05872	0	0	0.65595	0	0
k__Bacteria|p__Firmicutes|c__Clostridia|o__Clostridiales|f__Clostridiales_unclassified|g__Intestinimonas|s__Intestinimonas_butyriciproducens	Kawa < C	0.00013037	-0.431818	0.431818	0	0.0325334	0	0.0204496	0.271429	0	#NAME?	0.00147753	k__Bacteria|p__Firmicutes|c__Clostridia|o__Clostridiales|f__Clostridiales_unclassified|g__Intestinimonas|s__Intestinimonas_butyriciproducens	0.00071	0	0	0	0	0	0.13174	0	0	0.0049	0	0.02743	0.00743	0.004	0.03228	0.07536	0	0.00462	0	0	0	0.00191	0	0	0	0.0058	0	0.0134	0.04879	0	0.05872	0	0	0.65595	0	0
k__Bacteria|p__Firmicutes|c__Clostridia|o__Clostridiales|f__Clostridiales_unclassified|g__Monoglobus|s__Monoglobus_pectinilyticus	Kawa < C	0.00013037	-0.431818	0.431818	0	0.051513	0	0.0323796	0.271429	0	#NAME?	0.00147753	k__Bacteria|p__Firmicutes|c__Clostridia|o__Clostridiales|f__Clostridiales_unclassified|g__Monoglobus|s__Monoglobus_pectinilyticus	0.22381	0.16854	0	0.01102	0	0	0.0816	0	0	0.09588	0.0006	0	0.09998	0.05756	0	0.05135	0	0	0.17462	0.29873	0	0.14864	0	0.00359	0.00425	0	0	0	0.49947	0.00368	0	0	0	0.31245	0	0
k__Bacteria|p__Firmicutes|c__Clostridia|o__Clostridiales|f__Clostridiales_unclassified|g__Monoglobus	Kawa < C	0.00013037	-0.431818	0.431818	0	0.051513	0	0.0323796	0.271429	0	#NAME?	0.00147753	k__Bacteria|p__Firmicutes|c__Clostridia|o__Clostridiales|f__Clostridiales_unclassified|g__Monoglobus	0.22381	0.16854	0	0.01102	0	0	0.0816	0	0	0.09588	0.0006	0	0.09998	0.05756	0	0.05135	0	0	0.17462	0.29873	0	0.14864	0	0.00359	0.00425	0	0	0	0.49947	0.00368	0	0	0	0.31245	0	0
k__Bacteria|p__Firmicutes|c__Clostridia|o__Clostridiales|f__Ruminococcaceae|g__Anaerotruncus|s__Anaerotruncus_colihominis	Kawa < C	0.000156896	-0.522727	0.772727	0.230769	0.0795475	0.0229892	0.0585401	0.571429	0.289	-1.79086	0.00175162	k__Bacteria|p__Firmicutes|c__Clostridia|o__Clostridiales|f__Ruminococcaceae|g__Anaerotruncus|s__Anaerotruncus_colihominis	0.17975	0.02087	0.01843	0	0	0	0.14405	0	0.02069	0.01163	0	0.01077	0.0122	0.00481	0.32749	0.01245	0.02277	0.00132	0.04348	0.21519	0	0.19186	0	0.00168	0.00136	0.2149	0.84967	0.0297	0.26868	8e-05	0.23833	0	0.00273	0.05916	0.02985	0.13319
k__Bacteria|p__Firmicutes|c__Clostridia|o__Clostridiales|f__Lachnospiraceae|g__Blautia|s__Ruminococcus_torques	Kawa < C	0.000176539	-0.44493	0.477273	0.0384615	0.554271	0.00746846	0.351173	0.314286	0.0134744	-6.21364	0.00194192	k__Bacteria|p__Firmicutes|c__Clostridia|o__Clostridiales|f__Lachnospiraceae|g__Blautia|s__Ruminococcus_torques	0	0	0.05816	1.17093	0	1.1341	0	2.15816	0	0	4.56161	0	4.85367	1.61286	0.06804	0.74532	3.06757	0	0.02255	0.27443	0.30048	0	0	1.46103	0.54863	0	0	0	0	0.3102	0	0	0.18543	1.63472	0	0
k__Bacteria|p__Firmicutes|c__Clostridia|o__Clostridiales|f__Ruminococcaceae|g__Gemmiger|s__Gemmiger_formicilis	Kawa < C	0.000189044	-0.5	0.681818	0.153846	0.301068	0.223034	0.272084	0.485714	0.740808	-0.432829	0.00202007	k__Bacteria|p__Firmicutes|c__Clostridia|o__Clostridiales|f__Ruminococcaceae|g__Gemmiger|s__Gemmiger_formicilis	0.07071	0	0.21498	0.53334	0.00689	0	0.02656	3.18314	0.01635	1.49688	0	0.05211	0.02441	0.76644	0.21051	0.77638	0.03244	0.46849	0.24205	0.08762	0.8537	0.35602	0	0.68666	0.08752	0	0	0.04709	0	0.35362	0	0.35159	0.0854	0.05766	0	0
k__Bacteria|p__Firmicutes|c__Clostridia|o__Clostridiales|f__Ruminococcaceae|g__Gemmiger	Kawa < C	0.000189044	-0.5	0.681818	0.153846	0.301068	0.223336	0.272196	0.485714	0.741812	-0.430875	0.00202007	k__Bacteria|p__Firmicutes|c__Clostridia|o__Clostridiales|f__Ruminococcaceae|g__Gemmiger	0.07071	0	0.21498	0.53334	0.00689	0	0.02656	3.18314	0.01635	1.49688	0	0.05211	0.02441	0.76644	0.21051	0.77638	0.03244	0.46849	0.24205	0.08762	0.8537	0.35602	0	0.68666	0.08752	0	0	0.04709	0	0.35362	0	0.35159	0.0854	0.05766	0	0
k__Bacteria|p__Bacteroidetes|c__Bacteroidia|o__Bacteroidales|f__Bacteroidaceae|g__Bacteroides|s__Bacteroides_uniformis	Kawa < C	0.000204063	-0.515734	0.727273	0.346154	4.71246	0.529198	3.15868	0.585714	0.112298	-3.1546	0.00209052	k__Bacteria|p__Bacteroidetes|c__Bacteroidia|o__Bacteroidales|f__Bacteroidaceae|g__Bacteroides|s__Bacteroides_uniformis	22.6438	0	9.65286	4.24899	0.71985	1.51769	0	1.26283	2.28616	3.45236	0	14.0929	5.47415	12.9327	20.0289	8.52402	8.79409	0	5.02595	0	1.16412	0	7.10296	0.00137	12.2719	1.614	0	10.4856	0.00059	1.93561	0	0.40133	0	0	1.67524	1.14983
k__Bacteria|p__Firmicutes|c__Firmicutes_unclassified	Kawa < C	0.000209611	-0.502622	0.704545	0.192308	0.45618	0.118648	0.330811	0.514286	0.260092	-1.94291	0.00209052	k__Bacteria|p__Firmicutes|c__Firmicutes_unclassified	1.19506	0.00523	0.00557	0.21021	0	0.00377	2.62957	0	0	0.05744	0.00271	0.2736	1.63604	0.75244	0.52358	0.65282	0.24675	0	0.06388	1.4469	0.10614	0.37104	0.08255	0	0.05901	0	0	0.23269	3.40808	0.11468	0	0.02053	0.10921	1.01414	0	0
k__Bacteria|p__Firmicutes|c__Firmicutes_unclassified|o__Firmicutes_unclassified	Kawa < C	0.000209611	-0.502622	0.704545	0.192308	0.45618	0.118648	0.330811	0.514286	0.260092	-1.94291	0.00209052	k__Bacteria|p__Firmicutes|c__Firmicutes_unclassified|o__Firmicutes_unclassified	1.19506	0.00523	0.00557	0.21021	0	0.00377	2.62957	0	0	0.05744	0.00271	0.2736	1.63604	0.75244	0.52358	0.65282	0.24675	0	0.06388	1.4469	0.10614	0.37104	0.08255	0	0.05901	0	0	0.23269	3.40808	0.11468	0	0.02053	0.10921	1.01414	0	0
k__Bacteria|p__Firmicutes|c__Firmicutes_unclassified|o__Firmicutes_unclassified|f__Firmicutes_unclassified	Kawa < C	0.000209611	-0.502622	0.704545	0.192308	0.45618	0.118648	0.330811	0.514286	0.260092	-1.94291	0.00209052	k__Bacteria|p__Firmicutes|c__Firmicutes_unclassified|o__Firmicutes_unclassified|f__Firmicutes_unclassified	1.19506	0.00523	0.00557	0.21021	0	0.00377	2.62957	0	0	0.05744	0.00271	0.2736	1.63604	0.75244	0.52358	0.65282	0.24675	0	0.06388	1.4469	0.10614	0.37104	0.08255	0	0.05901	0	0	0.23269	3.40808	0.11468	0	0.02053	0.10921	1.01414	0	0
k__Bacteria|p__Firmicutes|c__Firmicutes_unclassified|o__Firmicutes_unclassified|f__Firmicutes_unclassified|g__Firmicutes_unclassified	Kawa < C	0.000209611	-0.502622	0.704545	0.192308	0.45618	0.118648	0.330811	0.514286	0.260092	-1.94291	0.00209052	k__Bacteria|p__Firmicutes|c__Firmicutes_unclassified|o__Firmicutes_unclassified|f__Firmicutes_unclassified|g__Firmicutes_unclassified	1.19506	0.00523	0.00557	0.21021	0	0.00377	2.62957	0	0	0.05744	0.00271	0.2736	1.63604	0.75244	0.52358	0.65282	0.24675	0	0.06388	1.4469	0.10614	0.37104	0.08255	0	0.05901	0	0	0.23269	3.40808	0.11468	0	0.02053	0.10921	1.01414	0	0
k__Bacteria|p__Actinobacteria|c__Coriobacteriia|o__Coriobacteriales|f__Coriobacteriaceae|g__Collinsella|s__Collinsella_aerofaciens	Kawa < C	0.000220082	-0.456294	0.522727	0.0769231	0.873439	0.0911046	0.582858	0.357143	0.104306	-3.26111	0.00216607	k__Bacteria|p__Actinobacteria|c__Coriobacteriia|o__Coriobacteriales|f__Coriobacteriaceae|g__Collinsella|s__Collinsella_aerofaciens	0	0	0.26726	0.81099	0.67951	2.51424	2.38697	0	0	2.44741	1.25922	3.41517	1.19594	0.89974	1.19478	0	0.92462	0	0.94503	0.33902	0	0	0	0	2.22114	0.3182	0	0.5362	0.81371	0	0	2.22851	0	0	4.52816	6.17893
k__Bacteria|p__Bacteroidetes|c__Bacteroidia|o__Bacteroidales|f__Bacteroidaceae|g__Bacteroides|s__Bacteroides_fragilis	Kawa < C	0.00024021	-0.518357	0.886364	0.269231	2.26141	2.34639	2.29297	0.657143	1.03758	0.0532188	0.00233347	k__Bacteria|p__Bacteroidetes|c__Bacteroidia|o__Bacteroidales|f__Bacteroidaceae|g__Bacteroides|s__Bacteroides_fragilis	2.95857	0.20412	4.80077	0.02486	7.89511	0.01287	0.00781	3.29517	2.47064	0.85395	0	2.2609	0.01628	2.18058	0	0.02401	1.02482	0.00478	0.00536	6.90866	0.01318	4.37174	2.13006	5.9915	0.09323	0.03329	31.7078	7.86865	1.94425	0.26337	0	0.00474	3.32446	0.0106	0	0.00684
k__Bacteria|p__Firmicutes|c__Clostridia|o__Clostridiales|f__Eubacteriaceae|g__Eubacterium|s__Eubacterium_ramulus	Kawa < C	0.000252128	-0.483392	0.613636	0.192308	0.107493	0.0149181	0.0731077	0.457143	0.138782	-2.8491	0.00241784	k__Bacteria|p__Firmicutes|c__Clostridia|o__Clostridiales|f__Eubacteriaceae|g__Eubacterium|s__Eubacterium_ramulus	0	0	0.02781	0.29852	0	0.0448	0.07075	0.17961	0	0.10012	0	0.56153	0	0.161	0.33411	0.09389	0.19376	0.13947	0.01692	0.09701	0.28839	0.0788	0	0.43025	0.00207	0	0	0.05939	0.09322	0.17994	0	0.78367	0	0.11681	0	0
k__Bacteria|p__Actinobacteria|c__Coriobacteriia|o__Coriobacteriales|f__Coriobacteriaceae	Kawa < C	0.000259979	-0.451049	0.522727	0.0769231	0.875089	0.100882	0.587526	0.357143	0.115282	-3.11676	0.0024308	k__Bacteria|p__Actinobacteria|c__Coriobacteriia|o__Coriobacteriales|f__Coriobacteriaceae	0	0	0.26726	0.81202	0.68219	2.52118	2.39085	0	0	2.45656	1.26073	3.42065	1.19907	0.90043	1.20336	0	0.92605	0	0.94573	0.33941	0	0	0	0	2.22719	0.31856	0	0.5366	0.8156	0	0	2.23013	0	0	4.53239	6.18659
k__Bacteria|p__Actinobacteria|c__Coriobacteriia|o__Coriobacteriales|f__Coriobacteriaceae|g__Collinsella	Kawa < C	0.000259979	-0.451049	0.522727	0.0769231	0.875089	0.0994869	0.587008	0.357143	0.113688	-3.13685	0.0024308	k__Bacteria|p__Actinobacteria|c__Coriobacteriia|o__Coriobacteriales|f__Coriobacteriaceae|g__Collinsella	0	0	0.26726	0.81202	0.68219	2.52118	2.39085	0	0	2.45656	1.26073	3.42065	1.19907	0.90043	1.20336	0	0.92605	0	0.94573	0.33941	0	0	0	0	2.22719	0.31856	0	0.5366	0.8156	0	0	2.23013	0	0	4.53239	6.18659
k__Bacteria|p__Firmicutes|c__Clostridia|o__Clostridiales|f__Lachnospiraceae|g__Coprococcus|s__Coprococcus_comes	Kawa < C	0.000297427	-0.429196	0.477273	0.0384615	0.559733	0.0685438	0.377291	0.314286	0.122458	-3.02964	0.00274661	k__Bacteria|p__Firmicutes|c__Clostridia|o__Clostridiales|f__Lachnospiraceae|g__Coprococcus|s__Coprococcus_comes	0	0	0.23517	0.21469	1.83914	0.60813	1.30533	0	0	3.91005	0	0	2.71992	0.43783	0	2.42372	0.7811	0	0.77316	0	0.79725	0	2.24818	0	0.66687	0	0	0.34326	0	1.20063	0	0	0.5766	1.20834	0.51425	1.15522
k__Bacteria|p__Firmicutes|c__Clostridia|o__Clostridiales|f__Eubacteriaceae|g__Eubacterium|s__Eubacterium_ventriosum	Kawa < C	0.000303924	-0.440559	0.5	0.0769231	0.131297	0.002255	0.0833671	0.342857	0.0171748	-5.86356	0.00277238	k__Bacteria|p__Firmicutes|c__Clostridia|o__Clostridiales|f__Eubacteriaceae|g__Eubacterium|s__Eubacterium_ventriosum	0.01186	0	0.02531	0.04773	0	0.39009	0	0.44928	0	0	0	0.06684	2.26738	0.0095	0.11283	0	0.05676	0	0	0	0.04847	0	0.08862	0	0.12513	0.29767	0	0.02267	0.28713	0.47762	0	0.01688	0	0	0	0
k__Bacteria|p__Bacteroidetes|c__Bacteroidia|o__Bacteroidales|f__Bacteroidaceae	Kawa < C	0.000337373	-0.515734	1	0.615385	23.6579	11.8508	19.2724	0.857143	0.500922	-0.997343	0.00300423	k__Bacteria|p__Bacteroidetes|c__Bacteroidia|o__Bacteroidales|f__Bacteroidaceae	29.9726	29.0457	43.5471	17.6113	44.33	19.2448	7.59825	14.6127	6.12122	14.4251	6.91669	28.2861	9.62416	42.6893	28.1024	29.9901	37.2765	4.89042	7.71937	40.0687	18.6961	9.21293	25.3802	5.99287	21.0108	16.084	32.4772	43.5568	36.4542	10.3795	59.049	15.9161	21.0738	10.2695	10.5293	14.9157
k__Bacteria|p__Bacteroidetes|c__Bacteroidia|o__Bacteroidales|f__Bacteroidaceae|g__Bacteroides	Kawa < C	0.000337373	-0.515734	1	0.615385	23.6579	11.8508	19.2724	0.857143	0.500922	-0.997343	0.00300423	k__Bacteria|p__Bacteroidetes|c__Bacteroidia|o__Bacteroidales|f__Bacteroidaceae|g__Bacteroides	29.9726	29.0457	43.5471	17.6113	44.33	19.2448	7.59825	14.6127	6.12122	14.4251	6.91669	28.2861	9.62416	42.6893	28.1024	29.9901	37.2765	4.89042	7.71937	40.0687	18.6961	9.21293	25.3802	5.99287	21.0108	16.084	32.4772	43.5568	36.4542	10.3795	59.049	15.9161	21.0738	10.2695	10.5293	14.9157
k__Bacteria|p__Firmicutes|c__Bacilli|o__Lactobacillales|f__Enterococcaceae|g__Enterococcus|s__Enterococcus_avium	C < Kawa	0.000360463	0.409965	0.159091	0.5	0.00357932	0.591782	0.222054	0.285714	165.334	7.36924	0.00314724	k__Bacteria|p__Firmicutes|c__Bacilli|o__Lactobacillales|f__Enterococcaceae|g__Enterococcus|s__Enterococcus_avium	0	0	0	0	0	0	0	0	0	0	0.05344	0	0	0	0	0	0	0	0	0	0	0	0	0	0	0	0.05386	0.00125	0	0	0.0022	0	0	0	0.01736	0
k__Bacteria|p__Actinobacteria|c__Coriobacteriia|o__Eggerthellales|f__Eggerthellaceae|g__Gordonibacter|s__Gordonibacter_pamelaeae	Kawa < C	0.000366056	-0.511364	0.931818	0.576923	0.0481502	0.0310758	0.0418083	0.8	0.645392	-0.631753	0.00314724	k__Bacteria|p__Actinobacteria|c__Coriobacteriia|o__Eggerthellales|f__Eggerthellaceae|g__Gordonibacter|s__Gordonibacter_pamelaeae	0.06321	0.04034	0.01107	0.02126	0	0	0.03923	0.02675	0.05871	0.10646	0.01659	0.02928	0.03899	0.01842	0.08306	0.08093	0.05045	0.00544	0.06704	0.10942	0.00297	0.15714	0.04005	0.03657	0.01263	0.07363	0.24973	0.02214	0.05264	0.02609	0.04013	0	0.01458	0.091	0.00872	0.02127
k__Bacteria|p__Actinobacteria|c__Coriobacteriia|o__Eggerthellales|f__Eggerthellaceae|g__Gordonibacter	Kawa < C	0.000366056	-0.511364	0.931818	0.576923	0.0481502	0.0310758	0.0418083	0.8	0.645392	-0.631753	0.00314724	k__Bacteria|p__Actinobacteria|c__Coriobacteriia|o__Eggerthellales|f__Eggerthellaceae|g__Gordonibacter	0.06321	0.04034	0.01107	0.02126	0	0	0.03923	0.02675	0.05871	0.10646	0.01659	0.02928	0.03899	0.01842	0.08306	0.08093	0.05045	0.00544	0.06704	0.10942	0.00297	0.15714	0.04005	0.03657	0.01263	0.07363	0.24973	0.02214	0.05264	0.02609	0.04013	0	0.01458	0.091	0.00872	0.02127
k__Bacteria|p__Bacteroidetes	Kawa < C	0.000391519	-0.51049	1	0.692308	29.1117	14.42	23.6548	0.885714	0.495334	-1.01353	0.00325395	k__Bacteria|p__Bacteroidetes	32.5341	29.0457	55.3558	20.5745	45.3471	33.6039	12.7102	16.5061	7.85116	15.0971	6.91669	32.2385	13.3666	50.8193	38.4799	39.0151	39.5157	5.6549	8.68069	60.6936	19.234	9.21293	25.3802	5.99287	22.6218	18.1704	32.4772	51.7116	37.1461	13.7892	64.1033	16.117	22.613	20.4125	17.614	24.9361
k__Bacteria|p__Bacteroidetes|c__Bacteroidia	Kawa < C	0.000391519	-0.51049	1	0.692308	29.1117	14.42	23.6548	0.885714	0.495334	-1.01353	0.00325395	k__Bacteria|p__Bacteroidetes|c__Bacteroidia	32.5341	29.0457	55.3558	20.5745	45.3471	33.6039	12.7102	16.5061	7.85116	15.0971	6.91669	32.2385	13.3666	50.8193	38.4799	39.0151	39.5157	5.6549	8.68069	60.6936	19.234	9.21293	25.3802	5.99287	22.6218	18.1704	32.4772	51.7116	37.1461	13.7892	64.1033	16.117	22.613	20.4125	17.614	24.9361
k__Bacteria|p__Bacteroidetes|c__Bacteroidia|o__Bacteroidales	Kawa < C	0.000391519	-0.51049	1	0.692308	29.1117	14.42	23.6548	0.885714	0.495334	-1.01353	0.00325395	k__Bacteria|p__Bacteroidetes|c__Bacteroidia|o__Bacteroidales	32.5341	29.0457	55.3558	20.5745	45.3471	33.6039	12.7102	16.5061	7.85116	15.0971	6.91669	32.2385	13.3666	50.8193	38.4799	39.0151	39.5157	5.6549	8.68069	60.6936	19.234	9.21293	25.3802	5.99287	22.6218	18.1704	32.4772	51.7116	37.1461	13.7892	64.1033	16.117	22.613	20.4125	17.614	24.9361
k__Bacteria|p__Firmicutes|c__Clostridia|o__Clostridiales|f__Lachnospiraceae|g__Lachnospira|s__Lachnospira_pectinoschiza	Kawa < C	0.000404752	-0.406469	0.431818	0.0384615	0.869568	0.000753846	0.546866	0.285714	0.00086692	-10.1718	0.00329081	k__Bacteria|p__Firmicutes|c__Clostridia|o__Clostridiales|f__Lachnospiraceae|g__Lachnospira|s__Lachnospira_pectinoschiza	5.55097	0	0	0.02343	9.33304	1.13002	0	0	0	0	10.4614	3.25757	0	0.36717	0.81323	0.16261	0	0.00482	0.24422	0	3.31811	0	0	0.00788	0.80048	0	0	0.14676	0.03219	0	0	2.39225	0.1603	0.05456	0	0
k__Bacteria|p__Firmicutes|c__Clostridia|o__Clostridiales|f__Lachnospiraceae|g__Lachnospira	Kawa < C	0.000404752	-0.406469	0.431818	0.0384615	0.869568	0.000753846	0.546866	0.285714	0.00086692	-10.1718	0.00329081	k__Bacteria|p__Firmicutes|c__Clostridia|o__Clostridiales|f__Lachnospiraceae|g__Lachnospira	5.55097	0	0	0.02343	9.33304	1.13002	0	0	0	0	10.4614	3.25757	0	0.36717	0.81323	0.16261	0	0.00482	0.24422	0	3.31811	0	0	0.00788	0.80048	0	0	0.14676	0.03219	0	0	2.39225	0.1603	0.05456	0	0
k__Bacteria|p__Firmicutes|c__Clostridia|o__Clostridiales|f__Peptostreptococcaceae|g__Intestinibacter|s__Intestinibacter_bartlettii	Kawa < C	0.000518996	-0.496503	0.977273	0.384615	0.165805	3.78617	1.51051	0.757143	22.8352	4.51319	0.00412988	k__Bacteria|p__Firmicutes|c__Clostridia|o__Clostridiales|f__Peptostreptococcaceae|g__Intestinibacter|s__Intestinibacter_bartlettii	0.23918	0.10742	0.49502	0	0.04388	0.08375	0.16239	0.01284	0.09747	0.12042	0.02975	0.33116	0.14747	0.07221	0.11642	0.66756	0.0746	0.11362	0.02426	0.01048	0.19499	0.22124	0.09782	0.03125	0.10317	0.14633	0.30416	0.02446	0.14341	0.47657	0.02993	0.96619	0.05826	0.05924	0.19635	0.65294
k__Bacteria|p__Firmicutes|c__Clostridia|o__Clostridiales|f__Peptostreptococcaceae|g__Intestinibacter	Kawa < C	0.000518996	-0.496503	0.977273	0.384615	0.165805	3.78617	1.51051	0.757143	22.8352	4.51319	0.00412988	k__Bacteria|p__Firmicutes|c__Clostridia|o__Clostridiales|f__Peptostreptococcaceae|g__Intestinibacter	0.23918	0.10742	0.49502	0	0.04388	0.08375	0.16239	0.01284	0.09747	0.12042	0.02975	0.33116	0.14747	0.07221	0.11642	0.66756	0.0746	0.11362	0.02426	0.01048	0.19499	0.22124	0.09782	0.03125	0.10317	0.14633	0.30416	0.02446	0.14341	0.47657	0.02993	0.96619	0.05826	0.05924	0.19635	0.65294
k__Bacteria|p__Firmicutes|c__Bacilli|o__Lactobacillales|f__Streptococcaceae|g__Streptococcus|s__Streptococcus_mutans	Kawa < C	0.000538697	-0.397727	0.431818	0.0384615	0.0128855	0.000268462	0.00819914	0.285714	0.0208345	-5.58488	0.00424153	k__Bacteria|p__Firmicutes|c__Bacilli|o__Lactobacillales|f__Streptococcaceae|g__Streptococcus|s__Streptococcus_mutans	0	0	0.00039	0	0	0.02814	0.0072	0	0.00292	0	0	0	0.1622	0	0.00256	0	0.05106	0	0	0	0.00104	0.00647	0.10328	0	0.02358	0.01058	0.02971	0	0	0	0.00173	0	0	0.03587	0.05862	0.01202
k__Bacteria|p__Firmicutes|c__Clostridia|o__Clostridiales|f__Clostridiaceae|g__Clostridium|s__Clostridium_disporicum	Kawa < C	0.000605696	-0.363636	0.363636	0	0.0176361	0	0.0110856	0.228571	0	#NAME?	0.00471938	k__Bacteria|p__Firmicutes|c__Clostridia|o__Clostridiales|f__Clostridiaceae|g__Clostridium|s__Clostridium_disporicum	0	0	0.04204	0	0.00843	0	0	0	0.00291	0	0	0.04035	0	0	0	0.16544	0	0	0	0	0.01173	0.0163	0	0	0.09904	0	0	0	0	0.04484	0	0.2695	0	0	0.00324	0.00471
k__Bacteria|p__Actinobacteria|c__Coriobacteriia|o__Coriobacteriales|f__Coriobacteriaceae|g__Collinsella|s__Collinsella_stercoris	Kawa < C	0.000757631	-0.410839	0.5	0.0769231	0.00163068	0.000773462	0.00131229	0.342857	0.474318	-1.07607	0.00584235	k__Bacteria|p__Actinobacteria|c__Coriobacteriia|o__Coriobacteriales|f__Coriobacteriaceae|g__Collinsella|s__Collinsella_stercoris	0	0	0	0.00103	0.00268	0.00693	0.00388	0	0	0.00915	0.00152	0.00548	0.00313	0.0007	0.00859	0	0.00143	0	0.0007	0.00038	0	0	0	0	0.00522	0.00035	0	0.0004	0.00189	0	0	0.00161	0	0	0.00423	0.00767
k__Bacteria|p__Firmicutes|c__Firmicutes_unclassified|o__Firmicutes_unclassified|f__Firmicutes_unclassified|g__Firmicutes_unclassified|s__Firmicutes_bacterium_CAG_83	Kawa < C	0.000803437	-0.431818	0.568182	0.153846	0.343958	0.0433723	0.232312	0.414286	0.126098	-2.98739	0.00613236	k__Bacteria|p__Firmicutes|c__Firmicutes_unclassified|o__Firmicutes_unclassified|f__Firmicutes_unclassified|g__Firmicutes_unclassified|s__Firmicutes_bacterium_CAG_83	1.19506	0	0.00557	0.21021	0	0.00377	2.62957	0	0	0	0	0.27006	1.47247	0.62521	0.52358	0.60563	0.24675	0	0	1.4469	0.10614	0.0131	0	0	0.05814	0	0	0.22647	3.40808	0.11242	0	0.02053	0.10921	0.30599	0	0
k__Bacteria|p__Firmicutes|c__Bacilli|o__Lactobacillales|f__Streptococcaceae|g__Streptococcus|s__Streptococcus_australis	Kawa < C	0.000888865	-0.381993	0.431818	0.0384615	0.00297182	0.000392692	0.00201386	0.285714	0.132139	-2.91987	0.00671587	k__Bacteria|p__Firmicutes|c__Bacilli|o__Lactobacillales|f__Streptococcaceae|g__Streptococcus|s__Streptococcus_australis	0.00303	0	0	0	0	0	0	0.03738	0	0	0	0.01217	0.00432	0.00683	0.00913	0	0	0.00066	0	0.00461	0	0.00054	0.01814	0	0	0	0	0.00037	0	0.00896	0.00583	0.0036	0.00625	0	0	0.00248
k__Bacteria|p__Proteobacteria|c__Betaproteobacteria|o__Burkholderiales|f__Sutterellaceae|g__Parasutterella	Kawa < C	0.000940279	-0.451049	0.727273	0.192308	0.410288	0.593565	0.478362	0.528571	1.4467	0.532767	0.00696365	k__Bacteria|p__Proteobacteria|c__Betaproteobacteria|o__Burkholderiales|f__Sutterellaceae|g__Parasutterella	2.46329	0	0.45569	0	0.23499	0.03098	0.11288	0	0.28636	0.20961	0	0.52848	0.72211	0	0.03277	1.48402	0	0	0.35091	0	0.73278	0.90383	0.37834	0	0.03892	3.32798	0.28714	0.22117	1.10377	0	0.20974	0	0.49735	0.98902	0.01635	0.01612
k__Bacteria|p__Proteobacteria|c__Betaproteobacteria|o__Burkholderiales|f__Sutterellaceae|g__Parasutterella|s__Parasutterella_excrementihominis	Kawa < C	0.000940279	-0.451049	0.727273	0.192308	0.410288	0.593565	0.478362	0.528571	1.4467	0.532767	0.00696365	k__Bacteria|p__Proteobacteria|c__Betaproteobacteria|o__Burkholderiales|f__Sutterellaceae|g__Parasutterella|s__Parasutterella_excrementihominis	2.46329	0	0.45569	0	0.23499	0.03098	0.11288	0	0.28636	0.20961	0	0.52848	0.72211	0	0.03277	1.48402	0	0	0.35091	0	0.73278	0.90383	0.37834	0	0.03892	3.32798	0.28714	0.22117	1.10377	0	0.20974	0	0.49735	0.98902	0.01635	0.01612
k__Bacteria|p__Firmicutes|c__Clostridia|o__Clostridiales|f__Lachnospiraceae|g__Roseburia|s__Roseburia_sp_CAG_303	Kawa < C	0.000986672	-0.340909	0.340909	0	0.0664593	0	0.0417744	0.214286	0	#NAME?	0.00715127	k__Bacteria|p__Firmicutes|c__Clostridia|o__Clostridiales|f__Lachnospiraceae|g__Roseburia|s__Roseburia_sp_CAG_303	0	0.3615	0.18979	0	0.71213	0.15945	0.06274	0	0	0	0	0	0	0.01283	0.09259	0.16901	0.07692	0	0.02664	0	0	0	0.00021	0.05939	0	0	0	0	0	0.90927	0	0	0.0916	0.00014	0	0
k__Bacteria|p__Firmicutes|c__Clostridia|o__Clostridiales|f__Peptostreptococcaceae|g__Clostridioides	C < Kawa	0.000995391	0.230769	0	0.230769	0	0.100508	0.0373317	0.0857143	Inf	Inf	0.00715127	k__Bacteria|p__Firmicutes|c__Clostridia|o__Clostridiales|f__Peptostreptococcaceae|g__Clostridioides	0	0	0	0	0	0	0	0	0	0	0	0	0	0	0	0	0	0	0	0	0	0	0	0	0	0	0	0	0	0	0	0	0	0	0	0
k__Bacteria|p__Firmicutes|c__Clostridia|o__Clostridiales|f__Peptostreptococcaceae|g__Clostridioides|s__Clostridioides_difficile	C < Kawa	0.000995391	0.230769	0	0.230769	0	0.100508	0.0373317	0.0857143	Inf	Inf	0.00715127	k__Bacteria|p__Firmicutes|c__Clostridia|o__Clostridiales|f__Peptostreptococcaceae|g__Clostridioides|s__Clostridioides_difficile	0	0	0	0	0	0	0	0	0	0	0	0	0	0	0	0	0	0	0	0	0	0	0	0	0	0	0	0	0	0	0	0	0	0	0	0
k__Bacteria|p__Firmicutes|c__Bacilli|o__Lactobacillales	C < Kawa	0.00100385	0.465035	1	1	1.61406	17.7152	7.59449	1	10.9756	3.45623	0.00715127	k__Bacteria|p__Firmicutes|c__Bacilli|o__Lactobacillales	0.82971	0.44819	0.13072	1.26684	0.5859	0.60489	0.26857	2.00579	21.3658	1.13408	2.111	0.96942	1.45067	1.2121	0.96779	0.50883	6.12025	4.85409	0.51221	0.30734	0.50538	0.59184	1.12172	0.00432	0.57059	0.61099	0.68275	0.21363	0.54135	0.35276	0.92546	1.57166	0.29444	1.7038	0.70876	1.44187
k__Bacteria|p__Firmicutes|c__Bacilli|o__Lactobacillales|f__Enterococcaceae|g__Enterococcus|s__Enterococcus_faecium	C < Kawa	0.00106768	0.347028	0.113636	0.423077	0.00186659	9.82074	3.64888	0.228571	5261.32	12.3612	0.00751755	k__Bacteria|p__Firmicutes|c__Bacilli|o__Lactobacillales|f__Enterococcaceae|g__Enterococcus|s__Enterococcus_faecium	0.00127	0	0	0	0	0	0	0	0	0.00148	0	0	0	0	0	0	0	0	0	0	0	0	0.0056	0	0	0	0	0	0	0	0	0	0	0	0	0
k__Bacteria|p__Actinobacteria|c__Actinobacteria|o__Actinomycetales|f__Actinomycetaceae|g__Actinomyces|s__Actinomyces_sp_HMSC035G02	Kawa < C	0.00107537	-0.421329	0.545455	0.192308	0.00280614	0.000258077	0.00185971	0.414286	0.0919688	-3.44271	0.00751755	k__Bacteria|p__Actinobacteria|c__Actinobacteria|o__Actinomycetales|f__Actinomycetaceae|g__Actinomyces|s__Actinomyces_sp_HMSC035G02	0.00383	0.00031	0	0.00491	0	0	0	0.01197	0.0067	0	0	0.00871	0.00468	0	0	0	0	0	0.00226	0	0.00718	0.0041	0.0004	0.00015	0	0	0.00233	0	0	0.00095	0	0.0065	0	0.0114	0.00192	0.0005
k__Bacteria|p__Proteobacteria|c__Betaproteobacteria|o__Burkholderiales|f__Sutterellaceae	Kawa < C	0.00112823	-0.444056	0.727273	0.192308	0.42779	0.616383	0.497839	0.528571	1.44085	0.526924	0.00781406	k__Bacteria|p__Proteobacteria|c__Betaproteobacteria|o__Burkholderiales|f__Sutterellaceae	2.47341	0	0.4902	0	0.32973	0.03098	0.11288	0	0.30939	0.23983	0	0.55719	0.72622	0	0.03277	1.59513	0	0	0.35874	0	0.73747	0.90639	0.39136	0	0.0411	3.52787	0.36976	0.22238	1.11951	0	0.23022	0	0.50758	1.00554	0.03125	0.03922
k__Bacteria|p__Firmicutes|c__Bacilli	C < Kawa	0.0011533	0.45979	1	1	1.63079	17.7341	7.61201	1	10.8745	3.44288	0.00791437	k__Bacteria|p__Firmicutes|c__Bacilli	0.8685	0.45651	0.13072	1.26684	0.59015	0.60608	0.26857	2.11428	21.3883	1.18754	2.11689	0.98325	1.48325	1.21705	1.01488	0.51927	6.12233	4.8582	0.52089	0.31689	0.56828	0.62319	1.13376	0.00432	0.57234	0.63698	0.69141	0.22115	0.54135	0.36637	0.92701	1.62605	0.29799	1.71696	0.71073	1.46899
k__Bacteria|p__Firmicutes|c__Clostridia|o__Clostridiales|f__Ruminococcaceae|g__Ruthenibacterium|s__Ruthenibacterium_lactatiformans	Kawa < C	0.00119006	-0.45979	0.863636	0.384615	0.630333	0.432353	0.556798	0.685714	0.685913	-0.543903	0.00801952	k__Bacteria|p__Firmicutes|c__Clostridia|o__Clostridiales|f__Ruminococcaceae|g__Ruthenibacterium|s__Ruthenibacterium_lactatiformans	0.62803	0.54953	0.05091	0.01548	0	0	0.12456	0.03809	0.29934	0.14751	0	0.00413	0.50271	0.17745	0.52188	0.08157	0.07781	0.03049	0.39738	1.51369	0	5.35133	0.28375	0	0.02789	1.01587	2.63267	0.05167	1.33861	0.0469	1.5121	0.00366	0	0.53078	0.76172	1.59328
k__Bacteria|p__Firmicutes|c__Clostridia|o__Clostridiales|f__Ruminococcaceae|g__Ruthenibacterium	Kawa < C	0.00119006	-0.45979	0.863636	0.384615	0.630333	0.432353	0.556798	0.685714	0.685913	-0.543903	0.00801952	k__Bacteria|p__Firmicutes|c__Clostridia|o__Clostridiales|f__Ruminococcaceae|g__Ruthenibacterium	0.62803	0.54953	0.05091	0.01548	0	0	0.12456	0.03809	0.29934	0.14751	0	0.00413	0.50271	0.17745	0.52188	0.08157	0.07781	0.03049	0.39738	1.51369	0	5.35133	0.28375	0	0.02789	1.01587	2.63267	0.05167	1.33861	0.0469	1.5121	0.00366	0	0.53078	0.76172	1.59328
k__Bacteria|p__Firmicutes|c__Clostridia|o__Clostridiales|f__Ruminococcaceae|g__Flavonifractor|s__Flavonifractor_plautii	Kawa < C	0.00122355	-0.465035	0.977273	0.615385	0.49096	0.487182	0.489557	0.842857	0.992304	-0.0111462	0.00809925	k__Bacteria|p__Firmicutes|c__Clostridia|o__Clostridiales|f__Ruminococcaceae|g__Flavonifractor|s__Flavonifractor_plautii	0.87952	0.81483	0.0302	0	0.2379	0.01318	0.4091	0.05213	0.6908	0.31036	0.40006	0.06249	0.20788	0.11679	1.92346	0.10235	0.22611	0.12599	0.72989	1.61885	0.01246	0.66251	0.83864	0.07761	0.04393	2.06225	0.28669	0.28038	0.55997	0.09146	1.99002	0.04485	0.24438	0.22071	0.18062	0.98387
k__Bacteria|p__Firmicutes|c__Clostridia|o__Clostridiales|f__Ruminococcaceae|g__Flavonifractor	Kawa < C	0.00122355	-0.465035	0.977273	0.615385	0.49096	0.487182	0.489557	0.842857	0.992304	-0.0111462	0.00809925	k__Bacteria|p__Firmicutes|c__Clostridia|o__Clostridiales|f__Ruminococcaceae|g__Flavonifractor	0.87952	0.81483	0.0302	0	0.2379	0.01318	0.4091	0.05213	0.6908	0.31036	0.40006	0.06249	0.20788	0.11679	1.92346	0.10235	0.22611	0.12599	0.72989	1.61885	0.01246	0.66251	0.83864	0.07761	0.04393	2.06225	0.28669	0.28038	0.55997	0.09146	1.99002	0.04485	0.24438	0.22071	0.18062	0.98387
k__Bacteria|p__Verrucomicrobia	Kawa < C	0.00132651	-0.43007	0.636364	0.230769	2.09124	2.9095	2.39516	0.485714	1.39128	0.476412	0.00833809	k__Bacteria|p__Verrucomicrobia	0	0.06481	0	0	0	0.01714	0.53499	0	0.00368	1.40904	0.12691	0.18704	0.05258	1.06949	0.58927	0.90361	0.15085	0	0.04253	0	0.0005	36.8553	0.01658	0	0	23.9504	0	0.07584	0.55774	0.57384	0.03012	0	23.5259	0.40945	0.18447	0
k__Bacteria|p__Verrucomicrobia|c__Verrucomicrobiae	Kawa < C	0.00132651	-0.43007	0.636364	0.230769	2.09124	2.9095	2.39516	0.485714	1.39128	0.476412	0.00833809	k__Bacteria|p__Verrucomicrobia|c__Verrucomicrobiae	0	0.06481	0	0	0	0.01714	0.53499	0	0.00368	1.40904	0.12691	0.18704	0.05258	1.06949	0.58927	0.90361	0.15085	0	0.04253	0	0.0005	36.8553	0.01658	0	0	23.9504	0	0.07584	0.55774	0.57384	0.03012	0	23.5259	0.40945	0.18447	0
k__Bacteria|p__Verrucomicrobia|c__Verrucomicrobiae|o__Verrucomicrobiales	Kawa < C	0.00132651	-0.43007	0.636364	0.230769	2.09124	2.9095	2.39516	0.485714	1.39128	0.476412	0.00833809	k__Bacteria|p__Verrucomicrobia|c__Verrucomicrobiae|o__Verrucomicrobiales	0	0.06481	0	0	0	0.01714	0.53499	0	0.00368	1.40904	0.12691	0.18704	0.05258	1.06949	0.58927	0.90361	0.15085	0	0.04253	0	0.0005	36.8553	0.01658	0	0	23.9504	0	0.07584	0.55774	0.57384	0.03012	0	23.5259	0.40945	0.18447	0
k__Bacteria|p__Verrucomicrobia|c__Verrucomicrobiae|o__Verrucomicrobiales|f__Akkermansiaceae	Kawa < C	0.00132651	-0.43007	0.636364	0.230769	2.09124	2.9095	2.39516	0.485714	1.39128	0.476412	0.00833809	k__Bacteria|p__Verrucomicrobia|c__Verrucomicrobiae|o__Verrucomicrobiales|f__Akkermansiaceae	0	0.06481	0	0	0	0.01714	0.53499	0	0.00368	1.40904	0.12691	0.18704	0.05258	1.06949	0.58927	0.90361	0.15085	0	0.04253	0	0.0005	36.8553	0.01658	0	0	23.9504	0	0.07584	0.55774	0.57384	0.03012	0	23.5259	0.40945	0.18447	0
k__Bacteria|p__Verrucomicrobia|c__Verrucomicrobiae|o__Verrucomicrobiales|f__Akkermansiaceae|g__Akkermansia	Kawa < C	0.00132651	-0.43007	0.636364	0.230769	2.09124	2.9095	2.39516	0.485714	1.39128	0.476412	0.00833809	k__Bacteria|p__Verrucomicrobia|c__Verrucomicrobiae|o__Verrucomicrobiales|f__Akkermansiaceae|g__Akkermansia	0	0.06481	0	0	0	0.01714	0.53499	0	0.00368	1.40904	0.12691	0.18704	0.05258	1.06949	0.58927	0.90361	0.15085	0	0.04253	0	0.0005	36.8553	0.01658	0	0	23.9504	0	0.07584	0.55774	0.57384	0.03012	0	23.5259	0.40945	0.18447	0
k__Bacteria|p__Verrucomicrobia|c__Verrucomicrobiae|o__Verrucomicrobiales|f__Akkermansiaceae|g__Akkermansia|s__Akkermansia_muciniphila	Kawa < C	0.00132651	-0.43007	0.636364	0.230769	2.09124	2.9095	2.39516	0.485714	1.39128	0.476412	0.00833809	k__Bacteria|p__Verrucomicrobia|c__Verrucomicrobiae|o__Verrucomicrobiales|f__Akkermansiaceae|g__Akkermansia|s__Akkermansia_muciniphila	0	0.06481	0	0	0	0.01714	0.53499	0	0.00368	1.40904	0.12691	0.18704	0.05258	1.06949	0.58927	0.90361	0.15085	0	0.04253	0	0.0005	36.8553	0.01658	0	0	23.9504	0	0.07584	0.55774	0.57384	0.03012	0	23.5259	0.40945	0.18447	0
k__Bacteria|p__Proteobacteria|c__Betaproteobacteria|o__Burkholderiales	Kawa < C	0.00156111	-0.433566	0.727273	0.230769	0.428739	0.616408	0.498444	0.542857	1.43772	0.523787	0.00943591	k__Bacteria|p__Proteobacteria|c__Betaproteobacteria|o__Burkholderiales	2.47341	0	0.51594	0	0.32973	0.03098	0.11288	0	0.30939	0.23983	0	0.55719	0.72622	0	0.03277	1.59513	0	0	0.35874	0	0.73747	0.90639	0.39136	0	0.0411	3.52787	0.36976	0.22655	1.11951	0	0.23022	0	0.50758	1.00554	0.03125	0.03922
k__Bacteria|p__Firmicutes|c__Clostridia|o__Clostridiales|f__Peptostreptococcaceae|g__Romboutsia|s__Romboutsia_ilealis	Kawa < C	0.00158947	-0.318182	0.318182	0	0.000554773	0	0.000348714	0.2	0	#NAME?	0.00943591	k__Bacteria|p__Firmicutes|c__Clostridia|o__Clostridiales|f__Peptostreptococcaceae|g__Romboutsia|s__Romboutsia_ilealis	0	0	0	0	0	0	0	0	0.00231	0.00054	0	0.00354	0	0	0	0	0	0.01014	0.00022	0	0.00104	0.00024	0	0.00043	0	0	0.00051	0	0	0.00206	0	0.00204	0	0	0	0.00082
k__Bacteria|p__Firmicutes|c__Clostridia|o__Clostridiales|f__Peptostreptococcaceae|g__Romboutsia	Kawa < C	0.00158947	-0.318182	0.318182	0	0.000554773	0	0.000348714	0.2	0	#NAME?	0.00943591	k__Bacteria|p__Firmicutes|c__Clostridia|o__Clostridiales|f__Peptostreptococcaceae|g__Romboutsia	0	0	0	0	0	0	0	0	0.00231	0.00054	0	0.00354	0	0	0	0	0	0.01014	0.00022	0	0.00104	0.00024	0	0.00043	0	0	0.00051	0	0	0.00206	0	0.00204	0	0	0	0.00082
k__Bacteria|p__Synergistetes	Kawa < C	0.00158947	-0.318182	0.318182	0	0.00753045	0	0.00473343	0.2	0	#NAME?	0.00943591	k__Bacteria|p__Synergistetes	0.08458	0	0.00827	0	0	0	0.13439	0	0	0	0.00075	0.02087	0.00037	0.0027	0	0	0	0	0	0.00414	0	0	0	0	0	0.04861	0	0.00494	0.00133	0	0	0	0	0	0	0
k__Bacteria|p__Synergistetes|c__Synergistia	Kawa < C	0.00158947	-0.318182	0.318182	0	0.00753045	0	0.00473343	0.2	0	#NAME?	0.00943591	k__Bacteria|p__Synergistetes|c__Synergistia	0.08458	0	0.00827	0	0	0	0.13439	0	0	0	0.00075	0.02087	0.00037	0.0027	0	0	0	0	0	0.00414	0	0	0	0	0	0.04861	0	0.00494	0.00133	0	0	0	0	0	0	0
k__Bacteria|p__Synergistetes|c__Synergistia|o__Synergistales	Kawa < C	0.00158947	-0.318182	0.318182	0	0.00753045	0	0.00473343	0.2	0	#NAME?	0.00943591	k__Bacteria|p__Synergistetes|c__Synergistia|o__Synergistales	0.08458	0	0.00827	0	0	0	0.13439	0	0	0	0.00075	0.02087	0.00037	0.0027	0	0	0	0	0	0.00414	0	0	0	0	0	0.04861	0	0.00494	0.00133	0	0	0	0	0	0	0
k__Bacteria|p__Synergistetes|c__Synergistia|o__Synergistales|f__Synergistaceae	Kawa < C	0.00158947	-0.318182	0.318182	0	0.00753045	0	0.00473343	0.2	0	#NAME?	0.00943591	k__Bacteria|p__Synergistetes|c__Synergistia|o__Synergistales|f__Synergistaceae	0.08458	0	0.00827	0	0	0	0.13439	0	0	0	0.00075	0.02087	0.00037	0.0027	0	0	0	0	0	0.00414	0	0	0	0	0	0.04861	0	0.00494	0.00133	0	0	0	0	0	0	0
k__Bacteria|p__Firmicutes|c__Bacilli|o__Bacillales|f__Bacillales_unclassified	Kawa < C	0.00206419	-0.438811	0.863636	0.461538	0.0167375	0.0120635	0.0150014	0.714286	0.720745	-0.47244	0.0120626	k__Bacteria|p__Firmicutes|c__Bacilli|o__Bacillales|f__Bacillales_unclassified	0.03879	0.00832	0	0	0.00426	0.00119	0	0.1085	0.0225	0.05345	0.00589	0.01383	0.03258	0.00494	0.04709	0.01044	0.00209	0.00411	0.00868	0.00955	0.0629	0.03135	0.01204	0	0.00175	0.02598	0.00866	0.00752	0	0.01362	0.00155	0.05439	0.00355	0.01316	0.00196	0.02711
k__Bacteria|p__Firmicutes|c__Bacilli|o__Bacillales|f__Bacillales_unclassified|g__Gemella	Kawa < C	0.00206419	-0.438811	0.863636	0.461538	0.0167375	0.0120635	0.0150014	0.714286	0.720745	-0.47244	0.0120626	k__Bacteria|p__Firmicutes|c__Bacilli|o__Bacillales|f__Bacillales_unclassified|g__Gemella	0.03879	0.00832	0	0	0.00426	0.00119	0	0.1085	0.0225	0.05345	0.00589	0.01383	0.03258	0.00494	0.04709	0.01044	0.00209	0.00411	0.00868	0.00955	0.0629	0.03135	0.01204	0	0.00175	0.02598	0.00866	0.00752	0	0.01362	0.00155	0.05439	0.00355	0.01316	0.00196	0.02711
k__Bacteria|p__Firmicutes|c__Bacilli|o__Lactobacillales|f__Aerococcaceae|g__Abiotrophia|s__Abiotrophia_defectiva	C < Kawa	0.00232378	0.33042	0.136364	0.423077	0.000152955	0.320556	0.11916	0.242857	2095.76	11.0333	0.0134743	k__Bacteria|p__Firmicutes|c__Bacilli|o__Lactobacillales|f__Aerococcaceae|g__Abiotrophia|s__Abiotrophia_defectiva	0	0	0	0	0	0	0	0	0	0.00095	0	0	0	0	0	0	0	0	0.00019	0.00023	0	0	0.00224	0	0	0.00199	0	0	0	0	0	0	0	0	0	0
k__Bacteria|p__Synergistetes|c__Synergistia|o__Synergistales|f__Synergistaceae|g__Pyramidobacter|s__Pyramidobacter_piscolens	Kawa < C	0.00253362	-0.295455	0.295455	0	0.00743705	0	0.00467471	0.185714	0	#NAME?	0.0144668	k__Bacteria|p__Synergistetes|c__Synergistia|o__Synergistales|f__Synergistaceae|g__Pyramidobacter|s__Pyramidobacter_piscolens	0.08458	0	0.00827	0	0	0	0.13369	0	0	0	0.00075	0.02087	0.00037	0.0027	0	0	0	0	0	0.00414	0	0	0	0	0	0.04861	0	0.00494	0.00133	0	0	0	0	0	0	0
k__Bacteria|p__Synergistetes|c__Synergistia|o__Synergistales|f__Synergistaceae|g__Pyramidobacter	Kawa < C	0.00253362	-0.295455	0.295455	0	0.00745295	0	0.00468471	0.185714	0	#NAME?	0.0144668	k__Bacteria|p__Synergistetes|c__Synergistia|o__Synergistales|f__Synergistaceae|g__Pyramidobacter	0.08458	0	0.00827	0	0	0	0.13439	0	0	0	0.00075	0.02087	0.00037	0.0027	0	0	0	0	0	0.00414	0	0	0	0	0	0.04861	0	0.00494	0.00133	0	0	0	0	0	0	0
k__Bacteria|p__Actinobacteria|c__Coriobacteriia|o__Coriobacteriales	Kawa < C	0.00260998	-0.397727	0.568182	0.269231	0.875772	0.102401	0.58852	0.457143	0.116926	-3.09633	0.0147899	k__Bacteria|p__Actinobacteria|c__Coriobacteriia|o__Coriobacteriales	0	0	0.26726	0.81202	0.683	2.52118	2.39085	0	0	2.45656	1.26073	3.42065	1.20227	0.90043	1.20336	0	0.92605	0	0.94799	0.33941	0	0	0	0	2.22953	0.31856	0	0.5366	0.8156	0	0	2.23013	0	0.00116	4.53797	6.19467
k__Bacteria|p__Bacteroidetes|c__Bacteroidia|o__Bacteroidales|f__Bacteroidaceae|g__Bacteroides|s__Bacteroides_thetaiotaomicron	Kawa < C	0.00274635	-0.414336	0.727273	0.307692	0.963958	0.965468	0.964519	0.571429	1.00157	0.002258	0.0154456	k__Bacteria|p__Bacteroidetes|c__Bacteroidia|o__Bacteroidales|f__Bacteroidaceae|g__Bacteroides|s__Bacteroides_thetaiotaomicron	2.96484	0	0.9928	0.2942	2.92258	0.02389	0	0	0.00951	0.5854	0	0.75541	0.82112	0	0.31528	1.75908	0	0.41267	0	0	0.42586	4.84119	2.97567	0	0.46505	1.71243	0.76941	3.34347	1.12027	0	0	0.04863	4.48097	1.01849	0.21094	0.87489
k__Bacteria|p__Firmicutes|c__Clostridia|o__Clostridiales|f__Lachnospiraceae|g__Eisenbergiella	Kawa < C	0.00285754	-0.410839	0.727273	0.269231	0.335065	0.184565	0.279165	0.557143	0.550832	-0.860317	0.015951	k__Bacteria|p__Firmicutes|c__Clostridia|o__Clostridiales|f__Lachnospiraceae|g__Eisenbergiella	0.01229	0.19836	0.00051	0	0	0	0.02598	0	0.42211	0.07226	0	0.01482	0.01703	0.01272	0.14805	0.00507	0.12938	0.00263	0.01623	0.23744	0	1.43355	0.63135	0.00049	0	2.16133	2.3797	0.10315	0.2345	0.02495	3.23941	0	0	0.23726	0	0
k__Bacteria|p__Proteobacteria|c__Proteobacteria_unclassified	Kawa < C	0.0032971	-0.398601	0.681818	0.230769	0.244989	0.328428	0.275981	0.514286	1.34059	0.422864	0.0177427	k__Bacteria|p__Proteobacteria|c__Proteobacteria_unclassified	0.11402	0	0.02285	0	1.20013	0	0.00268	0	0.30036	0.70987	0	0.02072	0.04078	0	0	0.05936	0	0	0.01764	0	0.02707	0.03105	0.09647	0	0.0008	1.23892	2.19671	0.0088	0.03392	0	0.1345	0	0.01612	0.03653	0.3693	0.39837
k__Bacteria|p__Proteobacteria|c__Proteobacteria_unclassified|o__Proteobacteria_unclassified	Kawa < C	0.0032971	-0.398601	0.681818	0.230769	0.244989	0.328428	0.275981	0.514286	1.34059	0.422864	0.0177427	k__Bacteria|p__Proteobacteria|c__Proteobacteria_unclassified|o__Proteobacteria_unclassified	0.11402	0	0.02285	0	1.20013	0	0.00268	0	0.30036	0.70987	0	0.02072	0.04078	0	0	0.05936	0	0	0.01764	0	0.02707	0.03105	0.09647	0	0.0008	1.23892	2.19671	0.0088	0.03392	0	0.1345	0	0.01612	0.03653	0.3693	0.39837
k__Bacteria|p__Proteobacteria|c__Proteobacteria_unclassified|o__Proteobacteria_unclassified|f__Proteobacteria_unclassified	Kawa < C	0.0032971	-0.398601	0.681818	0.230769	0.244989	0.328428	0.275981	0.514286	1.34059	0.422864	0.0177427	k__Bacteria|p__Proteobacteria|c__Proteobacteria_unclassified|o__Proteobacteria_unclassified|f__Proteobacteria_unclassified	0.11402	0	0.02285	0	1.20013	0	0.00268	0	0.30036	0.70987	0	0.02072	0.04078	0	0	0.05936	0	0	0.01764	0	0.02707	0.03105	0.09647	0	0.0008	1.23892	2.19671	0.0088	0.03392	0	0.1345	0	0.01612	0.03653	0.3693	0.39837
k__Bacteria|p__Proteobacteria|c__Proteobacteria_unclassified|o__Proteobacteria_unclassified|f__Proteobacteria_unclassified|g__Proteobacteria_unclassified	Kawa < C	0.0032971	-0.398601	0.681818	0.230769	0.244989	0.328428	0.275981	0.514286	1.34059	0.422864	0.0177427	k__Bacteria|p__Proteobacteria|c__Proteobacteria_unclassified|o__Proteobacteria_unclassified|f__Proteobacteria_unclassified|g__Proteobacteria_unclassified	0.11402	0	0.02285	0	1.20013	0	0.00268	0	0.30036	0.70987	0	0.02072	0.04078	0	0	0.05936	0	0	0.01764	0	0.02707	0.03105	0.09647	0	0.0008	1.23892	2.19671	0.0088	0.03392	0	0.1345	0	0.01612	0.03653	0.3693	0.39837
k__Bacteria|p__Proteobacteria|c__Proteobacteria_unclassified|o__Proteobacteria_unclassified|f__Proteobacteria_unclassified|g__Proteobacteria_unclassified|s__Proteobacteria_bacterium_CAG_139	Kawa < C	0.0032971	-0.398601	0.681818	0.230769	0.244989	0.328428	0.275981	0.514286	1.34059	0.422864	0.0177427	k__Bacteria|p__Proteobacteria|c__Proteobacteria_unclassified|o__Proteobacteria_unclassified|f__Proteobacteria_unclassified|g__Proteobacteria_unclassified|s__Proteobacteria_bacterium_CAG_139	0.11402	0	0.02285	0	1.20013	0	0.00268	0	0.30036	0.70987	0	0.02072	0.04078	0	0	0.05936	0	0	0.01764	0	0.02707	0.03105	0.09647	0	0.0008	1.23892	2.19671	0.0088	0.03392	0	0.1345	0	0.01612	0.03653	0.3693	0.39837
k__Bacteria|p__Proteobacteria|c__Betaproteobacteria	Kawa < C	0.00396639	-0.398601	0.727273	0.307692	0.428901	0.620489	0.500063	0.571429	1.44669	0.53276	0.0211918	k__Bacteria|p__Proteobacteria|c__Betaproteobacteria	2.47341	0	0.51594	0	0.32973	0.03098	0.11288	0	0.30939	0.24699	0	0.55719	0.72622	0	0.03277	1.59513	0	0	0.35874	0	0.73747	0.90639	0.39136	0	0.0411	3.52787	0.36976	0.22655	1.11951	0	0.23022	0	0.50758	1.00554	0.03125	0.03922
k__Bacteria|p__Firmicutes|c__Clostridia|o__Clostridiales|f__Eubacteriaceae|g__Eubacterium|s__Eubacterium_sp_CAG_274	Kawa < C	0.00399853	-0.272727	0.272727	0	0.176883	0	0.111184	0.171429	0	#NAME?	0.021212	k__Bacteria|p__Firmicutes|c__Clostridia|o__Clostridiales|f__Eubacteriaceae|g__Eubacterium|s__Eubacterium_sp_CAG_274	1.20905	0	0	0	0	0	0	1.06897	0	0	0	0	0	0.2496	0.1159	0	0.29094	0	0	0	1.8828	0	0	0	0.55176	1.52875	0.01191	0.5138	0	0	0	0	0	0.11396	0	0
k__Bacteria|p__Proteobacteria|c__Gammaproteobacteria|o__Pasteurellales|f__Pasteurellaceae|g__Haemophilus|s__Haemophilus_sp_HMSC71H05	Kawa < C	0.00417676	-0.340035	0.431818	0.115385	0.00809295	0.000396154	0.00523414	0.314286	0.0489505	-4.35253	0.0220015	k__Bacteria|p__Proteobacteria|c__Gammaproteobacteria|o__Pasteurellales|f__Pasteurellaceae|g__Haemophilus|s__Haemophilus_sp_HMSC71H05	0	0.01121	0.01998	0	0	0	0	0	0.00548	0.11248	0.03787	0	0	0	0	0	0	0.00575	0.00964	0.00439	0	0	0.00298	0	0.08993	0	0	0	0	0.00979	0.00591	0	0.00255	0	0.00172	0.01207
k__Bacteria|p__Bacteroidetes|c__Bacteroidia|o__Bacteroidales|f__Rikenellaceae|g__Alistipes|s__Alistipes_finegoldii	Kawa < C	0.00430137	-0.36451	0.522727	0.192308	1.3021	0.0965223	0.854315	0.4	0.0741281	-3.75384	0.0224995	k__Bacteria|p__Bacteroidetes|c__Bacteroidia|o__Bacteroidales|f__Rikenellaceae|g__Alistipes|s__Alistipes_finegoldii	0	0	0.15683	0.09689	0	0.03053	0	0	0	0	0	0	0.9146	3.7013	2.60212	0.75045	2.21263	0	0.20029	20.6249	0	0	0	0	1.0532	2.07538	0	0.76574	0.69196	0.75918	2.12105	0	0.80275	9.52562	0.78722	0
k__Bacteria|p__Firmicutes|c__Clostridia|o__Clostridiales|f__Ruminococcaceae|g__Ruminococcaceae_unclassified	Kawa < C	0.00520641	-0.381119	0.704545	0.230769	0.108357	0.282269	0.172953	0.528571	2.60498	1.38127	0.0270444	k__Bacteria|p__Firmicutes|c__Clostridia|o__Clostridiales|f__Ruminococcaceae|g__Ruminococcaceae_unclassified	0.03087	0	0.01878	0	0	0.03713	0.18492	0	0	0.00089	0	0.03608	0.1591	0.06028	0.01291	2.11423	0.0102	0	0.01928	0.0048	0	0.1061	0.01495	0.08477	0.00395	0.07343	0.0274	0.15859	0.07723	0.07443	0.0314	0.00373	0	0.0881	0	0
k__Bacteria|p__Bacteroidetes|c__Bacteroidia|o__Bacteroidales|f__Rikenellaceae|g__Alistipes|s__Alistipes_putredinis	Kawa < C	0.00576215	-0.305944	0.363636	0.0769231	1.18379	0.0652073	0.768313	0.257143	0.0550837	-4.18223	0.0297247	k__Bacteria|p__Bacteroidetes|c__Bacteroidia|o__Bacteroidales|f__Rikenellaceae|g__Alistipes|s__Alistipes_putredinis	0	0	8.31049	1.84834	0	0	0	0	0.9656	0	0	2.6774	2.64195	4.31687	5.42079	4.25696	0	0	0	0	0.10597	0	0	0	0	0	0	4.86191	0	0	0	0	0	0	2.28517	2.17046
k__Bacteria|p__Firmicutes|c__Clostridia|o__Clostridiales|f__Ruminococcaceae|g__Ruminococcaceae_unclassified|s__Clostridium_leptum	Kawa < C	0.00591389	-0.368881	0.636364	0.230769	0.0407395	0.0308196	0.037055	0.485714	0.756504	-0.402581	0.0302986	k__Bacteria|p__Firmicutes|c__Clostridia|o__Clostridiales|f__Ruminococcaceae|g__Ruminococcaceae_unclassified|s__Clostridium_leptum	0.02231	0	0.01878	0	0	0.02441	0.1653	0	0	0.00089	0	0.03608	0.13312	0.04362	0	0.39005	0.0102	0	0.01691	0	0	0.1061	0.0073	0.08477	0.00395	0.07343	0	0.15736	0.04444	0.07022	0.02387	0.00373	0	0.0881	0	0
k__Bacteria|p__Firmicutes|c__Clostridia|o__Clostridiales|f__Clostridiales_Family_XIII_Incertae_Sedis	Kawa < C	0.00696118	-0.337413	0.5	0.153846	0.00331955	0.001905	0.00279414	0.371429	0.573874	-0.801195	0.0354215	k__Bacteria|p__Firmicutes|c__Clostridia|o__Clostridiales|f__Clostridiales_Family_XIII_Incertae_Sedis	0.00568	0	0	0	0	0	0	0	0	0.00571	0	0	0.00803	0	0.00688	0	0	0	0.00195	0	0.00131	0.00734	0.00132	0	0.00052	0.00477	0.00053	0	0.00182	0.00066	0.00052	0.00247	0	0.0064	0.00125	0
k__Bacteria|p__Firmicutes|c__Clostridia|o__Clostridiales|f__Ruminococcaceae|g__Anaeromassilibacillus|s__Anaeromassilibacillus_sp_An250	Kawa < C	0.00724434	-0.323427	0.454545	0.115385	0.0116143	0.0468808	0.0247133	0.328571	4.03646	2.01309	0.0363676	k__Bacteria|p__Firmicutes|c__Clostridia|o__Clostridiales|f__Ruminococcaceae|g__Anaeromassilibacillus|s__Anaeromassilibacillus_sp_An250	0.03374	0	0.03126	0	0	0	0	0	0.02444	0	0	0.00203	0.0214	0	0.02043	0.03226	0.0054	0	0.00133	0.08252	0	0	0	0.02587	0	0	0	0.03493	0.08873	0.01978	0	0	0	0.04133	0	0
k__Bacteria|p__Firmicutes|c__Clostridia|o__Clostridiales|f__Ruminococcaceae|g__Anaeromassilibacillus	Kawa < C	0.00724434	-0.323427	0.454545	0.115385	0.0116143	0.0468808	0.0247133	0.328571	4.03646	2.01309	0.0363676	k__Bacteria|p__Firmicutes|c__Clostridia|o__Clostridiales|f__Ruminococcaceae|g__Anaeromassilibacillus	0.03374	0	0.03126	0	0	0	0	0	0.02444	0	0	0.00203	0.0214	0	0.02043	0.03226	0.0054	0	0.00133	0.08252	0	0	0	0.02587	0	0	0	0.03493	0.08873	0.01978	0	0	0	0.04133	0	0
k__Bacteria|p__Firmicutes|c__Clostridia|o__Clostridiales|f__Clostridiales_Family_XIII_Incertae_Sedis|g__Mogibacterium|s__Mogibacterium_diversum	Kawa < C	0.00756534	-0.321678	0.454545	0.115385	0.00247977	0.00106269	0.00195343	0.328571	0.428544	-1.22248	0.037278	k__Bacteria|p__Firmicutes|c__Clostridia|o__Clostridiales|f__Clostridiales_Family_XIII_Incertae_Sedis|g__Mogibacterium|s__Mogibacterium_diversum	0.00435	0	0	0	0	0	0	0	0	0.00061	0	0	0.00803	0	0.00356	0	0	0	0.00195	0	0.00131	0.00697	0.00132	0	0	0.00477	0.00053	0	0.00182	0.00066	0.00052	0.0014	0	0.00182	0.00125	0
k__Bacteria|p__Firmicutes|c__Clostridia|o__Clostridiales|f__Clostridiales_Family_XIII_Incertae_Sedis|g__Mogibacterium	Kawa < C	0.00756534	-0.321678	0.454545	0.115385	0.00247977	0.00106269	0.00195343	0.328571	0.428544	-1.22248	0.037278	k__Bacteria|p__Firmicutes|c__Clostridia|o__Clostridiales|f__Clostridiales_Family_XIII_Incertae_Sedis|g__Mogibacterium	0.00435	0	0	0	0	0	0	0	0	0.00061	0	0	0.00803	0	0.00356	0	0	0	0.00195	0	0.00131	0.00697	0.00132	0	0	0.00477	0.00053	0	0.00182	0.00066	0.00052	0.0014	0	0.00182	0.00125	0
k__Bacteria|p__Firmicutes|c__Bacilli|o__Bacillales	Kawa < C	0.00757522	-0.381119	0.863636	0.5	0.0167375	0.0188596	0.0175257	0.728571	1.12679	0.172216	0.037278	k__Bacteria|p__Firmicutes|c__Bacilli|o__Bacillales	0.03879	0.00832	0	0	0.00426	0.00119	0	0.1085	0.0225	0.05345	0.00589	0.01383	0.03258	0.00494	0.04709	0.01044	0.00209	0.00411	0.00868	0.00955	0.0629	0.03135	0.01204	0	0.00175	0.02598	0.00866	0.00752	0	0.01362	0.00155	0.05439	0.00355	0.01316	0.00196	0.02711
k__Bacteria|p__Firmicutes|c__Bacilli|o__Lactobacillales|f__Enterococcaceae|g__Enterococcus|s__Enterococcus_faecalis	C < Kawa	0.00771058	0.223776	0.0454545	0.269231	0.000737727	0.308443	0.115028	0.128571	418.099	8.7077	0.0376962	k__Bacteria|p__Firmicutes|c__Bacilli|o__Lactobacillales|f__Enterococcaceae|g__Enterococcus|s__Enterococcus_faecalis	0	0	0	0	0	0	0	0.00701	0	0	0	0	0	0	0	0	0	0	0	0	0	0	0	0	0	0	0	0	0	0	0	0	0	0	0	0
k__Bacteria|p__Actinobacteria|c__Actinobacteria|o__Bifidobacteriales|f__Bifidobacteriaceae|g__Bifidobacterium|s__Bifidobacterium_adolescentis	Kawa < C	0.00776839	-0.268357	0.295455	0.0384615	0.432847	0.000271923	0.272176	0.2	0.00062822	-10.6364	0.0377322	k__Bacteria|p__Actinobacteria|c__Actinobacteria|o__Bifidobacteriales|f__Bifidobacteriaceae|g__Bifidobacterium|s__Bifidobacterium_adolescentis	0	2.1309	0.02918	0	0	0.13833	0	0	0	0.74837	0	0.31895	0.4489	0	0	0	3.27357	0	4.75951	0	0	0	0	0	3.52076	0	0	0	0.54336	0.08606	0	0	0	2.09932	0	0
k__Bacteria|p__Firmicutes|c__Bacilli|o__Lactobacillales|f__Streptococcaceae|g__Streptococcus|s__Streptococcus_thermophilus	C < Kawa	0.0090892	0.34965	0.363636	0.692308	0.651445	1.92759	1.12544	0.485714	2.95895	1.56508	0.0438627	k__Bacteria|p__Firmicutes|c__Bacilli|o__Lactobacillales|f__Streptococcaceae|g__Streptococcus|s__Streptococcus_thermophilus	0	0	0	0	0	0	0	0	20.644	0	0.0312	0	0	0.59552	0	0.10581	5.13836	0.00217	0.00281	0.10764	0	0.05315	0.01071	0	0	0	0.00323	0	0	0	0	0	0	0.00116	0.09414	0.54658
k__Bacteria|p__Actinobacteria|c__Actinobacteria|o__Bifidobacteriales|f__Bifidobacteriaceae|g__Bifidobacterium|s__Bifidobacterium_bifidum	Kawa < C	0.0092789	-0.304196	0.409091	0.115385	0.683781	0.373913	0.568687	0.3	0.546831	-0.870833	0.0440655	k__Bacteria|p__Actinobacteria|c__Actinobacteria|o__Bifidobacteriales|f__Bifidobacteriaceae|g__Bifidobacterium|s__Bifidobacterium_bifidum	0	1.62643	0	0	0	0.76188	2.77555	0	0	2.4662	4.24432	0.23911	0	0	0	0.01918	2.33991	0.80729	0	1.199	0	4.27791	0	0	0.73121	0	5.32074	0	0	0.32439	0	0.39215	0	0	1.25428	0
k__Bacteria|p__Proteobacteria|c__Deltaproteobacteria|o__Desulfovibrionales|f__Desulfovibrionaceae|g__Bilophila	Kawa < C	0.00930796	-0.325175	0.5	0.153846	0.0391311	0.0250558	0.0339031	0.371429	0.640303	-0.643174	0.0440655	k__Bacteria|p__Proteobacteria|c__Deltaproteobacteria|o__Desulfovibrionales|f__Desulfovibrionaceae|g__Bilophila	0.14359	0	0.08769	0.0002	0.00446	0.00625	0	0	0	0	0	0	0.04646	0	0.07184	0.23962	0.06457	0	0.00199	0	0.01017	0.13975	0	0	0.00641	0	0.26689	0	0.17293	0	0.11036	0	0.00828	0	0	0
k__Bacteria|p__Proteobacteria|c__Deltaproteobacteria|o__Desulfovibrionales|f__Desulfovibrionaceae|g__Bilophila|s__Bilophila_wadsworthia	Kawa < C	0.00930796	-0.325175	0.5	0.153846	0.0391311	0.0250558	0.0339031	0.371429	0.640303	-0.643174	0.0440655	k__Bacteria|p__Proteobacteria|c__Deltaproteobacteria|o__Desulfovibrionales|f__Desulfovibrionaceae|g__Bilophila|s__Bilophila_wadsworthia	0.14359	0	0.08769	0.0002	0.00446	0.00625	0	0	0	0	0	0	0.04646	0	0.07184	0.23962	0.06457	0	0.00199	0	0.01017	0.13975	0	0	0.00641	0	0.26689	0	0.17293	0	0.11036	0	0.00828	0	0	0
k__Bacteria|p__Firmicutes|c__Clostridia|o__Clostridiales|f__Clostridiales_unclassified|g__Lawsonibacter	Kawa < C	0.00966864	-0.336538	0.568182	0.192308	0.0154841	0.0222969	0.0180146	0.428571	1.43999	0.526058	0.045027	k__Bacteria|p__Firmicutes|c__Clostridia|o__Clostridiales|f__Clostridiales_unclassified|g__Lawsonibacter	0.01039	0.00209	0	0.00242	0	0	0	0	0.00738	0.00922	0	0	0.00841	0.01201	0	0.03307	0.00507	0	0.01769	0.05348	0	0.0171	0.04291	0	0.00286	0	0	0.00264	0.0851	0.0186	0.06162	0	0.00428	0.04722	0	0.01982
k__Bacteria|p__Firmicutes|c__Clostridia|o__Clostridiales|f__Clostridiales_unclassified|g__Lawsonibacter|s__Lawsonibacter_asaccharolyticus	Kawa < C	0.00966864	-0.336538	0.568182	0.192308	0.0154841	0.0222969	0.0180146	0.428571	1.43999	0.526058	0.045027	k__Bacteria|p__Firmicutes|c__Clostridia|o__Clostridiales|f__Clostridiales_unclassified|g__Lawsonibacter|s__Lawsonibacter_asaccharolyticus	0.01039	0.00209	0	0.00242	0	0	0	0	0.00738	0.00922	0	0	0.00841	0.01201	0	0.03307	0.00507	0	0.01769	0.05348	0	0.0171	0.04291	0	0.00286	0	0	0.00264	0.0851	0.0186	0.06162	0	0.00428	0.04722	0	0.01982
k__Bacteria|p__Bacteroidetes|c__Bacteroidia|o__Bacteroidales|f__Rikenellaceae|g__Alistipes|s__Alistipes_shahii	Kawa < C	0.00969165	-0.227273	0.227273	0	0.0375591	0	0.0236086	0.142857	0	#NAME?	0.045027	k__Bacteria|p__Bacteroidetes|c__Bacteroidia|o__Bacteroidales|f__Rikenellaceae|g__Alistipes|s__Alistipes_shahii	0	0	0.65931	0.05633	0.00757	0.01457	0	0	0	0	0	0	0	0	0.17272	0.37847	0.02651	0	0	0	0	0	0	0	0	0	0	0.02723	0	0	0	0	0	0	0	0
k__Bacteria|p__Firmicutes|c__Bacilli|o__Lactobacillales|f__Aerococcaceae|g__Abiotrophia	C < Kawa	0.0102005	0.309441	0.227273	0.5	0.00178455	0.387253	0.144959	0.328571	217.004	7.76158	0.0470985	k__Bacteria|p__Firmicutes|c__Bacilli|o__Lactobacillales|f__Aerococcaceae|g__Abiotrophia	0	0	0	0	0	0	0	0	0	0.00663	0	0	0	0	0	0	0	0	0.01547	0.00185	0.01999	0	0.01548	0	0	0.0085	0	0.00248	0	0	0	0	0	0	0	0
k__Bacteria|p__Proteobacteria|c__Deltaproteobacteria	Kawa < C	0.0105125	-0.323427	0.522727	0.153846	0.041092	0.0380481	0.0399614	0.385714	0.925923	-0.111036	0.0476567	k__Bacteria|p__Proteobacteria|c__Deltaproteobacteria	0.14359	0	0.08769	0.0002	0.00446	0.0808	0	0	0	0	0	0	0.04646	0	0.07184	0.23962	0.06457	0	0.00199	0	0.01017	0.13975	0	0.01173	0.00641	0	0.26689	0	0.17293	0	0.11036	0	0.00828	0	0	0
k__Bacteria|p__Proteobacteria|c__Deltaproteobacteria|o__Desulfovibrionales	Kawa < C	0.0105125	-0.323427	0.522727	0.153846	0.041092	0.0380481	0.0399614	0.385714	0.925923	-0.111036	0.0476567	k__Bacteria|p__Proteobacteria|c__Deltaproteobacteria|o__Desulfovibrionales	0.14359	0	0.08769	0.0002	0.00446	0.0808	0	0	0	0	0	0	0.04646	0	0.07184	0.23962	0.06457	0	0.00199	0	0.01017	0.13975	0	0.01173	0.00641	0	0.26689	0	0.17293	0	0.11036	0	0.00828	0	0	0
k__Bacteria|p__Proteobacteria|c__Deltaproteobacteria|o__Desulfovibrionales|f__Desulfovibrionaceae	Kawa < C	0.0105125	-0.323427	0.522727	0.153846	0.041092	0.0380481	0.0399614	0.385714	0.925923	-0.111036	0.0476567	k__Bacteria|p__Proteobacteria|c__Deltaproteobacteria|o__Desulfovibrionales|f__Desulfovibrionaceae	0.14359	0	0.08769	0.0002	0.00446	0.0808	0	0	0	0	0	0	0.04646	0	0.07184	0.23962	0.06457	0	0.00199	0	0.01017	0.13975	0	0.01173	0.00641	0	0.26689	0	0.17293	0	0.11036	0	0.00828	0	0	0
k__Bacteria|p__Firmicutes|c__Clostridia|o__Clostridiales|f__Ruminococcaceae|g__Ruminococcus|s__Ruminococcus_lactaris	Kawa < C	0.0124314	-0.244755	0.272727	0.0384615	0.368626	3.65385e-05	0.231721	0.185714	9.91208e-05	-13.3005	0.0560163	k__Bacteria|p__Firmicutes|c__Clostridia|o__Clostridiales|f__Ruminococcaceae|g__Ruminococcus|s__Ruminococcus_lactaris	0.98758	0	1.20335	2.03039	0	0.0287	0	0	0	0	0	0	4.90092	0.53064	0	1.65338	0	0	0	0	0	0	0	0	0	0	0	0.0669	0	0	0	0	0	0	0	0
k__Bacteria|p__Firmicutes|c__Erysipelotrichia|o__Erysipelotrichales|f__Erysipelotrichaceae|g__Holdemania	Kawa < C	0.0138786	-0.272727	0.363636	0.0769231	0.0195727	0.0133442	0.0172593	0.257143	0.681777	-0.552629	0.0617926	k__Bacteria|p__Firmicutes|c__Erysipelotrichia|o__Erysipelotrichales|f__Erysipelotrichaceae|g__Holdemania	0.22724	0	0	0	0	0	0	0.00166	0	0	0	0.01481	0.045	0.04419	0.14716	0.02411	0.06176	0	0	0	0	0	0	0	0	0	0	0	0.13169	0.01107	0	0.0099	0.00645	0.06494	0	0
k__Bacteria|p__Firmicutes|c__Erysipelotrichia|o__Erysipelotrichales|f__Erysipelotrichaceae|g__Holdemania|s__Holdemania_filiformis	Kawa < C	0.0138786	-0.272727	0.363636	0.0769231	0.0195727	0.0133442	0.0172593	0.257143	0.681777	-0.552629	0.0617926	k__Bacteria|p__Firmicutes|c__Erysipelotrichia|o__Erysipelotrichales|f__Erysipelotrichaceae|g__Holdemania|s__Holdemania_filiformis	0.22724	0	0	0	0	0	0	0.00166	0	0	0	0.01481	0.045	0.04419	0.14716	0.02411	0.06176	0	0	0	0	0	0	0	0	0	0	0	0.13169	0.01107	0	0.0099	0.00645	0.06494	0	0
k__Bacteria|p__Bacteroidetes|c__Bacteroidia|o__Bacteroidales|f__Odoribacteraceae	Kawa < C	0.0143802	-0.265734	0.340909	0.0769231	0.160767	0.0235831	0.109813	0.242857	0.146691	-2.76914	0.0636475	k__Bacteria|p__Bacteroidetes|c__Bacteroidia|o__Bacteroidales|f__Odoribacteraceae	0	0	0.9829	0.25641	0.00665	0.06145	0	0	0.03754	0	0	0.50534	0	0	0	0.05232	0	0	0	0	0.02248	0	0	0	0.3629	0	0	0.82303	0	0	0	0	0.70017	0.61739	0	0
k__Bacteria|p__Proteobacteria|c__Betaproteobacteria|o__Burkholderiales|f__Sutterellaceae|g__Turicimonas	Kawa < C	0.0147255	-0.31993	0.590909	0.192308	0.0174814	0.0228196	0.0194641	0.442857	1.30537	0.384457	0.0644132	k__Bacteria|p__Proteobacteria|c__Betaproteobacteria|o__Burkholderiales|f__Sutterellaceae|g__Turicimonas	0.01012	0	0.0345	0	0.09474	0	0	0	0.02303	0.03022	0	0.02871	0.0041	0	0	0.11111	0	0	0.00783	0	0.00468	0.00256	0.01302	0	0.00218	0.19989	0.08262	0.00121	0.01574	0	0.02047	0	0.01023	0.01652	0.01489	0.02309
k__Bacteria|p__Proteobacteria|c__Betaproteobacteria|o__Burkholderiales|f__Sutterellaceae|g__Turicimonas|s__Turicimonas_muris	Kawa < C	0.0147255	-0.31993	0.590909	0.192308	0.0174814	0.0228196	0.0194641	0.442857	1.30537	0.384457	0.0644132	k__Bacteria|p__Proteobacteria|c__Betaproteobacteria|o__Burkholderiales|f__Sutterellaceae|g__Turicimonas|s__Turicimonas_muris	0.01012	0	0.0345	0	0.09474	0	0	0	0.02303	0.03022	0	0.02871	0.0041	0	0	0.11111	0	0	0.00783	0	0.00468	0.00256	0.01302	0	0.00218	0.19989	0.08262	0.00121	0.01574	0	0.02047	0	0.01023	0.01652	0.01489	0.02309
k__Bacteria|p__Proteobacteria	C < Kawa	0.0163655	0.346154	1	0.884615	2.28005	22.0717	9.63124	0.957143	9.68034	3.27506	0.0708768	k__Bacteria|p__Proteobacteria	3.09551	0.12601	2.36488	0.02653	1.83858	0.52158	0.70722	0.40904	0.95512	2.22195	0.06817	1.62192	11.335	0.13368	0.12672	1.90764	0.38554	0.2072	0.4411	0.00984	4.49371	5.73912	2.22597	0.58431	0.28013	6.38173	4.13495	0.3661	1.40011	0.69842	2.4704	2.31297	0.56357	1.10703	0.70864	1.52384
k__Bacteria|p__Firmicutes|c__Bacilli|o__Lactobacillales|f__Aerococcaceae	C < Kawa	0.0164677	0.292832	0.25	0.5	0.0018575	0.387253	0.145004	0.342857	208.481	7.70377	0.0708768	k__Bacteria|p__Firmicutes|c__Bacilli|o__Lactobacillales|f__Aerococcaceae	0	0	0	0	0	0	0	0.00321	0	0.00663	0	0	0	0	0	0	0	0	0.01547	0.00185	0.01999	0	0.01548	0	0	0.0085	0	0.00248	0	0	0	0	0	0	0	0
k__Bacteria|p__Firmicutes|c__Bacilli|o__Lactobacillales|f__Streptococcaceae|g__Streptococcus|s__Streptococcus_anginosus_group	Kawa < C	0.0167503	-0.234266	0.272727	0.0384615	0.00216477	0.000148846	0.001416	0.185714	0.0687583	-3.86232	0.0708768	k__Bacteria|p__Firmicutes|c__Bacilli|o__Lactobacillales|f__Streptococcaceae|g__Streptococcus|s__Streptococcus_anginosus_group	0	0	0	0	0	0.01317	0.00742	0	0	0.00141	0	0	0	0	0	0	0	0	0	0	0	0.01518	0	0	0	0.00198	0.00525	0	0	0	0	0	0	0	0.005	0.0016
k__Bacteria|p__Actinobacteria|c__Coriobacteriia|o__Eggerthellales	Kawa < C	0.0167625	-0.344406	1	0.615385	0.370339	0.470393	0.407502	0.857143	1.27017	0.345022	0.0708768	k__Bacteria|p__Actinobacteria|c__Coriobacteriia|o__Eggerthellales	0.36912	0.20498	0.08251	0.27418	0.01815	0.01359	0.08402	0.50798	0.28628	3.77046	0.17142	0.12027	0.26983	0.17686	0.57319	0.21847	0.17082	0.03841	0.31257	0.15999	0.05966	0.96174	0.28717	0.25078	0.16432	0.37686	2.06092	0.10053	0.12478	0.16848	0.295	0.01254	0.08642	0.34286	0.15962	0.37868
k__Bacteria|p__Actinobacteria|c__Coriobacteriia|o__Eggerthellales|f__Eggerthellaceae	Kawa < C	0.0167625	-0.344406	1	0.615385	0.370339	0.470393	0.407502	0.857143	1.27017	0.345022	0.0708768	k__Bacteria|p__Actinobacteria|c__Coriobacteriia|o__Eggerthellales|f__Eggerthellaceae	0.36912	0.20498	0.08251	0.27418	0.01815	0.01359	0.08402	0.50798	0.28628	3.77046	0.17142	0.12027	0.26983	0.17686	0.57319	0.21847	0.17082	0.03841	0.31257	0.15999	0.05966	0.96174	0.28717	0.25078	0.16432	0.37686	2.06092	0.10053	0.12478	0.16848	0.295	0.01254	0.08642	0.34286	0.15962	0.37868
k__Bacteria|p__Firmicutes|c__Clostridia|o__Clostridiales|f__Clostridiaceae|g__Clostridium|s__Clostridium_sp_CAG_58	Kawa < C	0.0167716	-0.27972	0.409091	0.115385	0.0860632	0.0367312	0.0677399	0.3	0.426793	-1.22839	0.0708768	k__Bacteria|p__Firmicutes|c__Clostridia|o__Clostridiales|f__Clostridiaceae|g__Clostridium|s__Clostridium_sp_CAG_58	0	0	0	0	0	0.06705	0.76658	0	0.71266	0	0	0.04615	0.03233	0.01917	0	0.16996	0	0.02408	0.1988	0	0.00451	0.51827	0	0	0	0	0	0.06716	0	0.08667	0.384	0	0	0	0	0
k__Bacteria|p__Firmicutes|c__Negativicutes|o__Veillonellales|f__Veillonellaceae|g__Megasphaera|s__Megasphaera_micronuciformis	C < Kawa	0.0179718	0.238636	0.113636	0.346154	0.00567977	0.0830015	0.0343993	0.2	14.6135	3.86923	0.0755219	k__Bacteria|p__Firmicutes|c__Negativicutes|o__Veillonellales|f__Veillonellaceae|g__Megasphaera|s__Megasphaera_micronuciformis	0	0	0	0	0	0	0	0	0	0	0	0	0	0	0	0	0	0	0	0	0	0	0.0158	0	0	0	0	0	0	0.00261	0	0	0	0	0	0
k__Bacteria|p__Firmicutes|c__Bacilli|o__Lactobacillales|f__Streptococcaceae|g__Streptococcus|s__Streptococcus_parasanguinis	Kawa < C	0.0183004	-0.339161	0.954545	0.576923	0.152319	3.19328	1.28182	0.814286	20.9644	4.38987	0.0760616	k__Bacteria|p__Firmicutes|c__Bacilli|o__Lactobacillales|f__Streptococcaceae|g__Streptococcus|s__Streptococcus_parasanguinis	0.05669	0.08968	0.02432	0.08026	0.27497	0.32825	0.06114	0.09192	0.2874	0.17906	0.2742	0.23684	0.24191	0.10567	0.05891	0.09748	0.18327	0.40665	0.07854	0.02539	0.07577	0.09699	0.60986	0	0.07214	0.30909	0.04532	0.03388	0	0.06357	0.03145	0.41961	0.03698	0.20706	0.19945	0.34478
k__Bacteria|p__Firmicutes|c__Clostridia|o__Clostridiales|f__Lachnospiraceae|g__Lachnoclostridium|s__Clostridium_citroniae	Kawa < C	0.0183036	-0.325175	0.704545	0.307692	0.036763	0.0293377	0.034005	0.557143	0.798023	-0.325497	0.0760616	k__Bacteria|p__Firmicutes|c__Clostridia|o__Clostridiales|f__Lachnospiraceae|g__Lachnoclostridium|s__Clostridium_citroniae	0.05238	0.00651	0.02234	0.00228	0	0.0108	0.04517	0	0.0034	0.00631	0	0	0	0	0.142	0.00968	0.01383	0.00082	0.01008	0	0	0.01823	0	0	0.00195	0.76766	0.13291	0.10628	0.0377	0.00409	0.0316	0	0.00325	0.00222	0.01007	0.00908
k__Bacteria|p__Actinobacteria|c__Actinobacteria|o__Bifidobacteriales|f__Bifidobacteriaceae|g__Bifidobacterium|s__Bifidobacterium_dentium	Kawa < C	0.0227769	-0.181818	0.181818	0	0.00147432	0	0.000926714	0.114286	0	#NAME?	0.0916952	k__Bacteria|p__Actinobacteria|c__Actinobacteria|o__Bifidobacteriales|f__Bifidobacteriaceae|g__Bifidobacterium|s__Bifidobacterium_dentium	0	0.00224	0	0	0	0.01784	0	0	0	0	0	0	0	0	0	0	0.00583	0	0	0	0	0	0	0	0.00171	0	0.01695	0	0	0	0	0.00733	0	0	0	0
k__Bacteria|p__Firmicutes|c__Clostridia|o__Clostridiales|f__Lachnospiraceae|g__Coprococcus|s__Coprococcus_eutactus	Kawa < C	0.0227769	-0.181818	0.181818	0	0.247097	0	0.155318	0.114286	0	#NAME?	0.0916952	k__Bacteria|p__Firmicutes|c__Clostridia|o__Clostridiales|f__Lachnospiraceae|g__Coprococcus|s__Coprococcus_eutactus	0	0	0.00729	0	0	0.19734	0	0	0	0	0	0	0	2.04116	0	2.45812	0.8092	0	0	0	0	0	0	0	0	0	0	0	0	0	0	0.74431	0.00014	0	0	0
k__Bacteria|p__Firmicutes|c__Bacilli|o__Lactobacillales|f__Streptococcaceae|g__Streptococcus|s__Streptococcus_pneumoniae	C < Kawa	0.0232916	0.115385	0	0.115385	0	0.00154769	0.000574857	0.0428571	Inf	Inf	0.0916952	k__Bacteria|p__Firmicutes|c__Bacilli|o__Lactobacillales|f__Streptococcaceae|g__Streptococcus|s__Streptococcus_pneumoniae	0	0	0	0	0	0	0	0	0	0	0	0	0	0	0	0	0	0	0	0	0	0	0	0	0	0	0	0	0	0	0	0	0	0	0	0
k__Bacteria|p__Firmicutes|c__Bacilli|o__Lactobacillales|f__Streptococcaceae|g__Streptococcus|s__Streptococcus_pseudopneumoniae	C < Kawa	0.0232916	0.115385	0	0.115385	0	0.000968846	0.000359857	0.0428571	Inf	Inf	0.0916952	k__Bacteria|p__Firmicutes|c__Bacilli|o__Lactobacillales|f__Streptococcaceae|g__Streptococcus|s__Streptococcus_pseudopneumoniae	0	0	0	0	0	0	0	0	0	0	0	0	0	0	0	0	0	0	0	0	0	0	0	0	0	0	0	0	0	0	0	0	0	0	0	0
k__Bacteria|p__Firmicutes|c__Bacilli|o__Lactobacillales|f__Enterococcaceae|g__Enterococcus|s__Enterococcus_gallinarum	C < Kawa	0.0232916	0.115385	0	0.115385	0	0.0267119	0.00992157	0.0428571	Inf	Inf	0.0916952	k__Bacteria|p__Firmicutes|c__Bacilli|o__Lactobacillales|f__Enterococcaceae|g__Enterococcus|s__Enterococcus_gallinarum	0	0	0	0	0	0	0	0	0	0	0	0	0	0	0	0	0	0	0	0	0	0	0	0	0	0	0	0	0	0	0	0	0	0	0	0
k__Bacteria|p__Firmicutes|c__Clostridia|o__Clostridiales|f__Clostridiaceae|g__Clostridium|s__Clostridium_butyricum	C < Kawa	0.0232916	0.115385	0	0.115385	0	0.0193327	0.00718071	0.0428571	Inf	Inf	0.0916952	k__Bacteria|p__Firmicutes|c__Clostridia|o__Clostridiales|f__Clostridiaceae|g__Clostridium|s__Clostridium_butyricum	0	0	0	0	0	0	0	0	0	0	0	0	0	0	0	0	0	0	0	0	0	0	0	0	0	0	0	0	0	0	0	0	0	0	0	0
k__Bacteria|p__Actinobacteria|c__Actinobacteria|o__Propionibacteriales|f__Propionibacteriaceae|g__Pseudopropionibacterium|s__Pseudopropionibacterium_propionicum	C < Kawa	0.0232916	0.115385	0	0.115385	0	0.00195346	0.000725571	0.0428571	Inf	Inf	0.0916952	k__Bacteria|p__Actinobacteria|c__Actinobacteria|o__Propionibacteriales|f__Propionibacteriaceae|g__Pseudopropionibacterium|s__Pseudopropionibacterium_propionicum	0	0	0	0	0	0	0	0	0	0	0	0	0	0	0	0	0	0	0	0	0	0	0	0	0	0	0	0	0	0	0	0	0	0	0	0
k__Bacteria|p__Proteobacteria|c__Gammaproteobacteria|o__Pseudomonadales	C < Kawa	0.0232916	0.115385	0	0.115385	0	0.00120154	0.000446286	0.0428571	Inf	Inf	0.0916952	k__Bacteria|p__Proteobacteria|c__Gammaproteobacteria|o__Pseudomonadales	0	0	0	0	0	0	0	0	0	0	0	0	0	0	0	0	0	0	0	0	0	0	0	0	0	0	0	0	0	0	0	0	0	0	0	0
k__Bacteria|p__Proteobacteria|c__Gammaproteobacteria|o__Pseudomonadales|f__Moraxellaceae	C < Kawa	0.0232916	0.115385	0	0.115385	0	0.00120154	0.000446286	0.0428571	Inf	Inf	0.0916952	k__Bacteria|p__Proteobacteria|c__Gammaproteobacteria|o__Pseudomonadales|f__Moraxellaceae	0	0	0	0	0	0	0	0	0	0	0	0	0	0	0	0	0	0	0	0	0	0	0	0	0	0	0	0	0	0	0	0	0	0	0	0
k__Bacteria|p__Actinobacteria|c__Actinobacteria|o__Propionibacteriales|f__Propionibacteriaceae|g__Pseudopropionibacterium	C < Kawa	0.0232916	0.115385	0	0.115385	0	0.00195346	0.000725571	0.0428571	Inf	Inf	0.0916952	k__Bacteria|p__Actinobacteria|c__Actinobacteria|o__Propionibacteriales|f__Propionibacteriaceae|g__Pseudopropionibacterium	0	0	0	0	0	0	0	0	0	0	0	0	0	0	0	0	0	0	0	0	0	0	0	0	0	0	0	0	0	0	0	0	0	0	0	0
k__Bacteria|p__Firmicutes|c__Clostridia|o__Clostridiales|f__Lachnospiraceae|g__Lachnoclostridium|s__Clostridium_scindens	Kawa < C	0.0237514	-0.234266	0.295455	0.0769231	0.002655	7.57692e-05	0.001697	0.214286	0.0285383	-5.13096	0.0930161	k__Bacteria|p__Firmicutes|c__Clostridia|o__Clostridiales|f__Lachnospiraceae|g__Lachnoclostridium|s__Clostridium_scindens	0.00253	0	0	0	0	0	0.00031	0	0.0105	0	0	0	0	0	0	0	0.00422	0.00154	0.00645	0	0	0	0	0	0	0.0084	0.03034	0	0.00146	0	0.04014	0	0	0	0	0
k__Bacteria|p__Firmicutes|c__Clostridia|o__Clostridiales|f__Lachnospiraceae|g__Eisenbergiella|s__Eisenbergiella_tayi	Kawa < C	0.0243394	-0.267483	0.409091	0.153846	0.0908648	0.00806077	0.060109	0.314286	0.0887117	-3.49473	0.0948224	k__Bacteria|p__Firmicutes|c__Clostridia|o__Clostridiales|f__Lachnospiraceae|g__Eisenbergiella|s__Eisenbergiella_tayi	0.01229	0	0	0	0	0	0	0	0.06316	0	0	0.00625	0.01703	0.01272	0	0	0.12938	0.00263	0	0	0	0.14403	0	0.00049	0	0.34359	1.21274	0.0227	0	0	0.12811	0	0	0.23726	0	0
k__Bacteria|p__Firmicutes|c__Clostridia|o__Clostridiales|f__Ruminococcaceae|g__Ruminococcaceae_unclassified|s__Clostridium_methylpentosum	Kawa < C	0.0252475	-0.243007	0.340909	0.0769231	0.00369818	0.00273154	0.00333914	0.242857	0.738617	-0.437102	0.0978503	k__Bacteria|p__Firmicutes|c__Clostridia|o__Clostridiales|f__Ruminococcaceae|g__Ruminococcaceae_unclassified|s__Clostridium_methylpentosum	0.00856	0	0	0	0	0	0.00091	0	0	0	0	0	0.00219	0	0.01291	0	0	0	0.00236	0.0048	0	0	0.00766	0	0	0	0.0274	0.00123	0.01305	0.00421	0.00753	0	0	0	0	0
k__Bacteria|p__Firmicutes|c__Bacilli|o__Lactobacillales|f__Aerococcaceae|g__Abiotrophia|s__Abiotrophia_sp_HMSC24B09	C < Kawa	0.026268	0.263986	0.227273	0.461538	0.00163205	0.0666969	0.025799	0.314286	40.8671	5.35287	0.101149	k__Bacteria|p__Firmicutes|c__Bacilli|o__Lactobacillales|f__Aerococcaceae|g__Abiotrophia|s__Abiotrophia_sp_HMSC24B09	0	0	0	0	0	0	0	0	0	0.00568	0	0	0	0	0	0	0	0	0.01529	0.00162	0.01999	0	0.01324	0	0	0.00651	0	0.00248	0	0	0	0	0	0	0	0
k__Bacteria|p__Bacteroidetes|c__Bacteroidia|o__Bacteroidales|f__Bacteroidaceae|g__Bacteroides|s__Bacteroides_vulgatus	Kawa < C	0.026369	-0.312937	0.75	0.461538	6.46852	5.04924	5.94136	0.642857	0.780587	-0.357369	0.101149	k__Bacteria|p__Bacteroidetes|c__Bacteroidia|o__Bacteroidales|f__Bacteroidaceae|g__Bacteroides|s__Bacteroides_vulgatus	0	0	14.9656	6.43227	9.93229	0.77367	3.05748	0	0	6.95261	6.91669	3.52569	1.54272	0	5.39195	0.0007	26.6786	4.19608	1.97918	0	13.655	0	5.05939	0	4.66375	4.34646	0	4.71183	17.7229	5.92333	0	9.66103	0	9.10227	5.08142	8.9246
k__Bacteria|p__Firmicutes|c__Clostridia|o__Clostridiales|f__Lachnospiraceae|g__Sellimonas|s__Sellimonas_intestinalis	Kawa < C	0.0275698	-0.30507	0.704545	0.346154	0.293983	0.411897	0.33778	0.571429	1.40109	0.486551	0.104681	k__Bacteria|p__Firmicutes|c__Clostridia|o__Clostridiales|f__Lachnospiraceae|g__Sellimonas|s__Sellimonas_intestinalis	1.69892	0.21642	0	0	0	0	0.17602	0	0.36851	0.33187	0	0.09272	0.72331	0	0.68416	0.24994	0.49908	0.03173	0.39486	0.13816	0	1.29941	0.50369	0.21529	0	0.9799	0.25627	0.08985	0.19342	0	0.44513	0.0393	0.00942	0.01661	0	0
k__Bacteria|p__Firmicutes|c__Clostridia|o__Clostridiales|f__Lachnospiraceae|g__Sellimonas	Kawa < C	0.0275698	-0.30507	0.704545	0.346154	0.293983	0.411897	0.33778	0.571429	1.40109	0.486551	0.104681	k__Bacteria|p__Firmicutes|c__Clostridia|o__Clostridiales|f__Lachnospiraceae|g__Sellimonas	1.69892	0.21642	0	0	0	0	0.17602	0	0.36851	0.33187	0	0.09272	0.72331	0	0.68416	0.24994	0.49908	0.03173	0.39486	0.13816	0	1.29941	0.50369	0.21529	0	0.9799	0.25627	0.08985	0.19342	0	0.44513	0.0393	0.00942	0.01661	0	0
k__Bacteria|p__Bacteroidetes|c__Bacteroidia|o__Bacteroidales|f__Odoribacteraceae|g__Odoribacter	Kawa < C	0.0308112	-0.223776	0.295455	0.0769231	0.154058	0.0232958	0.105489	0.214286	0.151215	-2.72533	0.115813	k__Bacteria|p__Bacteroidetes|c__Bacteroidia|o__Bacteroidales|f__Odoribacteraceae|g__Odoribacter	0	0	0.9829	0.25641	0	0	0	0	0.03754	0	0	0.50534	0	0	0	0.05232	0	0	0	0	0.02248	0	0	0	0.3629	0	0	0.82303	0	0	0	0	0.70017	0.61739	0	0
k__Bacteria|p__Bacteroidetes|c__Bacteroidia|o__Bacteroidales|f__Odoribacteraceae|g__Odoribacter|s__Odoribacter_splanchnicus	Kawa < C	0.0308112	-0.223776	0.295455	0.0769231	0.154058	0.0232958	0.105489	0.214286	0.151215	-2.72533	0.115813	k__Bacteria|p__Bacteroidetes|c__Bacteroidia|o__Bacteroidales|f__Odoribacteraceae|g__Odoribacter|s__Odoribacter_splanchnicus	0	0	0.9829	0.25641	0	0	0	0	0.03754	0	0	0.50534	0	0	0	0.05232	0	0	0	0	0.02248	0	0	0	0.3629	0	0	0.82303	0	0	0	0	0.70017	0.61739	0	0
k__Bacteria|p__Firmicutes|c__Negativicutes|o__Acidaminococcales	Kawa < C	0.0328751	-0.253497	0.409091	0.153846	0.240436	0.0899946	0.184558	0.314286	0.374298	-1.41774	0.122341	k__Bacteria|p__Firmicutes|c__Negativicutes|o__Acidaminococcales	0	0	0	0.01524	0.82374	2.86503	0	0	0.57993	0.36552	0	0	0.26539	0.51371	1.32135	0.1583	0	0	1.34394	0	0.06899	0	0	0	0	0	0.72835	0	0.07562	0	0	0	0	0.19727	0.24991	0
k__Bacteria|p__Firmicutes|c__Negativicutes|o__Acidaminococcales|f__Acidaminococcaceae	Kawa < C	0.0328751	-0.253497	0.409091	0.153846	0.240436	0.0899946	0.184558	0.314286	0.374298	-1.41774	0.122341	k__Bacteria|p__Firmicutes|c__Negativicutes|o__Acidaminococcales|f__Acidaminococcaceae	0	0	0	0.01524	0.82374	2.86503	0	0	0.57993	0.36552	0	0	0.26539	0.51371	1.32135	0.1583	0	0	1.34394	0	0.06899	0	0	0	0	0	0.72835	0	0.07562	0	0	0	0	0.19727	0.24991	0
k__Bacteria|p__Firmicutes|c__Clostridia|o__Clostridiales|f__Lachnospiraceae|g__Blautia|s__Blautia_sp_CAG_257	Kawa < C	0.0341308	-0.23951	0.363636	0.115385	0.0459898	0.130725	0.0774629	0.271429	2.84248	1.50715	0.122683	k__Bacteria|p__Firmicutes|c__Clostridia|o__Clostridiales|f__Lachnospiraceae|g__Blautia|s__Blautia_sp_CAG_257	0.00158	0	0	0	0	0	0.1596	0	0.41246	0	0	0	0.03465	0	0.00506	0	0	0	0	0.01381	0	0.15618	0.11385	0	0	0.19449	0	0.02757	0.0173	0	0.41764	0	0	0.00032	0	0.23176
k__Bacteria|p__Firmicutes|c__Clostridia|o__Clostridiales|f__Oscillospiraceae|g__Oscillibacter|s__Oscillibacter_sp_CAG_241	Kawa < C	0.0346071	-0.159091	0.159091	0	0.0153141	0	0.009626	0.1	0	#NAME?	0.122683	k__Bacteria|p__Firmicutes|c__Clostridia|o__Clostridiales|f__Oscillospiraceae|g__Oscillibacter|s__Oscillibacter_sp_CAG_241	0	0	0.26102	0.00737	0	0.00181	0	0	0	0	0	0	0	0	0	0	0.00013	0	0	0	0	0	0	0	0	0	0	0	0	0	0	0	0	0.005	0	0
k__Bacteria|p__Bacteroidetes|c__Bacteroidia|o__Bacteroidales|f__Rikenellaceae|g__Alistipes|s__Alistipes_indistinctus	Kawa < C	0.0346071	-0.159091	0.159091	0	0.0203895	0	0.0128163	0.1	0	#NAME?	0.122683	k__Bacteria|p__Bacteroidetes|c__Bacteroidia|o__Bacteroidales|f__Rikenellaceae|g__Alistipes|s__Alistipes_indistinctus	0.11721	0	0	0	0	0	0	0	0	0	0	0	0	0.1118	0	0	0	0	0	0	0	0	0	0	0	0	0	0	0	0	0.2466	0	0	0	0	0.23245
k__Bacteria|p__Firmicutes|c__Erysipelotrichia|o__Erysipelotrichales|f__Erysipelotrichaceae|g__Dielma|s__Dielma_fastidiosa	Kawa < C	0.0346071	-0.159091	0.159091	0	0.00441932	0	0.00277786	0.1	0	#NAME?	0.122683	k__Bacteria|p__Firmicutes|c__Erysipelotrichia|o__Erysipelotrichales|f__Erysipelotrichaceae|g__Dielma|s__Dielma_fastidiosa	0.01679	0	0	0	0	0	0.00459	0	0.00213	0	0	0.00634	0	0	0	0	0	0	0	0.15125	0	0	0	0	0	0	0	0.00162	0	0	0.01173	0	0	0	0	0
k__Bacteria|p__Firmicutes|c__Bacilli|o__Lactobacillales|f__Lactobacillaceae|g__Lactobacillus|s__Lactobacillus_rogosae	Kawa < C	0.0346071	-0.159091	0.159091	0	0.00685636	0	0.00430971	0.1	0	#NAME?	0.122683	k__Bacteria|p__Firmicutes|c__Bacilli|o__Lactobacillales|f__Lactobacillaceae|g__Lactobacillus|s__Lactobacillus_rogosae	0	0	0	0.00053	0	0.00867	0	0	0	0	0	0.00811	0	0.07398	0	0	0	0	0	0	0.0754	0	0	0	0.0281	0	0	0	0	0	0	0.10689	0	0	0	0
k__Bacteria|p__Firmicutes|c__Erysipelotrichia|o__Erysipelotrichales|f__Erysipelotrichaceae|g__Dielma	Kawa < C	0.0346071	-0.159091	0.159091	0	0.00441932	0	0.00277786	0.1	0	#NAME?	0.122683	k__Bacteria|p__Firmicutes|c__Erysipelotrichia|o__Erysipelotrichales|f__Erysipelotrichaceae|g__Dielma	0.01679	0	0	0	0	0	0.00459	0	0.00213	0	0	0.00634	0	0	0	0	0	0	0	0.15125	0	0	0	0	0	0	0	0.00162	0	0	0.01173	0	0	0	0	0
k__Bacteria|p__Firmicutes|c__Clostridia|o__Clostridiales|f__Ruminococcaceae|g__Ruminococcus|s__Ruminococcus_callidus	Kawa < C	0.0346071	-0.159091	0.159091	0	0.00351932	0	0.00221214	0.1	0	#NAME?	0.122683	k__Bacteria|p__Firmicutes|c__Clostridia|o__Clostridiales|f__Ruminococcaceae|g__Ruminococcus|s__Ruminococcus_callidus	0	0	0	0	0	0.03711	0.03488	0	0	0	0	0	0	0.00878	0.02926	0	0	0	0	0	0	0	0	0	0	0	0	0	0	0.0025	0	0	0	0.00083	0	0
k__Bacteria|p__Firmicutes|c__Tissierellia|o__Tissierellales|f__Peptoniphilaceae|g__Peptoniphilus|s__Peptoniphilus_lacrimalis	Kawa < C	0.0346071	-0.159091	0.159091	0	0.00243909	0	0.00153314	0.1	0	#NAME?	0.122683	k__Bacteria|p__Firmicutes|c__Tissierellia|o__Tissierellales|f__Peptoniphilaceae|g__Peptoniphilus|s__Peptoniphilus_lacrimalis	0	0	0	0	0	0	0	0.0143	0	0	0	0	0	0	0	0	0	0	0	0	0	0.00038	0	0	0	0.00579	0.00456	0	0	0	0	0	0	0	9e-05	0.00061
k__Bacteria|p__Actinobacteria|c__Actinobacteria|o__Actinomycetales|f__Actinomycetaceae|g__Actinomyces|s__Actinomyces_turicensis	Kawa < C	0.0346071	-0.159091	0.159091	0	0.00218818	0	0.00137543	0.1	0	#NAME?	0.122683	k__Bacteria|p__Actinobacteria|c__Actinobacteria|o__Actinomycetales|f__Actinomycetaceae|g__Actinomyces|s__Actinomyces_turicensis	0	0	0	0	0	0.01057	0	0	0	0.00038	0	0	0	0	0	0	0	0	0	0	0	0.00919	0	0	0	0.00601	0.00385	0	0	0	0	0	0	0	0	0.01116
k__Bacteria|p__Firmicutes|c__Tissierellia|o__Tissierellales|f__Peptoniphilaceae|g__Peptoniphilus	Kawa < C	0.0346071	-0.159091	0.159091	0	0.00314886	0	0.00197929	0.1	0	#NAME?	0.122683	k__Bacteria|p__Firmicutes|c__Tissierellia|o__Tissierellales|f__Peptoniphilaceae|g__Peptoniphilus	0	0	0	0	0	0	0	0.02828	0	0	0	0	0	0	0	0	0	0	0	0	0	0.00038	0	0	0	0.01161	0.00456	0	0	0	0	0	0	0	9e-05	0.00182
k__Bacteria|p__Firmicutes|c__Bacilli|o__Lactobacillales|f__Enterococcaceae|g__Enterococcus|s__Enterococcus_raffinosus	C < Kawa	0.0372991	0.134615	0.0227273	0.153846	0.000206591	0.0298727	0.0112254	0.0714286	144.598	7.17591	0.131602	k__Bacteria|p__Firmicutes|c__Bacilli|o__Lactobacillales|f__Enterococcaceae|g__Enterococcus|s__Enterococcus_raffinosus	0	0	0	0	0	0	0	0	0	0	0	0	0	0	0	0	0	0	0	0	0	0	0	0	0	0	0	0	0	0	0	0	0	0	0	0.00909
k__Bacteria|p__Firmicutes|c__Bacilli|o__Bacillales|f__Bacillales_unclassified|g__Gemella|s__Gemella_morbillorum	Kawa < C	0.0380003	-0.215035	0.295455	0.0769231	0.000925227	0.000988077	0.000948571	0.214286	1.06793	0.0948156	0.133447	k__Bacteria|p__Firmicutes|c__Bacilli|o__Bacillales|f__Bacillales_unclassified|g__Gemella|s__Gemella_morbillorum	0.00046	0	0	0	0.00156	0.00119	0	0	0	0.00072	0	0	0.00104	0	0.00251	0	0	0	0	0	0	0.01443	0	0	0	0	0	0	0	0.00243	0	0.00341	0	0	0.001	0
k__Bacteria|p__Firmicutes|c__Clostridia|o__Clostridiales|f__Lachnospiraceae|g__Lachnoclostridium|s__Clostridium_asparagiforme	Kawa < C	0.0404132	-0.253497	0.454545	0.192308	0.0526186	0.0239585	0.0419734	0.357143	0.455323	-1.13504	0.141257	k__Bacteria|p__Firmicutes|c__Clostridia|o__Clostridiales|f__Lachnospiraceae|g__Lachnoclostridium|s__Clostridium_asparagiforme	0.11562	0.00182	0.00225	0	0	0	0	0	0.04973	0	0	0	0	0	0.20123	0	0.12009	0.00334	0	0	0	0	0	0	0	1.23166	0.12385	0.16181	0.11836	0.00094	0	0.00772	0	0.00036	0	0
k__Bacteria|p__Actinobacteria|c__Actinobacteria|o__Actinomycetales	Kawa < C	0.0416553	-0.293706	0.954545	0.807692	0.0555114	0.0343031	0.047634	0.9	0.617947	-0.694445	0.144251	k__Bacteria|p__Actinobacteria|c__Actinobacteria|o__Actinomycetales	0.03154	0.01775	0.00237	0.01829	0.0057	0.0136	0.00143	0.09265	0.1001	0.07247	0.04708	0.02339	0.08439	0.00769	0.03424	0	0.00057	0.02495	0.10257	0.0028	0.06393	0.09056	0.04518	0.00239	0.01922	0.28165	0.12386	0.01922	0	0.02066	0.03096	0.05394	0.02089	0.12186	0.02745	0.16231
k__Bacteria|p__Actinobacteria|c__Actinobacteria|o__Actinomycetales|f__Actinomycetaceae	Kawa < C	0.0416553	-0.293706	0.954545	0.807692	0.0555114	0.0343031	0.047634	0.9	0.617947	-0.694445	0.144251	k__Bacteria|p__Actinobacteria|c__Actinobacteria|o__Actinomycetales|f__Actinomycetaceae	0.03154	0.01775	0.00237	0.01829	0.0057	0.0136	0.00143	0.09265	0.1001	0.07247	0.04708	0.02339	0.08439	0.00769	0.03424	0	0.00057	0.02495	0.10257	0.0028	0.06393	0.09056	0.04518	0.00239	0.01922	0.28165	0.12386	0.01922	0	0.02066	0.03096	0.05394	0.02089	0.12186	0.02745	0.16231
k__Bacteria|p__Actinobacteria|c__Actinobacteria|o__Actinomycetales|f__Actinomycetaceae|g__Actinomyces	Kawa < C	0.0428892	-0.291958	0.954545	0.807692	0.0547173	0.0343031	0.0471349	0.9	0.626915	-0.673658	0.147839	k__Bacteria|p__Actinobacteria|c__Actinobacteria|o__Actinomycetales|f__Actinomycetaceae|g__Actinomyces	0.03154	0.01775	0.00237	0.01829	0.0057	0.0136	0.00143	0.09265	0.1001	0.07247	0.04708	0.02189	0.08439	0.00769	0.03424	0	0.00057	0.02495	0.10257	0.0028	0.06393	0.08734	0.04518	0.00239	0.01922	0.26089	0.12194	0.01922	0	0.02066	0.03096	0.05394	0.02089	0.12186	0.02745	0.16231
k__Bacteria|p__Firmicutes|c__Tissierellia	Kawa < C	0.0444408	-0.227273	0.340909	0.153846	0.00628636	0.000190769	0.00402229	0.271429	0.0303465	-5.04233	0.151099	k__Bacteria|p__Firmicutes|c__Tissierellia	0	0	0	0	0	0	0	0.04643	0	0.02275	0	0	0.0017	0	0	0	0	0	0	0	0	0.00565	0	0.00299	0.00272	0.05679	0.00961	0	0	0.00037	0	0	0.00278	0	0.00362	0.00643
k__Bacteria|p__Firmicutes|c__Tissierellia|o__Tissierellales	Kawa < C	0.0444408	-0.227273	0.340909	0.153846	0.00587386	0.000190769	0.003763	0.271429	0.0324776	-4.94441	0.151099	k__Bacteria|p__Firmicutes|c__Tissierellia|o__Tissierellales	0	0	0	0	0	0	0	0.02828	0	0.02275	0	0	0.0017	0	0	0	0	0	0	0	0	0.00565	0	0.00299	0.00272	0.05679	0.00961	0	0	0.00037	0	0	0.00278	0	0.00362	0.00643
k__Bacteria|p__Firmicutes|c__Tissierellia|o__Tissierellales|f__Peptoniphilaceae	Kawa < C	0.0444408	-0.227273	0.340909	0.153846	0.00587386	0.000190769	0.003763	0.271429	0.0324776	-4.94441	0.151099	k__Bacteria|p__Firmicutes|c__Tissierellia|o__Tissierellales|f__Peptoniphilaceae	0	0	0	0	0	0	0	0.02828	0	0.02275	0	0	0.0017	0	0	0	0	0	0	0	0	0.00565	0	0.00299	0.00272	0.05679	0.00961	0	0	0.00037	0	0	0.00278	0	0.00362	0.00643
k__Bacteria|p__Firmicutes|c__Erysipelotrichia|o__Erysipelotrichales|f__Erysipelotrichaceae|g__Erysipelatoclostridium|s__Clostridium_spiroforme	Kawa < C	0.0460976	-0.269231	0.590909	0.346154	0.0466982	0.0730527	0.056487	0.5	1.56436	0.645571	0.155818	k__Bacteria|p__Firmicutes|c__Erysipelotrichia|o__Erysipelotrichales|f__Erysipelotrichaceae|g__Erysipelatoclostridium|s__Clostridium_spiroforme	0.01169	0.12702	0	0	0.04376	0	0.00549	0	0.11143	0	0.04676	0.01581	0.08308	0.01202	0	0.01657	0.04727	0.009	0.24985	0	0	0	0.45707	0.0148	0	0.01643	0	0.02415	0.45968	0.01494	0.01448	0.02008	0.02473	0	0.01784	0
k__Bacteria|p__Actinobacteria|c__Actinobacteria|o__Actinomycetales|f__Actinomycetaceae|g__Actinomyces|s__Actinomyces_odontolyticus	Kawa < C	0.0462456	-0.285839	0.886364	0.576923	0.00865841	0.00896308	0.00877157	0.771429	1.03519	0.0498921	0.155818	k__Bacteria|p__Actinobacteria|c__Actinobacteria|o__Actinomycetales|f__Actinomycetaceae|g__Actinomyces|s__Actinomyces_odontolyticus	0.00918	0.00201	0.00237	0.00488	0.00477	0.00273	0	0.02164	0.02165	0.00492	0.00136	0.00679	0.007	0.00333	0.00354	0	0	0.00328	0.00803	0.0014	0.01582	0.03032	0.00989	0	0.00142	0.00745	0.00259	0.00367	0	0.01095	0.00241	0.00375	0.00129	0.00759	0.007	0.0083
k__Bacteria|p__Firmicutes|c__Bacilli|o__Lactobacillales|f__Carnobacteriaceae|g__Granulicatella	C < Kawa	0.0469428	0.232517	0.227273	0.423077	0.00110886	0.00478346	0.00247371	0.3	4.31384	2.10897	0.157162	k__Bacteria|p__Firmicutes|c__Bacilli|o__Lactobacillales|f__Carnobacteriaceae|g__Granulicatella	0	0	0	0	0	0	0	0	0	0.01619	0	0.00018	0	0	0.00054	0	0	0.00387	0	0	0.02117	0	0	0	0	0	0.00049	0	0	0	0	0.00337	0	0	0	0.00147
k__Bacteria|p__Firmicutes|c__Bacilli|o__Lactobacillales|f__Leuconostocaceae	C < Kawa	0.0470647	0.22028	0.181818	0.384615	0.020143	0.299447	0.123884	0.257143	14.8661	3.89395	0.157162	k__Bacteria|p__Firmicutes|c__Bacilli|o__Lactobacillales|f__Leuconostocaceae	0	0	0	0	0	0	0.00561	0	0.00485	0	0	0	0	0	0.12047	0	0.0059	0	0	0	0	0	0	0	0.00026	0	0.00278	0	0	0	0	0.01361	0	0	0	0
k__Bacteria|p__Actinobacteria|c__Actinobacteria|o__Corynebacteriales|f__Corynebacteriaceae|g__Corynebacterium|s__Corynebacterium_durum	Kawa < C	0.0484736	-0.204545	0.295455	0.0769231	0.000975682	0.000552692	0.000818571	0.214286	0.566468	-0.819934	0.161148	k__Bacteria|p__Actinobacteria|c__Actinobacteria|o__Corynebacteriales|f__Corynebacteriaceae|g__Corynebacterium|s__Corynebacterium_durum	0	0.00461	0	0	0	0	0.00069	0	0.00145	0.00438	0	0	0.00334	0	0	0	0	0	0	0	0.00332	0.00055	0.00186	0	0	0.00507	0.00766	0	0	0	0	0	0	0	0	0
k__Bacteria|p__Firmicutes|c__Negativicutes|o__Acidaminococcales|f__Acidaminococcaceae|g__Phascolarctobacterium|s__Phascolarctobacterium_faecium	Kawa < C	0.0497643	-0.217657	0.340909	0.115385	0.170815	0.0845762	0.138783	0.257143	0.495134	-1.01411	0.164707	k__Bacteria|p__Firmicutes|c__Negativicutes|o__Acidaminococcales|f__Acidaminococcaceae|g__Phascolarctobacterium|s__Phascolarctobacterium_faecium	0	0	0	0.01524	0.82374	0	0	0	0.57993	0.36552	0	0	0.26539	0.51371	1.32135	0.1583	0	0	1.34394	0	0.06899	0	0	0	0	0	0.72835	0	0.07562	0	0	0	0	0	0.24991	0
k__Bacteria|p__Firmicutes|c__Clostridia|o__Clostridiales|f__Lachnospiraceae|g__Eisenbergiella|s__Eisenbergiella_massiliensis	Kawa <= C	0.0502381	-0.256993	0.545455	0.269231	0.244201	0.176505	0.219056	0.442857	0.722785	-0.468361	0.165542	k__Bacteria|p__Firmicutes|c__Clostridia|o__Clostridiales|f__Lachnospiraceae|g__Eisenbergiella|s__Eisenbergiella_massiliensis	0	0.19836	0.00051	0	0	0	0.02598	0	0.35895	0.07226	0	0.00857	0	0	0.14805	0.00507	0	0	0.01623	0.23744	0	1.28952	0.63135	0	0	1.81773	1.16696	0.08045	0.2345	0.02495	3.1113	0	0	0	0	0
k__Bacteria|p__Actinobacteria|c__Coriobacteriia|o__Eggerthellales|f__Eggerthellaceae|g__Enterorhabdus|s__Enterorhabdus_caecimuris	Kawa <= C	0.0523736	-0.136364	0.136364	0	0.000289545	0	0.000182	0.0857143	0	#NAME?	0.168568	k__Bacteria|p__Actinobacteria|c__Coriobacteriia|o__Eggerthellales|f__Eggerthellaceae|g__Enterorhabdus|s__Enterorhabdus_caecimuris	0	0	0	0	0	0	0	0	0	0.00872	0	0	0.0007	0	0	0	0	0	0.00033	0	0	0	0	0	0.00063	0	0	0	0	0	0	0	0	0.00121	0	0
k__Bacteria|p__Actinobacteria|c__Coriobacteriia|o__Eggerthellales|f__Eggerthellaceae|g__Enterorhabdus	Kawa <= C	0.0523736	-0.136364	0.136364	0	0.000289545	0	0.000182	0.0857143	0	#NAME?	0.168568	k__Bacteria|p__Actinobacteria|c__Coriobacteriia|o__Eggerthellales|f__Eggerthellaceae|g__Enterorhabdus	0	0	0	0	0	0	0	0	0	0.00872	0	0	0.0007	0	0	0	0	0	0.00033	0	0	0	0	0	0.00063	0	0	0	0	0	0	0	0	0.00121	0	0
k__Bacteria|p__Firmicutes|c__Clostridia|o__Clostridiales|f__Clostridiales_unclassified|g__Clostridiales_unclassified	Kawa <= C	0.0523736	-0.136364	0.136364	0	0.000525	0	0.00033	0.0857143	0	#NAME?	0.168568	k__Bacteria|p__Firmicutes|c__Clostridia|o__Clostridiales|f__Clostridiales_unclassified|g__Clostridiales_unclassified	0	0	0	0	0	0	0	0	0	0	0	0	0	0	0.0009	0	0	0	0	0	0	0	0	0.00085	0	0	0	0.00125	0.0022	0	0	0	0	0	0.00114	0
k__Bacteria|p__Bacteroidetes|c__Bacteroidia|o__Bacteroidales|f__Tannerellaceae|g__Parabacteroides|s__Parabacteroides_distasonis	Kawa <= C	0.0528449	-0.265734	0.636364	0.384615	0.640408	1.17318	0.838294	0.542857	1.83192	0.873356	0.168568	k__Bacteria|p__Bacteroidetes|c__Bacteroidia|o__Bacteroidales|f__Tannerellaceae|g__Parabacteroides|s__Parabacteroides_distasonis	2.44432	0	0.679	0.45305	0.30003	0.31647	0.84477	0	0.7268	0.40153	0	0.76968	0.18593	0	0.27274	1.86516	0	0.76448	0.31466	0	0.40947	0	0	0	0.19457	0	0	1.6255	0	1.35634	2.68658	0.20091	0	0	2.26726	3.43681
k__Bacteria|p__Actinobacteria|c__Actinobacteria|o__Bifidobacteriales|f__Bifidobacteriaceae|g__Bifidobacterium|s__Bifidobacterium_animalis	C <= Kawa	0.0528452	0.222902	0.204545	0.423077	0.0260773	0.087435	0.0488673	0.285714	3.35292	1.74542	0.168568	k__Bacteria|p__Actinobacteria|c__Actinobacteria|o__Bifidobacteriales|f__Bifidobacteriaceae|g__Bifidobacterium|s__Bifidobacterium_animalis	0	0	0	0	0	0	0.00199	0	0.01792	0.1341	0.02864	0	0	0	0	0	0.01084	0	0.40991	0.05655	0	0	0.22173	0.26572	0	0	0	0	0	0	0	0	0	0	0	0
k__Eukaryota	C <= Kawa	0.0540858	0.145105	0.0454545	0.192308	0.000495	0.00588885	0.00249843	0.1	11.8967	3.57248	0.168568	k__Eukaryota	0	0.00693	0	0	0	0	0	0	0	0	0	0	0	0	0	0	0	0	0	0	0.01485	0	0	0	0	0	0	0	0	0	0	0	0	0	0	0
k__Eukaryota|p__Ascomycota	C <= Kawa	0.0540858	0.145105	0.0454545	0.192308	0.000495	0.00588885	0.00249843	0.1	11.8967	3.57248	0.168568	k__Eukaryota|p__Ascomycota	0	0.00693	0	0	0	0	0	0	0	0	0	0	0	0	0	0	0	0	0	0	0.01485	0	0	0	0	0	0	0	0	0	0	0	0	0	0	0
k__Eukaryota|p__Ascomycota|c__Saccharomycetes	C <= Kawa	0.0540858	0.145105	0.0454545	0.192308	0.000495	0.00588885	0.00249843	0.1	11.8967	3.57248	0.168568	k__Eukaryota|p__Ascomycota|c__Saccharomycetes	0	0.00693	0	0	0	0	0	0	0	0	0	0	0	0	0	0	0	0	0	0	0.01485	0	0	0	0	0	0	0	0	0	0	0	0	0	0	0
k__Eukaryota|p__Ascomycota|c__Saccharomycetes|o__Saccharomycetales	C <= Kawa	0.0540858	0.145105	0.0454545	0.192308	0.000495	0.00588885	0.00249843	0.1	11.8967	3.57248	0.168568	k__Eukaryota|p__Ascomycota|c__Saccharomycetes|o__Saccharomycetales	0	0.00693	0	0	0	0	0	0	0	0	0	0	0	0	0	0	0	0	0	0	0.01485	0	0	0	0	0	0	0	0	0	0	0	0	0	0	0
k__Eukaryota|p__Ascomycota|c__Saccharomycetes|o__Saccharomycetales|f__Saccharomycetaceae	C <= Kawa	0.0540858	0.145105	0.0454545	0.192308	0.000495	0.00588885	0.00249843	0.1	11.8967	3.57248	0.168568	k__Eukaryota|p__Ascomycota|c__Saccharomycetes|o__Saccharomycetales|f__Saccharomycetaceae	0	0.00693	0	0	0	0	0	0	0	0	0	0	0	0	0	0	0	0	0	0	0.01485	0	0	0	0	0	0	0	0	0	0	0	0	0	0	0
k__Eukaryota|p__Ascomycota|c__Saccharomycetes|o__Saccharomycetales|f__Saccharomycetaceae|g__Saccharomyces	C <= Kawa	0.0540858	0.145105	0.0454545	0.192308	0.000495	0.00588885	0.00249843	0.1	11.8967	3.57248	0.168568	k__Eukaryota|p__Ascomycota|c__Saccharomycetes|o__Saccharomycetales|f__Saccharomycetaceae|g__Saccharomyces	0	0.00693	0	0	0	0	0	0	0	0	0	0	0	0	0	0	0	0	0	0	0.01485	0	0	0	0	0	0	0	0	0	0	0	0	0	0	0
k__Eukaryota|p__Ascomycota|c__Saccharomycetes|o__Saccharomycetales|f__Saccharomycetaceae|g__Saccharomyces|s__Saccharomyces_cerevisiae	C <= Kawa	0.0540858	0.145105	0.0454545	0.192308	0.000495	0.00588885	0.00249843	0.1	11.8967	3.57248	0.168568	k__Eukaryota|p__Ascomycota|c__Saccharomycetes|o__Saccharomycetales|f__Saccharomycetaceae|g__Saccharomyces|s__Saccharomyces_cerevisiae	0	0.00693	0	0	0	0	0	0	0	0	0	0	0	0	0	0	0	0	0	0	0.01485	0	0	0	0	0	0	0	0	0	0	0	0	0	0	0
k__Bacteria	Kawa <= C	0.0540858	-0.145105	1	1	99.9995	99.9941	99.9975	1	0.999946	-7.78192e-05	0.168568	k__Bacteria	100	99.9931	100	100	100	100	100	100	100	100	100	100	100	100	100	100	100	100	100	100	99.9852	100	100	100	100	100	100	100	100	100	100	100	100	100	100	100
k__Bacteria|p__Firmicutes|c__Bacilli|o__Lactobacillales|f__Streptococcaceae|g__Streptococcus|s__Streptococcus_infantis	Kawa <= C	0.0589177	-0.26049	0.659091	0.384615	0.00785864	0.225894	0.0888431	0.557143	28.7447	4.84522	0.182865	k__Bacteria|p__Firmicutes|c__Bacilli|o__Lactobacillales|f__Streptococcaceae|g__Streptococcus|s__Streptococcus_infantis	0.00728	0.0081	0	0	0.00896	0.00434	0.00078	0.08107	0.00514	0.01293	0	0.01084	0	0	0.01038	0	0	0.01234	0	0.00168	0.05779	0.00749	0.00525	0	0	0	0.00333	0.00236	0	0.00366	0.00659	0.03482	0	0	0.0044	0.01412
k__Bacteria|p__Bacteroidetes|c__Bacteroidia|o__Bacteroidales|f__Bacteroidaceae|g__Bacteroides|s__Bacteroides_ovatus	Kawa <= C	0.0593134	-0.256119	0.613636	0.346154	1.16867	0.354069	0.866107	0.514286	0.302967	-1.72277	0.183332	k__Bacteria|p__Bacteroidetes|c__Bacteroidia|o__Bacteroidales|f__Bacteroidaceae|g__Bacteroides|s__Bacteroides_ovatus	0	0	1.65896	0.29665	0.08351	0.00231	0	0	0.48389	0.21533	0	0	1.00198	0.40943	1.37445	2.06679	0	0.27689	0.70887	0	0.41595	0	0	0	0.00077	4.94687	0	0	1.05198	1.79739	21.6869	0.60113	0	0.13813	0.00098	0.00928
k__Bacteria|p__Firmicutes|c__Bacilli|o__Lactobacillales|f__Streptococcaceae|g__Streptococcus|s__Streptococcus_mitis	C <= Kawa	0.0629506	0.267483	0.818182	0.807692	0.0143307	0.113611	0.0512063	0.814286	7.92783	2.98693	0.192632	k__Bacteria|p__Firmicutes|c__Bacilli|o__Lactobacillales|f__Streptococcaceae|g__Streptococcus|s__Streptococcus_mitis	0.00438	0.00993	0.00221	0	0.03398	0	0.01026	0.05275	0.03421	0.03039	0.02556	0.00648	0.00874	0	0.01651	0.00767	0.00839	0.04041	0.01198	0	0.06613	0	0.00076	0	0.0061	0.00873	0.02257	0.01256	0.00227	0.01126	0.00759	0.12745	0	0.00229	0.00324	0.0203
k__Bacteria|p__Firmicutes	Kawa <= C	0.0652993	-0.265734	1	1	56.0214	45.9208	52.2697	1	0.819701	-0.28683	0.192632	k__Bacteria|p__Firmicutes	58.1581	60.09	41.715	59.2707	48.4929	61.7662	76.9383	77.2918	78.2882	59.5181	65.5353	57.7211	69.9713	43.4241	56.6939	57.0669	51.0345	86.9471	77.5095	31.071	72.2418	29.041	49.8655	38.9948	65.4479	45.7424	46.5664	45.1619	51.9391	82.7107	24.3298	76.7089	52.3752	70.6941	60.0447	53.0921
k__Bacteria|p__Firmicutes|c__Negativicutes|o__Acidaminococcales|f__Acidaminococcaceae|g__Phascolarctobacterium	Kawa <= C	0.0661969	-0.211538	0.363636	0.153846	0.235929	0.0899946	0.181725	0.285714	0.381448	-1.39044	0.192632	k__Bacteria|p__Firmicutes|c__Negativicutes|o__Acidaminococcales|f__Acidaminococcaceae|g__Phascolarctobacterium	0	0	0	0.01524	0.82374	2.86503	0	0	0.57993	0.36552	0	0	0.26539	0.51371	1.32135	0.1583	0	0	1.34394	0	0.06899	0	0	0	0	0	0.72835	0	0.07562	0	0	0	0	0	0.24991	0
k__Bacteria|p__Proteobacteria|c__Betaproteobacteria|o__Burkholderiales|f__Burkholderiaceae	C <= Kawa	0.0669575	0.0769231	0	0.0769231	0	2.5e-05	9.28571e-06	0.0285714	Inf	Inf	0.192632	k__Bacteria|p__Proteobacteria|c__Betaproteobacteria|o__Burkholderiales|f__Burkholderiaceae	0	0	0	0	0	0	0	0	0	0	0	0	0	0	0	0	0	0	0	0	0	0	0	0	0	0	0	0	0	0	0	0	0	0	0	0
k__Bacteria|p__Proteobacteria|c__Betaproteobacteria|o__Burkholderiales|f__Burkholderiaceae|g__Lautropia	C <= Kawa	0.0669575	0.0769231	0	0.0769231	0	2.5e-05	9.28571e-06	0.0285714	Inf	Inf	0.192632	k__Bacteria|p__Proteobacteria|c__Betaproteobacteria|o__Burkholderiales|f__Burkholderiaceae|g__Lautropia	0	0	0	0	0	0	0	0	0	0	0	0	0	0	0	0	0	0	0	0	0	0	0	0	0	0	0	0	0	0	0	0	0	0	0	0
k__Bacteria|p__Actinobacteria|c__Actinobacteria|o__Corynebacteriales|f__Corynebacteriaceae|g__Corynebacterium|s__Corynebacterium_variabile	C <= Kawa	0.0669575	0.0769231	0	0.0769231	0	0.00305269	0.00113386	0.0285714	Inf	Inf	0.192632	k__Bacteria|p__Actinobacteria|c__Actinobacteria|o__Corynebacteriales|f__Corynebacteriaceae|g__Corynebacterium|s__Corynebacterium_variabile	0	0	0	0	0	0	0	0	0	0	0	0	0	0	0	0	0	0	0	0	0	0	0	0	0	0	0	0	0	0	0	0	0	0	0	0
k__Bacteria|p__Firmicutes|c__Bacilli|o__Lactobacillales|f__Enterococcaceae|g__Enterococcus|s__Enterococcus_italicus	C <= Kawa	0.0669575	0.0769231	0	0.0769231	0	0.00216577	0.000804429	0.0285714	Inf	Inf	0.192632	k__Bacteria|p__Firmicutes|c__Bacilli|o__Lactobacillales|f__Enterococcaceae|g__Enterococcus|s__Enterococcus_italicus	0	0	0	0	0	0	0	0	0	0	0	0	0	0	0	0	0	0	0	0	0	0	0	0	0	0	0	0	0	0	0	0	0	0	0	0
k__Bacteria|p__Proteobacteria|c__Betaproteobacteria|o__Burkholderiales|f__Burkholderiaceae|g__Lautropia|s__Lautropia_mirabilis	C <= Kawa	0.0669575	0.0769231	0	0.0769231	0	2.5e-05	9.28571e-06	0.0285714	Inf	Inf	0.192632	k__Bacteria|p__Proteobacteria|c__Betaproteobacteria|o__Burkholderiales|f__Burkholderiaceae|g__Lautropia|s__Lautropia_mirabilis	0	0	0	0	0	0	0	0	0	0	0	0	0	0	0	0	0	0	0	0	0	0	0	0	0	0	0	0	0	0	0	0	0	0	0	0
k__Bacteria|p__Actinobacteria|c__Actinobacteria|o__Actinomycetales|f__Actinomycetaceae|g__Actinomyces|s__Actinomyces_sp_oral_taxon_180	C <= Kawa	0.0669575	0.0769231	0	0.0769231	0	0.000174615	6.48571e-05	0.0285714	Inf	Inf	0.192632	k__Bacteria|p__Actinobacteria|c__Actinobacteria|o__Actinomycetales|f__Actinomycetaceae|g__Actinomyces|s__Actinomyces_sp_oral_taxon_180	0	0	0	0	0	0	0	0	0	0	0	0	0	0	0	0	0	0	0	0	0	0	0	0	0	0	0	0	0	0	0	0	0	0	0	0
k__Bacteria|p__Firmicutes|c__Bacilli|o__Bacillales|f__Staphylococcaceae|g__Staphylococcus|s__Staphylococcus_aureus	C <= Kawa	0.0669575	0.0769231	0	0.0769231	0	0.00644731	0.00239471	0.0285714	Inf	Inf	0.192632	k__Bacteria|p__Firmicutes|c__Bacilli|o__Bacillales|f__Staphylococcaceae|g__Staphylococcus|s__Staphylococcus_aureus	0	0	0	0	0	0	0	0	0	0	0	0	0	0	0	0	0	0	0	0	0	0	0	0	0	0	0	0	0	0	0	0	0	0	0	0
k__Bacteria|p__Firmicutes|c__Bacilli|o__Lactobacillales|f__Carnobacteriaceae|g__Granulicatella|s__Granulicatella_adiacens	C <= Kawa	0.0669575	0.0769231	0	0.0769231	0	0.000581538	0.000216	0.0285714	Inf	Inf	0.192632	k__Bacteria|p__Firmicutes|c__Bacilli|o__Lactobacillales|f__Carnobacteriaceae|g__Granulicatella|s__Granulicatella_adiacens	0	0	0	0	0	0	0	0	0	0	0	0	0	0	0	0	0	0	0	0	0	0	0	0	0	0	0	0	0	0	0	0	0	0	0	0
k__Bacteria|p__Firmicutes|c__Clostridia|o__Clostridiales|f__Peptostreptococcaceae|g__Peptostreptococcus|s__Peptostreptococcus_anaerobius	C <= Kawa	0.0669575	0.0769231	0	0.0769231	0	0.000401923	0.000149286	0.0285714	Inf	Inf	0.192632	k__Bacteria|p__Firmicutes|c__Clostridia|o__Clostridiales|f__Peptostreptococcaceae|g__Peptostreptococcus|s__Peptostreptococcus_anaerobius	0	0	0	0	0	0	0	0	0	0	0	0	0	0	0	0	0	0	0	0	0	0	0	0	0	0	0	0	0	0	0	0	0	0	0	0
k__Bacteria|p__Actinobacteria|c__Coriobacteriia|o__Coriobacteriales|f__Coriobacteriaceae|g__Enorma|s__[Collinsella]_massiliensis	C <= Kawa	0.0669575	0.0769231	0	0.0769231	0	0.000170385	6.32857e-05	0.0285714	Inf	Inf	0.192632	k__Bacteria|p__Actinobacteria|c__Coriobacteriia|o__Coriobacteriales|f__Coriobacteriaceae|g__Enorma|s__[Collinsella]_massiliensis	0	0	0	0	0	0	0	0	0	0	0	0	0	0	0	0	0	0	0	0	0	0	0	0	0	0	0	0	0	0	0	0	0	0	0	0
k__Bacteria|p__Bacteroidetes|c__Bacteroidia|o__Bacteroidales|f__Barnesiellaceae|g__Coprobacter|s__Coprobacter_secundus	C <= Kawa	0.0669575	0.0769231	0	0.0769231	0	0.00182115	0.000676429	0.0285714	Inf	Inf	0.192632	k__Bacteria|p__Bacteroidetes|c__Bacteroidia|o__Bacteroidales|f__Barnesiellaceae|g__Coprobacter|s__Coprobacter_secundus	0	0	0	0	0	0	0	0	0	0	0	0	0	0	0	0	0	0	0	0	0	0	0	0	0	0	0	0	0	0	0	0	0	0	0	0
k__Bacteria|p__Proteobacteria|c__Gammaproteobacteria|o__Pseudomonadales|f__Moraxellaceae|g__Acinetobacter	C <= Kawa	0.0669575	0.0769231	0	0.0769231	0	0.000286923	0.000106571	0.0285714	Inf	Inf	0.192632	k__Bacteria|p__Proteobacteria|c__Gammaproteobacteria|o__Pseudomonadales|f__Moraxellaceae|g__Acinetobacter	0	0	0	0	0	0	0	0	0	0	0	0	0	0	0	0	0	0	0	0	0	0	0	0	0	0	0	0	0	0	0	0	0	0	0	0
k__Bacteria|p__Firmicutes|c__Bacilli|o__Bacillales|f__Staphylococcaceae	C <= Kawa	0.0669575	0.0769231	0	0.0769231	0	0.00644731	0.00239471	0.0285714	Inf	Inf	0.192632	k__Bacteria|p__Firmicutes|c__Bacilli|o__Bacillales|f__Staphylococcaceae	0	0	0	0	0	0	0	0	0	0	0	0	0	0	0	0	0	0	0	0	0	0	0	0	0	0	0	0	0	0	0	0	0	0	0	0
k__Bacteria|p__Firmicutes|c__Bacilli|o__Bacillales|f__Staphylococcaceae|g__Staphylococcus	C <= Kawa	0.0669575	0.0769231	0	0.0769231	0	0.00644731	0.00239471	0.0285714	Inf	Inf	0.192632	k__Bacteria|p__Firmicutes|c__Bacilli|o__Bacillales|f__Staphylococcaceae|g__Staphylococcus	0	0	0	0	0	0	0	0	0	0	0	0	0	0	0	0	0	0	0	0	0	0	0	0	0	0	0	0	0	0	0	0	0	0	0	0
k__Bacteria|p__Actinobacteria|c__Coriobacteriia|o__Coriobacteriales|f__Coriobacteriaceae|g__Enorma	C <= Kawa	0.0669575	0.0769231	0	0.0769231	0	0.001395	0.000518143	0.0285714	Inf	Inf	0.192632	k__Bacteria|p__Actinobacteria|c__Coriobacteriia|o__Coriobacteriales|f__Coriobacteriaceae|g__Enorma	0	0	0	0	0	0	0	0	0	0	0	0	0	0	0	0	0	0	0	0	0	0	0	0	0	0	0	0	0	0	0	0	0	0	0	0
k__Bacteria|p__Firmicutes|c__Clostridia|o__Clostridiales|f__Lachnospiraceae|g__Blautia|s__Blautia_producta	Kawa <= C	0.0691343	-0.197552	0.318182	0.115385	0.00709364	0.00534538	0.00644429	0.242857	0.753546	-0.408232	0.198132	k__Bacteria|p__Firmicutes|c__Clostridia|o__Clostridiales|f__Lachnospiraceae|g__Blautia|s__Blautia_producta	0	0.0007	0	0	0	0	0	0	0	0	0	0	0.00432	0	0.00413	0	0.00647	0	0	0.00249	0	0.01333	0.04221	0.00377	0	0	0	0	0.00074	0	0.10652	0	0	0	0.01025	0
k__Bacteria|p__Actinobacteria|c__Actinobacteria|o__Micrococcales|f__Micrococcaceae|g__Rothia|s__Rothia_mucilaginosa	Kawa <= C	0.0703462	-0.251748	0.704545	0.384615	0.00872159	0.0108215	0.00950157	0.585714	1.24078	0.311242	0.200836	k__Bacteria|p__Actinobacteria|c__Actinobacteria|o__Micrococcales|f__Micrococcaceae|g__Rothia|s__Rothia_mucilaginosa	0	0.01048	0.00391	0.00244	0	0.00054	0.00601	0.07583	0	0.09099	0.00082	0.05211	0.01449	0	0.00339	0.00243	0	0.0047	0.011	0	0.00496	0	0.00409	0	0.00108	0.00498	0.00042	0.00146	0.00034	0.00857	0	0.00613	0	0	0	0.00013
k__Bacteria|p__Bacteroidetes|c__Bacteroidia|o__Bacteroidales|f__Bacteroidaceae|g__Bacteroides|s__Bacteroides_finegoldii	Kawa <= C	0.0739741	-0.15035	0.181818	0.0384615	0.325384	0.00156577	0.205108	0.128571	0.00481207	-7.69913	0.210302	k__Bacteria|p__Bacteroidetes|c__Bacteroidia|o__Bacteroidales|f__Bacteroidaceae|g__Bacteroides|s__Bacteroides_finegoldii	0	0	0	1.42107	0	0	0.05906	0	0	0	0	0	0	0	0	0	0	0	0	0	0	0	0	0	0	0	0	1.71629	1.02966	0	0	0	0	0	0	0.70783
k__Bacteria|p__Bacteroidetes|c__Bacteroidia|o__Bacteroidales|f__Bacteroidaceae|g__Bacteroides|s__Bacteroides_xylanisolvens	Kawa <= C	0.0742242	-0.194056	0.318182	0.115385	0.497759	0.05927	0.334892	0.242857	0.119074	-3.07007	0.210302	k__Bacteria|p__Bacteroidetes|c__Bacteroidia|o__Bacteroidales|f__Bacteroidaceae|g__Bacteroides|s__Bacteroides_xylanisolvens	0	7.99556	0	0.70817	0	0.13185	0.8877	0	0.03602	0	0	0	0	0	0.12555	0	0	0	0	0	0	0	8.11211	0	0.0021	0	0	0	0	0	0	0	0	0	0.45788	0.41202
k__Bacteria|p__Firmicutes|c__Firmicutes_unclassified|o__Firmicutes_unclassified|f__Firmicutes_unclassified|g__Firmicutes_unclassified|s__Firmicutes_bacterium_CAG_145	Kawa <= C	0.0745296	-0.18007	0.272727	0.0769231	0.0910468	0.0724838	0.084152	0.2	0.796116	-0.328949	0.21037	k__Bacteria|p__Firmicutes|c__Firmicutes_unclassified|o__Firmicutes_unclassified|f__Firmicutes_unclassified|g__Firmicutes_unclassified|s__Firmicutes_bacterium_CAG_145	0	0	0	0	0	0	0	0	0	0.05744	0	0.00023	0.08915	0.11399	0	0.04719	0	0	0	0	0	0.35794	0	0	0	0	0	0.00621	0	0.00226	0	0	0	0.70376	0	0
k__Bacteria|p__Firmicutes|c__Bacilli|o__Lactobacillales|f__Streptococcaceae|g__Streptococcus|s__Streptococcus_sanguinis	Kawa <= C	0.0748655	-0.255245	0.909091	0.5	0.0229839	0.0425381	0.0302469	0.757143	1.85078	0.888133	0.210524	k__Bacteria|p__Firmicutes|c__Bacilli|o__Lactobacillales|f__Streptococcaceae|g__Streptococcus|s__Streptococcus_sanguinis	0.00922	0.00642	0.01784	0.00749	0.00697	0.00761	0.0079	0.03498	0.0599	0.04191	0.00966	0.00725	0.03712	0.00702	0.01585	0.00269	0	0.03387	0	0.01672	0.04533	0.01678	0.01281	0	0.01156	0.03461	0.05003	0.01754	0	0.01047	0.00721	0.00407	0.01013	0.00158	0.02922	0.09385
k__Bacteria|p__Proteobacteria|c__Gammaproteobacteria|o__Pasteurellales|f__Pasteurellaceae|g__Haemophilus|s__Haemophilus_sputorum	Kawa <= C	0.0774167	-0.148601	0.181818	0.0384615	0.00898159	5.92308e-05	0.00566757	0.128571	0.00659469	-7.24448	0.213654	k__Bacteria|p__Proteobacteria|c__Gammaproteobacteria|o__Pasteurellales|f__Pasteurellaceae|g__Haemophilus|s__Haemophilus_sputorum	0	0	0	0	0.01665	0.01747	0.0431	0.00929	0	0	0	0.24091	0	0	0	0	0	0.00488	0	0	0	0	0	0	0	0	0	0	0	0.06176	0	0	0	0	0	0
k__Bacteria|p__Actinobacteria|c__Actinobacteria|o__Actinomycetales|f__Actinomycetaceae|g__Actinobaculum	Kawa <= C	0.0791205	-0.113636	0.113636	0	0.000658182	0	0.000413714	0.0714286	0	#NAME?	0.213654	k__Bacteria|p__Actinobacteria|c__Actinobacteria|o__Actinomycetales|f__Actinomycetaceae|g__Actinobaculum	0	0	0	0	0	0	0	0	0	0	0	0.00151	0	0	0	0	0	0	0	0	0	0	0	0	0	0.02076	0	0	0	0	0	0	0	0	0	0
k__Bacteria|p__Firmicutes|c__Firmicutes_unclassified|o__Firmicutes_unclassified|f__Firmicutes_unclassified|g__Firmicutes_unclassified|s__Firmicutes_bacterium_CAG_95	Kawa <= C	0.0791205	-0.113636	0.113636	0	0.000897045	0	0.000563857	0.0714286	0	#NAME?	0.213654	k__Bacteria|p__Firmicutes|c__Firmicutes_unclassified|o__Firmicutes_unclassified|f__Firmicutes_unclassified|g__Firmicutes_unclassified|s__Firmicutes_bacterium_CAG_95	0	0	0	0	0	0	0	0	0	0	0	0.0033	0	0.01324	0	0	0	0	0.01768	0	0	0	0	0	0.00087	0	0	0	0	0	0	0	0	0.00438	0	0
k__Bacteria|p__Actinobacteria|c__Actinobacteria|o__Actinomycetales|f__Actinomycetaceae|g__Actinobaculum|s__Actinobaculum_sp_oral_taxon_183	Kawa <= C	0.0791205	-0.113636	0.113636	0	0.000658182	0	0.000413714	0.0714286	0	#NAME?	0.213654	k__Bacteria|p__Actinobacteria|c__Actinobacteria|o__Actinomycetales|f__Actinomycetaceae|g__Actinobaculum|s__Actinobaculum_sp_oral_taxon_183	0	0	0	0	0	0	0	0	0	0	0	0.00151	0	0	0	0	0	0	0	0	0	0	0	0	0	0.02076	0	0	0	0	0	0	0	0	0	0
k__Bacteria|p__Actinobacteria|c__Actinobacteria|o__Actinomycetales|f__Actinomycetaceae|g__Actinomyces|s__Actinomyces_massiliensis	Kawa <= C	0.0791205	-0.113636	0.113636	0	0.000447273	0	0.000281143	0.0714286	0	#NAME?	0.213654	k__Bacteria|p__Actinobacteria|c__Actinobacteria|o__Actinomycetales|f__Actinomycetaceae|g__Actinomyces|s__Actinomyces_massiliensis	0	0	0	0	0	0	0	0	0	0	0	0	0	0	0	0	0	0	0	0	0	0.00243	0	0.0001	0	0.00279	0	0	0	0	0	0	0	0	0.00023	0
k__Bacteria|p__Actinobacteria|c__Actinobacteria|o__Actinomycetales|f__Actinomycetaceae|g__Actinomyces|s__Actinomyces_sp_oral_taxon_170	Kawa <= C	0.0791205	-0.113636	0.113636	0	0.000701591	0	0.000441	0.0714286	0	#NAME?	0.213654	k__Bacteria|p__Actinobacteria|c__Actinobacteria|o__Actinomycetales|f__Actinomycetaceae|g__Actinomyces|s__Actinomyces_sp_oral_taxon_170	0	0	0	0	0	0	0	0.00247	0.00122	0	0	0	0	0	0.00325	0	0	0	0	0	0.02035	0	0	0	0	0	0	0	0	0	0	0	0	0	0	0.00358
k__Bacteria|p__Bacteroidetes|c__Bacteroidia|o__Bacteroidales|f__Prevotellaceae|g__Prevotella|s__Prevotella_timonensis	Kawa <= C	0.0791205	-0.113636	0.113636	0	0.0006925	0	0.000435286	0.0714286	0	#NAME?	0.213654	k__Bacteria|p__Bacteroidetes|c__Bacteroidia|o__Bacteroidales|f__Prevotellaceae|g__Prevotella|s__Prevotella_timonensis	0	0	0	0	0	0	0	0.01595	0	0	0	0	0	0	0	0	0	0	0	0	0	0	0	0	0.00041	0.01112	0	0	0	0	0	0	0	0	0	0.00084
k__Bacteria|p__Firmicutes|c__Clostridia|o__Clostridiales|f__Clostridiales_unclassified|g__Clostridiales_unclassified|s__Clostridiales_bacterium_1_7_47FAA	Kawa <= C	0.0791205	-0.113636	0.113636	0	0.000505682	0	0.000317857	0.0714286	0	#NAME?	0.213654	k__Bacteria|p__Firmicutes|c__Clostridia|o__Clostridiales|f__Clostridiales_unclassified|g__Clostridiales_unclassified|s__Clostridiales_bacterium_1_7_47FAA	0	0	0	0	0	0	0	0	0	0	0	0	0	0	0.0009	0	0	0	0	0	0	0	0	0	0	0	0	0.00125	0.0022	0	0	0	0	0	0.00114	0
k__Bacteria|p__Firmicutes|c__Clostridia|o__Clostridiales|f__Lachnospiraceae|g__Murimonas|s__Murimonas_intestini	Kawa <= C	0.0791205	-0.113636	0.113636	0	0.000766818	0	0.000482	0.0714286	0	#NAME?	0.213654	k__Bacteria|p__Firmicutes|c__Clostridia|o__Clostridiales|f__Lachnospiraceae|g__Murimonas|s__Murimonas_intestini	0	0.00522	0	0	0	0	0	0	0	0	0	0	0	0	0	0	0.0095	0	0	0	0	0	0	0	0	0	0	0	0	0	0.01525	0	0	0	0.00327	0
k__Bacteria|p__Proteobacteria|c__Gammaproteobacteria|o__Pasteurellales|f__Pasteurellaceae|g__Haemophilus|s__Haemophilus_paraphrohaemolyticus	Kawa <= C	0.0791205	-0.113636	0.113636	0	0.000766364	0	0.000481714	0.0714286	0	#NAME?	0.213654	k__Bacteria|p__Proteobacteria|c__Gammaproteobacteria|o__Pasteurellales|f__Pasteurellaceae|g__Haemophilus|s__Haemophilus_paraphrohaemolyticus	0	0	0	0	0.00365	0	0	0	0	0.0041	0	0.02382	0	0	0	0	0	0	0	0	0	0	0	0	0	0	0	0	0	0.00035	0	0	0	0	0	0
k__Bacteria|p__Firmicutes|c__Clostridia|o__Clostridiales|f__Lachnospiraceae|g__Murimonas	Kawa <= C	0.0791205	-0.113636	0.113636	0	0.000766818	0	0.000482	0.0714286	0	#NAME?	0.213654	k__Bacteria|p__Firmicutes|c__Clostridia|o__Clostridiales|f__Lachnospiraceae|g__Murimonas	0	0.00522	0	0	0	0	0	0	0	0	0	0	0	0	0	0	0.0095	0	0	0	0	0	0	0	0	0	0	0	0	0	0.01525	0	0	0	0.00327	0
k__Bacteria|p__Firmicutes|c__Bacilli|o__Lactobacillales|f__Carnobacteriaceae	C <= Kawa	0.0814523	0.207168	0.25	0.423077	0.00134182	0.00478346	0.00262014	0.314286	3.56491	1.83387	0.219159	k__Bacteria|p__Firmicutes|c__Bacilli|o__Lactobacillales|f__Carnobacteriaceae	0	0	0	0	0	0	0	0	0.01025	0.01619	0	0.00018	0	0	0.00054	0	0	0.00387	0	0	0.02117	0	0	0	0	0	0.00049	0	0	0	0	0.00337	0	0	0	0.00147
k__Bacteria|p__Firmicutes|c__Tissierellia|o__Tissierellales|f__Peptoniphilaceae|g__Parvimonas	Kawa <= C	0.0825461	-0.18007	0.272727	0.115385	0.00231727	0.000144231	0.00151014	0.214286	0.0622416	-4.00598	0.220516	k__Bacteria|p__Firmicutes|c__Tissierellia|o__Tissierellales|f__Peptoniphilaceae|g__Parvimonas	0	0	0	0	0	0	0	0	0	0.02275	0	0	0.0017	0	0	0	0	0	0	0	0	0.00527	0	0.00299	0.00272	0.04246	0	0	0	0.00037	0	0	0.00278	0	0.00352	0.00462
k__Bacteria|p__Firmicutes|c__Tissierellia|o__Tissierellales|f__Peptoniphilaceae|g__Parvimonas|s__Parvimonas_micra	Kawa <= C	0.0825461	-0.18007	0.272727	0.115385	0.00141114	0.000144231	0.000940571	0.214286	0.102209	-3.29041	0.220516	k__Bacteria|p__Firmicutes|c__Tissierellia|o__Tissierellales|f__Peptoniphilaceae|g__Parvimonas|s__Parvimonas_micra	0	0	0	0	0	0	0	0	0	0.02275	0	0	0.0017	0	0	0	0	0	0	0	0	0.00527	0	0.00299	0.00272	0.00259	0	0	0	0.00037	0	0	0.00278	0	0.00352	0.00462
k__Bacteria|p__Firmicutes|c__Bacilli|o__Lactobacillales|f__Carnobacteriaceae|g__Granulicatella|s__Granulicatella_elegans	C <= Kawa	0.0891539	0.195804	0.227273	0.384615	0.00110886	0.00420192	0.00225771	0.285714	3.7894	1.92197	0.237321	k__Bacteria|p__Firmicutes|c__Bacilli|o__Lactobacillales|f__Carnobacteriaceae|g__Granulicatella|s__Granulicatella_elegans	0	0	0	0	0	0	0	0	0	0.01619	0	0.00018	0	0	0.00054	0	0	0.00387	0	0	0.02117	0	0	0	0	0	0.00049	0	0	0	0	0.00337	0	0	0	0.00147
k__Bacteria|p__Bacteroidetes|c__Bacteroidia|o__Bacteroidales|f__Bacteroidaceae|g__Bacteroides|s__Bacteroides_plebeius	Kawa <= C	0.090332	-0.160839	0.227273	0.0769231	2.93723	0.352397	1.97715	0.171429	0.119976	-3.05918	0.239604	k__Bacteria|p__Bacteroidetes|c__Bacteroidia|o__Bacteroidales|f__Bacteroidaceae|g__Bacteroides|s__Bacteroides_plebeius	0	20.846	0	3.72974	21.9578	15.8218	0	0	0	0	0	0	0	0	0	0	0	0	0	27.8883	0	0	0	0	0	0	0	13.8743	12.2081	0	0	0	0	0	1.63586	2.8304
k__Bacteria|p__Firmicutes|c__Bacilli|o__Lactobacillales|f__Streptococcaceae|g__Streptococcus|s__Streptococcus_sp_A12	Kawa <= C	0.0950408	-0.192308	0.363636	0.153846	0.00190977	0.00259769	0.00216529	0.285714	1.36021	0.44383	0.251203	k__Bacteria|p__Firmicutes|c__Bacilli|o__Lactobacillales|f__Streptococcaceae|g__Streptococcus|s__Streptococcus_sp_A12	0	0	0	0	0	0	0	0.02236	0	0	0.00324	0	0	0	0	0	0	0.00356	0	0	0.00296	0.0025	0.00611	0	0	0.0008	0.00128	0.0011	0	0	0	0	0.00096	0	0.00183	0
k__Bacteria|p__Firmicutes|c__Clostridia|o__Clostridiales|f__Peptostreptococcaceae|g__Peptostreptococcus|s__Peptostreptococcus_stomatis	C <= Kawa	0.102776	0.0952797	0.0227273	0.115385	1.09091e-05	0.00273	0.00102086	0.0571429	250.25	7.96723	0.268798	k__Bacteria|p__Firmicutes|c__Clostridia|o__Clostridiales|f__Peptostreptococcaceae|g__Peptostreptococcus|s__Peptostreptococcus_stomatis	0	0	0	0	0	0	0	0	0	0	0	0	0	0	0	0	0	0	0	0	0	0	0	0	0	0	0	0	0	0	0	0	0	0	0	0
k__Bacteria|p__Firmicutes|c__Clostridia|o__Clostridiales|f__Clostridiaceae|g__Clostridium|s__Clostridium_paraputrificum	C <= Kawa	0.102776	0.0952797	0.0227273	0.115385	1.54545e-05	0.0219673	0.008169	0.0571429	1421.41	10.4731	0.268798	k__Bacteria|p__Firmicutes|c__Clostridia|o__Clostridiales|f__Clostridiaceae|g__Clostridium|s__Clostridium_paraputrificum	0	0	0	0	0	0	0	0	0	0	0	0	0	0	0	0	0	0	0	0	0	0	0	0	0	0	0.00068	0	0	0	0	0	0	0	0	0
k__Bacteria|p__Firmicutes|c__Clostridia|o__Clostridiales|f__Peptostreptococcaceae|g__Peptostreptococcus	C <= Kawa	0.102776	0.0952797	0.0227273	0.115385	1.09091e-05	0.00313192	0.00117014	0.0571429	287.093	8.16537	0.268798	k__Bacteria|p__Firmicutes|c__Clostridia|o__Clostridiales|f__Peptostreptococcaceae|g__Peptostreptococcus	0	0	0	0	0	0	0	0	0	0	0	0	0	0	0	0	0	0	0	0	0	0	0	0	0	0	0	0	0	0	0	0	0	0	0	0
k__Bacteria|p__Firmicutes|c__Clostridia|o__Clostridiales|f__Lachnospiraceae|g__Roseburia|s__Roseburia_sp_CAG_471	Kawa <= C	0.10532	-0.136364	0.181818	0.0384615	0.0194977	0.0180662	0.018966	0.128571	0.926577	-0.110017	0.274493	k__Bacteria|p__Firmicutes|c__Clostridia|o__Clostridiales|f__Lachnospiraceae|g__Roseburia|s__Roseburia_sp_CAG_471	0	0	0.03041	0	0	0	0	0.00094	0.00211	0	0	0	0	0	0	0	0	0	0	0	0	0	0	0	0.08192	0	0	0	0	0.45888	0	0	0	0.00125	0	0
k__Bacteria|p__Firmicutes|c__Bacilli|o__Lactobacillales|f__Leuconostocaceae|g__Weissella	C <= Kawa	0.10732	0.152972	0.113636	0.269231	0.0196936	0.0188838	0.0193929	0.171429	0.958881	-0.0605769	0.278735	k__Bacteria|p__Firmicutes|c__Bacilli|o__Lactobacillales|f__Leuconostocaceae|g__Weissella	0	0	0	0	0	0	0.00561	0	0.00485	0	0	0	0	0	0.12047	0	0	0	0	0	0	0	0	0	0	0	0.00278	0	0	0	0	0	0	0	0	0
k__Bacteria|p__Firmicutes|c__Negativicutes|o__Veillonellales|f__Veillonellaceae|g__Veillonella|s__Veillonella_sp_CAG_933	C <= Kawa	0.109304	0.0935315	0.0227273	0.115385	0.0539716	0.563548	0.243243	0.0571429	10.4416	3.38427	0.282905	k__Bacteria|p__Firmicutes|c__Negativicutes|o__Veillonellales|f__Veillonellaceae|g__Veillonella|s__Veillonella_sp_CAG_933	0	0	0	0	0	0	0	0	0	0	0	0	0	0	0	0	0	0	0	0	0	2.37475	0	0	0	0	0	0	0	0	0	0	0	0	0	0
k__Bacteria|p__Firmicutes|c__Negativicutes|o__Veillonellales|f__Veillonellaceae|g__Veillonella|s__Veillonella_infantium	Kawa <= C	0.110216	-0.22465	0.75	0.423077	0.0320798	0.299605	0.131446	0.628571	9.33937	3.22333	0.284281	k__Bacteria|p__Firmicutes|c__Negativicutes|o__Veillonellales|f__Veillonellaceae|g__Veillonella|s__Veillonella_infantium	0.01812	0.00593	0.00291	0.29481	0.0215	0.03666	0.00734	0.03111	0	0.12332	0.10946	0.22174	0.07011	0.01004	0.01077	0.00869	0.00325	0.03476	0	0	0	0	0.04101	0.00643	0.00309	0.01166	0	0	0.0013	0.06249	0	0	0.01555	0.0029	0.00462	0.04148
k__Bacteria|p__Bacteroidetes|c__Bacteroidia|o__Bacteroidales|f__Bacteroidaceae|g__Bacteroides|s__Bacteroides_nordii	Kawa <= C	0.113169	-0.126748	0.159091	0.0384615	0.0044825	1.15385e-05	0.00282186	0.114286	0.00257411	-8.60171	0.290895	k__Bacteria|p__Bacteroidetes|c__Bacteroidia|o__Bacteroidales|f__Bacteroidaceae|g__Bacteroides|s__Bacteroides_nordii	0.02631	0	0	0	0	0	0	0	0.00219	0	0	0	0.00168	0	0.00334	0	0	0	0	0	0	0	0	0	0	0	0	0.09689	0	0	0	0	0.06014	0	0	0
k__Bacteria|p__Proteobacteria|c__Betaproteobacteria|o__Neisseriales	C <= Kawa	0.116156	0.0917832	0.0227273	0.115385	0.000162727	0.00408115	0.00161814	0.0571429	25.0797	4.64845	0.296535	k__Bacteria|p__Proteobacteria|c__Betaproteobacteria|o__Neisseriales	0	0	0	0	0	0	0	0	0	0.00716	0	0	0	0	0	0	0	0	0	0	0	0	0	0	0	0	0	0	0	0	0	0	0	0	0	0
k__Bacteria|p__Proteobacteria|c__Betaproteobacteria|o__Neisseriales|f__Neisseriaceae	C <= Kawa	0.116156	0.0917832	0.0227273	0.115385	0.000162727	0.00408115	0.00161814	0.0571429	25.0797	4.64845	0.296535	k__Bacteria|p__Proteobacteria|c__Betaproteobacteria|o__Neisseriales|f__Neisseriaceae	0	0	0	0	0	0	0	0	0	0.00716	0	0	0	0	0	0	0	0	0	0	0	0	0	0	0	0	0	0	0	0	0	0	0	0	0	0
k__Bacteria|p__Bacteroidetes|c__Bacteroidia|o__Bacteroidales|f__Tannerellaceae	Kawa <= C	0.117451	-0.215035	0.636364	0.384615	1.03973	1.3442	1.15282	0.542857	1.29284	0.370539	0.297808	k__Bacteria|p__Bacteroidetes|c__Bacteroidia|o__Bacteroidales|f__Tannerellaceae	2.44432	0	1.17589	0.70519	1.00291	1.35939	3.9024	0	0.7268	0.67203	0	0.76968	0.18593	0	2.18182	1.86516	0	0.76448	0.76103	0	0.40947	0	0	0	0.19457	0	0	1.67685	0	2.65046	2.68658	0.20091	0	0	2.26726	3.43681
k__Bacteria|p__Bacteroidetes|c__Bacteroidia|o__Bacteroidales|f__Tannerellaceae|g__Parabacteroides	Kawa <= C	0.117451	-0.215035	0.636364	0.384615	1.03973	1.3442	1.15282	0.542857	1.29284	0.370539	0.297808	k__Bacteria|p__Bacteroidetes|c__Bacteroidia|o__Bacteroidales|f__Tannerellaceae|g__Parabacteroides	2.44432	0	1.17589	0.70519	1.00291	1.35939	3.9024	0	0.7268	0.67203	0	0.76968	0.18593	0	2.18182	1.86516	0	0.76448	0.76103	0	0.40947	0	0	0	0.19457	0	0	1.67685	0	2.65046	2.68658	0.20091	0	0	2.26726	3.43681
k__Bacteria|p__Firmicutes|c__Clostridia|o__Clostridiales|f__Eubacteriaceae|g__Anaerofustis	Kawa <= C	0.119706	-0.0909091	0.0909091	0	0.000978636	0	0.000615143	0.0571429	0	#NAME?	0.298467	k__Bacteria|p__Firmicutes|c__Clostridia|o__Clostridiales|f__Eubacteriaceae|g__Anaerofustis	0	0	0	0	0	0	0	0	0	0	0	0	0	0	0.0016	0	0	0	0	0	0	0.01442	0	0	0	0	0	0	0	0	0	0	0	0.0255	0	0
k__Bacteria|p__Firmicutes|c__Clostridia|o__Clostridiales|f__Eubacteriaceae|g__Anaerofustis|s__Anaerofustis_stercorihominis	Kawa <= C	0.119706	-0.0909091	0.0909091	0	0.000978636	0	0.000615143	0.0571429	0	#NAME?	0.298467	k__Bacteria|p__Firmicutes|c__Clostridia|o__Clostridiales|f__Eubacteriaceae|g__Anaerofustis|s__Anaerofustis_stercorihominis	0	0	0	0	0	0	0	0	0	0	0	0	0	0	0.0016	0	0	0	0	0	0	0.01442	0	0	0	0	0	0	0	0	0	0	0	0.0255	0	0
k__Bacteria|p__Bacteroidetes|c__Bacteroidia|o__Bacteroidales|f__Tannerellaceae|g__Parabacteroides|s__Parabacteroides_goldsteinii	Kawa <= C	0.119706	-0.0909091	0.0909091	0	0.019382	0	0.012183	0.0571429	0	#NAME?	0.298467	k__Bacteria|p__Bacteroidetes|c__Bacteroidia|o__Bacteroidales|f__Tannerellaceae|g__Parabacteroides|s__Parabacteroides_goldsteinii	0	0	0	0	0	0.04473	0	0	0	0	0	0	0	0	0.06703	0	0	0	0	0	0	0	0	0	0	0	0	0.05134	0	0	0	0	0	0	0	0
k__Bacteria|p__Firmicutes|c__Bacilli|o__Lactobacillales|f__Streptococcaceae|g__Streptococcus|s__Streptococcus_milleri	Kawa <= C	0.119706	-0.0909091	0.0909091	0	0.0006175	0	0.000388143	0.0571429	0	#NAME?	0.298467	k__Bacteria|p__Firmicutes|c__Bacilli|o__Lactobacillales|f__Streptococcaceae|g__Streptococcus|s__Streptococcus_milleri	0	0	0	0	0	0	0	0.00759	0	0	0	0	0	0	0	0	0	0	0	0	0	0	0	0	0	0	0.01228	0	0	0	0	0	0	0	0	0
k__Bacteria|p__Actinobacteria|c__Actinobacteria|o__Actinomycetales|f__Actinomycetaceae|g__Actinomyces|s__Actinomyces_sp_oral_taxon_448	Kawa <= C	0.119706	-0.0909091	0.0909091	0	0.000757727	0	0.000476286	0.0571429	0	#NAME?	0.298467	k__Bacteria|p__Actinobacteria|c__Actinobacteria|o__Actinomycetales|f__Actinomycetaceae|g__Actinomyces|s__Actinomyces_sp_oral_taxon_448	0	0	0	0	0	0	0	0	0	0	0	0	0.01078	0	0	0	0	0	0	0	0.00254	0	0	0	0	0.01786	0	0	0	0	0	0	0	0.00216	0	0
k__Bacteria|p__Firmicutes|c__Clostridia|o__Clostridiales|f__Clostridiaceae|g__Clostridium|s__Clostridium_sp_CAG_299	Kawa <= C	0.123535	-0.123252	0.159091	0.0384615	0.0587907	0.00191462	0.0376653	0.114286	0.0325666	-4.94046	0.30699	k__Bacteria|p__Firmicutes|c__Clostridia|o__Clostridiales|f__Clostridiaceae|g__Clostridium|s__Clostridium_sp_CAG_299	0	0	0	0	0.163	0	0	0	0	0.16929	0	0	0	0	0	0	0	0.00972	0	0	0	0.61826	1.23592	0	0	0	0	0	0.3648	0	0	0	0	0	0	0
k__Bacteria|p__Firmicutes|c__Bacilli|o__Lactobacillales|f__Leuconostocaceae|g__Weissella|s__Weissella_confusa	C <= Kawa	0.126509	0.134615	0.0909091	0.230769	0.0188211	0.0133596	0.0167926	0.142857	0.70982	-0.494475	0.313339	k__Bacteria|p__Firmicutes|c__Bacilli|o__Lactobacillales|f__Leuconostocaceae|g__Weissella|s__Weissella_confusa	0	0	0	0	0	0	0.00561	0	0.00485	0	0	0	0	0	0.10682	0	0	0	0	0	0	0	0	0	0	0	0	0	0	0	0	0	0	0	0	0
k__Bacteria|p__Actinobacteria|c__Coriobacteriia|o__Coriobacteriales|f__Atopobiaceae|g__Atopobium|s__Atopobium_parvulum	C <= Kawa	0.127151	0.13986	0.113636	0.230769	0.000160455	0.00140769	0.000623714	0.157143	8.77315	3.1331	0.313891	k__Bacteria|p__Actinobacteria|c__Coriobacteriia|o__Coriobacteriales|f__Atopobiaceae|g__Atopobium|s__Atopobium_parvulum	0	0	0	0	0	0	0	0	0	0	0	0	0.0032	0	0	0	0	0	0.00226	0	0	0	0	0	0	0	0	0	0	0	0	0	0	0.00116	0.00023	0
k__Bacteria|p__Firmicutes|c__Clostridia|o__Clostridiales|f__Clostridiaceae|g__Lactonifactor|s__Lactonifactor_longoviformis	Kawa <= C	0.128988	-0.121503	0.159091	0.0384615	0.000764091	5.73077e-05	0.000501571	0.114286	0.0750011	-3.73694	0.316338	k__Bacteria|p__Firmicutes|c__Clostridia|o__Clostridiales|f__Clostridiaceae|g__Lactonifactor|s__Lactonifactor_longoviformis	0	0.00235	0	0	0	0	0	0	0	0	0	0	0	0	0	0	0	0	0	0	0	0	0	0	0	0.01898	0	0	0.00045	0	0.00816	0	0	0.0017	0.00104	0
k__Bacteria|p__Firmicutes|c__Clostridia|o__Clostridiales|f__Clostridiaceae|g__Lactonifactor	Kawa <= C	0.128988	-0.121503	0.159091	0.0384615	0.000764091	5.73077e-05	0.000501571	0.114286	0.0750011	-3.73694	0.316338	k__Bacteria|p__Firmicutes|c__Clostridia|o__Clostridiales|f__Clostridiaceae|g__Lactonifactor	0	0.00235	0	0	0	0	0	0	0	0	0	0	0	0	0	0	0	0	0	0	0	0	0	0	0	0.01898	0	0	0.00045	0	0.00816	0	0	0.0017	0.00104	0
k__Bacteria|p__Firmicutes|c__Negativicutes|o__Veillonellales|f__Veillonellaceae|g__Veillonella|s__Veillonella_atypica	Kawa <= C	0.130638	-0.213287	0.727273	0.5	0.0769927	0.563418	0.257665	0.642857	7.3178	2.87141	0.319337	k__Bacteria|p__Firmicutes|c__Negativicutes|o__Veillonellales|f__Veillonellaceae|g__Veillonella|s__Veillonella_atypica	0.03309	0.02737	0	1.06404	0.31638	0.12753	0.00245	0.0135	0	0.25114	0.56273	0.19157	0.03174	0.00794	0.03531	0.03504	0.02746	0.05906	0.00651	0	0	0	0.02836	0.00072	0.00448	0.03543	0	0	0	0.12194	0	0.00928	0.00954	0.02306	0.00983	0.01328
k__Bacteria|p__Actinobacteria|c__Actinobacteria|o__Bifidobacteriales|f__Bifidobacteriaceae|g__Scardovia|s__Scardovia_wiggsiae	Kawa <= C	0.134627	-0.119755	0.159091	0.0384615	0.0008825	0.000148462	0.000609857	0.114286	0.168228	-2.57151	0.328016	k__Bacteria|p__Actinobacteria|c__Actinobacteria|o__Bifidobacteriales|f__Bifidobacteriaceae|g__Scardovia|s__Scardovia_wiggsiae	0	0	0	0	0	0	0	0	0	0	0	0	0.00065	0	0	0	0	0	0.00147	0	0	0	0.00107	0	0	0.00693	0.0135	0	0	0	0	0	0	0	0	0
k__Bacteria|p__Actinobacteria|c__Coriobacteriia|o__Eggerthellales|f__Eggerthellaceae|g__Eggerthella|s__Eggerthella_lenta	Kawa <= C	0.135738	-0.215035	0.977273	0.615385	0.214517	0.438193	0.297597	0.842857	2.04269	1.03047	0.328582	k__Bacteria|p__Actinobacteria|c__Coriobacteriia|o__Eggerthellales|f__Eggerthellaceae|g__Eggerthella|s__Eggerthella_lenta	0.2623	0.16464	0.01684	0.06452	0.01815	0	0.04479	0.35792	0.22757	0.66156	0.15484	0.08555	0.06782	0.06322	0.49013	0.03648	0.10169	0.03296	0.10394	0.04572	0.00439	0.8046	0.24712	0.21421	0.00545	0.2984	1.81119	0.07839	0.07214	0.03199	0.25487	0.01254	0.07184	0.24411	0.1471	0.34885
k__Bacteria|p__Actinobacteria|c__Coriobacteriia|o__Eggerthellales|f__Eggerthellaceae|g__Eggerthella	Kawa <= C	0.135738	-0.215035	0.977273	0.615385	0.214517	0.438193	0.297597	0.842857	2.04269	1.03047	0.328582	k__Bacteria|p__Actinobacteria|c__Coriobacteriia|o__Eggerthellales|f__Eggerthellaceae|g__Eggerthella	0.2623	0.16464	0.01684	0.06452	0.01815	0	0.04479	0.35792	0.22757	0.66156	0.15484	0.08555	0.06782	0.06322	0.49013	0.03648	0.10169	0.03296	0.10394	0.04572	0.00439	0.8046	0.24712	0.21421	0.00545	0.2984	1.81119	0.07839	0.07214	0.03199	0.25487	0.01254	0.07184	0.24411	0.1471	0.34885
k__Bacteria|p__Bacteroidetes|c__Bacteroidia|o__Bacteroidales|f__Prevotellaceae	Kawa <= C	0.138337	-0.153846	0.272727	0.115385	1.56896	1.02775	1.36794	0.214286	0.655048	-0.610328	0.333794	k__Bacteria|p__Bacteroidetes|c__Bacteroidia|o__Bacteroidales|f__Prevotellaceae	0	0	0.23971	0	0	12.8932	1.2095	1.88434	0	0	0	0	0	0	0	0	0	0	0	0	0	0	0	0	0.00041	0.01112	0	0	0	0	0	0	0.03631	0	1.00029	2.49196
k__Bacteria|p__Actinobacteria|c__Actinobacteria|o__Bifidobacteriales|f__Bifidobacteriaceae|g__Scardovia	Kawa <= C	0.140454	-0.118007	0.159091	0.0384615	0.0008825	0.000380385	0.000696	0.114286	0.431031	-1.21414	0.337813	k__Bacteria|p__Actinobacteria|c__Actinobacteria|o__Bifidobacteriales|f__Bifidobacteriaceae|g__Scardovia	0	0	0	0	0	0	0	0	0	0	0	0	0.00065	0	0	0	0	0	0.00147	0	0	0	0.00107	0	0	0.00693	0.0135	0	0	0	0	0	0	0	0	0
k__Bacteria|p__Bacteroidetes|c__Bacteroidia|o__Bacteroidales|f__Prevotellaceae|g__Prevotella	Kawa <= C	0.142901	-0.152098	0.272727	0.115385	1.56416	1.02775	1.36492	0.214286	0.657057	-0.605909	0.342595	k__Bacteria|p__Bacteroidetes|c__Bacteroidia|o__Bacteroidales|f__Prevotellaceae|g__Prevotella	0	0	0.23403	0	0	12.8932	1.2095	1.88434	0	0	0	0	0	0	0	0	0	0	0	0	0	0	0	0	0.00041	0.01112	0	0	0	0	0	0	0.03631	0	0.79482	2.49196
k__Bacteria|p__Firmicutes|c__Clostridia|o__Clostridiales|f__Catabacteriaceae	Kawa <= C	0.146218	-0.138112	0.227273	0.0769231	0.00405955	0.00443808	0.00420014	0.171429	1.09324	0.128616	0.347209	k__Bacteria|p__Firmicutes|c__Clostridia|o__Clostridiales|f__Catabacteriaceae	0.00441	0	0	0	0	0	0	0	0	0	0	0	0.00379	0	0.01167	0	0	0	0	0	0	0.0276	0	0	0	0	0.08061	0	0.02633	0	0	0	0	0.00986	0	0
k__Bacteria|p__Firmicutes|c__Clostridia|o__Clostridiales|f__Catabacteriaceae|g__Catabacter	Kawa <= C	0.146218	-0.138112	0.227273	0.0769231	0.00405955	0.00443808	0.00420014	0.171429	1.09324	0.128616	0.347209	k__Bacteria|p__Firmicutes|c__Clostridia|o__Clostridiales|f__Catabacteriaceae|g__Catabacter	0.00441	0	0	0	0	0	0	0	0	0	0	0	0.00379	0	0.01167	0	0	0	0	0	0	0.0276	0	0	0	0	0.08061	0	0.02633	0	0	0	0	0.00986	0	0
k__Bacteria|p__Firmicutes|c__Clostridia|o__Clostridiales|f__Catabacteriaceae|g__Catabacter|s__Catabacter_hongkongensis	Kawa <= C	0.146218	-0.138112	0.227273	0.0769231	0.00405955	0.00443808	0.00420014	0.171429	1.09324	0.128616	0.347209	k__Bacteria|p__Firmicutes|c__Clostridia|o__Clostridiales|f__Catabacteriaceae|g__Catabacter|s__Catabacter_hongkongensis	0.00441	0	0	0	0	0	0	0	0	0	0	0	0.00379	0	0.01167	0	0	0	0	0	0	0.0276	0	0	0	0	0.08061	0	0.02633	0	0	0	0	0.00986	0	0
k__Bacteria|p__Firmicutes|c__Bacilli|o__Lactobacillales|f__Streptococcaceae|g__Streptococcus|s__Streptococcus_sp_F0442	Kawa <= C	0.152689	-0.11451	0.159091	0.0384615	0.000353182	0.000557692	0.000429143	0.114286	1.57905	0.659058	0.361428	k__Bacteria|p__Firmicutes|c__Bacilli|o__Lactobacillales|f__Streptococcaceae|g__Streptococcus|s__Streptococcus_sp_F0442	0	0	0	0	0	0	0	0	0	0	0	0	0	0	0	0	0	0.00231	0	0	0	0	0.00103	0	0	0	0	0	0	0.00094	0	0.00358	0	0.00546	0	0.00038
k__Bacteria|p__Firmicutes|c__Erysipelotrichia|o__Erysipelotrichales|f__Erysipelotrichaceae|g__Solobacterium|s__Solobacterium_moorei	Kawa <= C	0.164189	-0.127622	0.204545	0.0769231	0.00113659	0.000273077	0.000815857	0.157143	0.24026	-2.05733	0.362627	k__Bacteria|p__Firmicutes|c__Erysipelotrichia|o__Erysipelotrichales|f__Erysipelotrichaceae|g__Solobacterium|s__Solobacterium_moorei	0	0	0	0	0	0	0	0	0	0.00337	0	0	0	0	0	0	0	0	0.00016	0	0	0.00613	0	0	0.00082	0.00607	0	0	0	0	0	0.00202	0	0	0.00593	0
k__Bacteria|p__Firmicutes|c__Erysipelotrichia|o__Erysipelotrichales|f__Erysipelotrichaceae|g__Solobacterium	Kawa <= C	0.164189	-0.127622	0.204545	0.0769231	0.00113659	0.000273077	0.000815857	0.157143	0.24026	-2.05733	0.362627	k__Bacteria|p__Firmicutes|c__Erysipelotrichia|o__Erysipelotrichales|f__Erysipelotrichaceae|g__Solobacterium	0	0	0	0	0	0	0	0	0	0.00337	0	0	0	0	0	0	0	0	0.00016	0	0	0.00613	0	0	0.00082	0.00607	0	0	0	0	0	0.00202	0	0	0.00593	0
k__Bacteria|p__Firmicutes|c__Clostridia|o__Clostridiales|f__Clostridiales_Family_XIII_Incertae_Sedis|g__Clostridiales_Family_XIII_Incertae_Sedis_unclassified	Kawa <= C	0.176138	-0.124126	0.204545	0.0769231	0.000840227	0.000842308	0.000841	0.157143	1.00248	0.00356773	0.362627	k__Bacteria|p__Firmicutes|c__Clostridia|o__Clostridiales|f__Clostridiales_Family_XIII_Incertae_Sedis|g__Clostridiales_Family_XIII_Incertae_Sedis_unclassified	0.00134	0	0	0	0	0	0	0	0	0.0051	0	0	0	0	0.00332	0	0	0	0	0	0	0.00037	0	0	0.00052	0	0	0	0	0	0	0.00108	0	0.00458	0	0
k__Bacteria|p__Firmicutes|c__Erysipelotrichia|o__Erysipelotrichales|f__Erysipelotrichaceae|g__Erysipelatoclostridium	C <= Kawa	0.176652	0.19493	0.931818	0.730769	0.359645	1.35132	0.727982	0.857143	3.75737	1.90972	0.362627	k__Bacteria|p__Firmicutes|c__Erysipelotrichia|o__Erysipelotrichales|f__Erysipelotrichaceae|g__Erysipelatoclostridium	0.08533	0.5137	0	0	0.1799	0.00883	0.04111	0.17155	0.61012	0.4045	0.19802	0.02917	0.1628	0.01646	0.06612	0.05829	0.09584	0.05407	0.38207	0.84007	0	1.22965	1.10852	0.07999	0.02414	0.09963	1.36785	0.14412	0.69868	0.024	0.94175	0.03222	0.05538	0.05444	0.23414	1.14511
k__Bacteria|p__Firmicutes|c__Clostridia|o__Clostridiales|f__Eubacteriaceae|g__Eubacterium|s__Eubacterium_sp_CAG_251	Kawa <= C	0.179445	-0.101399	0.136364	0.0384615	0.406109	0.0741065	0.282794	0.1	0.182479	-2.45419	0.362627	k__Bacteria|p__Firmicutes|c__Clostridia|o__Clostridiales|f__Eubacteriaceae|g__Eubacterium|s__Eubacterium_sp_CAG_251	0	2.84269	0	2.84192	0	0	0	0	0	4.34027	0	2.98844	0	0	0	0	0	0	0	0	0	0	0	0	1.80313	0	0	0	0	0	0	0	0	0	0	0
k__Bacteria|p__Actinobacteria|c__Actinobacteria|o__Bifidobacteriales|f__Bifidobacteriaceae|g__Bifidobacterium|s__Bifidobacterium_breve	C <= Kawa	0.179507	0.186189	0.568182	0.576923	1.52434	6.50829	3.37552	0.571429	4.26957	2.09409	0.362627	k__Bacteria|p__Actinobacteria|c__Actinobacteria|o__Bifidobacteriales|f__Bifidobacteriaceae|g__Bifidobacterium|s__Bifidobacterium_breve	0.08546	0.1636	0	0.17022	0.02174	0	0.02859	0	2.36466	0.27885	9.96524	0	0	0	0	0	0	1.97954	0.50549	2.32918	0	0	0.96031	39.7826	0	0.04913	0.00548	0	0.73313	0	1.00275	0	0	0	0.80058	1.04438
k__Bacteria|p__Firmicutes|c__Firmicutes_unclassified|o__Firmicutes_unclassified|f__Firmicutes_unclassified|g__Firmicutes_unclassified|s__Firmicutes_bacterium_CAG_110	Kawa <= C	0.18238	-0.0681818	0.0681818	0	0.00806659	0	0.00507043	0.0428571	0	#NAME?	0.362627	k__Bacteria|p__Firmicutes|c__Firmicutes_unclassified|o__Firmicutes_unclassified|f__Firmicutes_unclassified|g__Firmicutes_unclassified|s__Firmicutes_bacterium_CAG_110	0	0	0	0	0	0	0	0	0	0	0	0	0.07442	0	0	0	0	0	0	0	0	0	0	0	0	0	0	0	0	0	0	0	0	0	0	0
k__Bacteria|p__Firmicutes|c__Clostridia|o__Clostridiales|f__Clostridiales_Family_XIII_Incertae_Sedis|g__Clostridiales_Family_XIII_Incertae_Sedis_unclassified|s__Eubacterium_brachy	Kawa <= C	0.18238	-0.0681818	0.0681818	0	0.000195682	0	0.000123	0.0428571	0	#NAME?	0.362627	k__Bacteria|p__Firmicutes|c__Clostridia|o__Clostridiales|f__Clostridiales_Family_XIII_Incertae_Sedis|g__Clostridiales_Family_XIII_Incertae_Sedis_unclassified|s__Eubacterium_brachy	0	0	0	0	0	0	0	0	0	0.0051	0	0	0	0	0	0	0	0	0	0	0	0	0	0	0.00052	0	0	0	0	0	0	0	0	0	0	0
k__Bacteria|p__Firmicutes|c__Clostridia|o__Clostridiales|f__Clostridiaceae|g__Clostridium|s__Clostridium_sp_CAG_242	Kawa <= C	0.18238	-0.0681818	0.0681818	0	0.00317659	0	0.00199671	0.0428571	0	#NAME?	0.362627	k__Bacteria|p__Firmicutes|c__Clostridia|o__Clostridiales|f__Clostridiaceae|g__Clostridium|s__Clostridium_sp_CAG_242	0	0	0	0	0	0	0	0	0	0	0	0.00408	0	0	0	0	0	0	0	0	0	0	0	0	0	0	0	0	0	0	0	0.01131	0	0.12438	0	0
k__Bacteria|p__Bacteroidetes|c__Bacteroidia|o__Bacteroidales|f__Bacteroidaceae|g__Bacteroides|s__Bacteroides_galacturonicus	Kawa <= C	0.18238	-0.0681818	0.0681818	0	0.00175091	0	0.00110057	0.0428571	0	#NAME?	0.362627	k__Bacteria|p__Bacteroidetes|c__Bacteroidia|o__Bacteroidales|f__Bacteroidaceae|g__Bacteroides|s__Bacteroides_galacturonicus	0.03045	0	0	0	0	0.03088	0	0	0	0	0	0	0	0.01571	0	0	0	0	0	0	0	0	0	0	0	0	0	0	0	0	0	0	0	0	0	0
k__Bacteria|p__Firmicutes|c__Clostridia|o__Clostridiales|f__Lachnospiraceae|g__Blautia|s__Blautia_hydrogenotrophica	Kawa <= C	0.18238	-0.0681818	0.0681818	0	0.00390886	0	0.002457	0.0428571	0	#NAME?	0.362627	k__Bacteria|p__Firmicutes|c__Clostridia|o__Clostridiales|f__Lachnospiraceae|g__Blautia|s__Blautia_hydrogenotrophica	0.02141	0	0	0	0	0	0	0	0	0	0	0	0	0	0	0	0	0	0	0	0	0	0	0	0	0	0	0	0	0	0	0	0	0	0	0
k__Bacteria|p__Firmicutes|c__Tissierellia|o__Tissierellales|f__Peptoniphilaceae|g__Peptoniphilus|s__Peptoniphilus_sp_HMSC062D09	Kawa <= C	0.18238	-0.0681818	0.0681818	0	0.000557273	0	0.000350286	0.0428571	0	#NAME?	0.362627	k__Bacteria|p__Firmicutes|c__Tissierellia|o__Tissierellales|f__Peptoniphilaceae|g__Peptoniphilus|s__Peptoniphilus_sp_HMSC062D09	0	0	0	0	0	0	0	0.01398	0	0	0	0	0	0	0	0	0	0	0	0	0	0	0	0	0	0.00033	0	0	0	0	0	0	0	0	0	0
k__Bacteria|p__Firmicutes|c__Bacilli|o__Bacillales|f__Bacillales_unclassified|g__Gemella|s__Gemella_asaccharolytica	Kawa <= C	0.18238	-0.0681818	0.0681818	0	0.000103636	0	6.51429e-05	0.0428571	0	#NAME?	0.362627	k__Bacteria|p__Firmicutes|c__Bacilli|o__Bacillales|f__Bacillales_unclassified|g__Gemella|s__Gemella_asaccharolytica	0	0	0	0	0	0	0	0.00224	0	0	0	0	0	0	0	0	0	0	0	0	0	0	0	0	0	0	0	0	0	0	0	0	0	0	0	0.00195
k__Bacteria|p__Firmicutes|c__Tissierellia|o__Tissierellales|f__Peptoniphilaceae|g__Anaerococcus|s__Anaerococcus_vaginalis	Kawa <= C	0.18238	-0.0681818	0.0681818	0	0.000393409	0	0.000247286	0.0428571	0	#NAME?	0.362627	k__Bacteria|p__Firmicutes|c__Tissierellia|o__Tissierellales|f__Peptoniphilaceae|g__Anaerococcus|s__Anaerococcus_vaginalis	0	0	0	0	0	0	0	0	0	0	0	0	0	0	0	0	0	0	0	0	0	0	0	0	0	0.00272	0.00442	0	0	0	0	0	0	0	0	0
k__Bacteria|p__Actinobacteria|c__Actinobacteria|o__Actinomycetales|f__Actinomycetaceae|g__Varibaculum|s__Varibaculum_cambriense	Kawa <= C	0.18238	-0.0681818	0.0681818	0	0.000136591	0	8.58571e-05	0.0428571	0	#NAME?	0.362627	k__Bacteria|p__Actinobacteria|c__Actinobacteria|o__Actinomycetales|f__Actinomycetaceae|g__Varibaculum|s__Varibaculum_cambriense	0	0	0	0	0	0	0	0	0	0	0	0	0	0	0	0	0	0	0	0	0	0.00322	0	0	0	0	0.00193	0	0	0	0	0	0	0	0	0
k__Bacteria|p__Firmicutes|c__Clostridia|o__Clostridiales|f__Eubacteriaceae|g__Eubacterium|s__Eubacterium_callanderi	Kawa <= C	0.18238	-0.0681818	0.0681818	0	0.0042675	0	0.00268243	0.0428571	0	#NAME?	0.362627	k__Bacteria|p__Firmicutes|c__Clostridia|o__Clostridiales|f__Eubacteriaceae|g__Eubacterium|s__Eubacterium_callanderi	0.17791	0	0	0	0	0	0	0	0.00719	0	0	0	0	0	0	0	0	0	0	0	0	0	0.00267	0	0	0	0	0	0	0	0	0	0	0	0	0
k__Bacteria|p__Firmicutes|c__Clostridia|o__Clostridiales|f__Peptococcaceae|g__Peptococcus|s__Peptococcus_niger	Kawa <= C	0.18238	-0.0681818	0.0681818	0	0.000187727	0	0.000118	0.0428571	0	#NAME?	0.362627	k__Bacteria|p__Firmicutes|c__Clostridia|o__Clostridiales|f__Peptococcaceae|g__Peptococcus|s__Peptococcus_niger	0	0	0	0	0	0	0	0	0	0.00252	0	0	0	0	0	0	0	0	0	0	0	0	0	0	0	0	0	0.00023	0	0	0	0	0	0	0	0
k__Bacteria|p__Proteobacteria|c__Gammaproteobacteria|o__Enterobacterales|f__Enterobacteriaceae|g__Raoultella|s__Raoultella_planticola	Kawa <= C	0.18238	-0.0681818	0.0681818	0	0.00251568	0	0.00158129	0.0428571	0	#NAME?	0.362627	k__Bacteria|p__Proteobacteria|c__Gammaproteobacteria|o__Enterobacterales|f__Enterobacteriaceae|g__Raoultella|s__Raoultella_planticola	0	0	0	0	0	0	0	0	0	0.00117	0	0	0	0	0	0	0	0	0	0	0	0	0	0	0	0	0	0	0	0	0.06267	0.04685	0	0	0	0
k__Bacteria|p__Bacteroidetes|c__Bacteroidia|o__Bacteroidales|f__Porphyromonadaceae	Kawa <= C	0.18238	-0.0681818	0.0681818	0	0.00209523	0	0.001317	0.0428571	0	#NAME?	0.362627	k__Bacteria|p__Bacteroidetes|c__Bacteroidia|o__Bacteroidales|f__Porphyromonadaceae	0	0	0.00051	0	0	0	0	0.00911	0	0	0	0	0	0	0	0	0	0	0	0	0	0	0	0	0	0	0	0	0	0	0	0	0	0	0	0
k__Bacteria|p__Bacteroidetes|c__Bacteroidia|o__Bacteroidales|f__Porphyromonadaceae|g__Porphyromonas	Kawa <= C	0.18238	-0.0681818	0.0681818	0	0.00209523	0	0.001317	0.0428571	0	#NAME?	0.362627	k__Bacteria|p__Bacteroidetes|c__Bacteroidia|o__Bacteroidales|f__Porphyromonadaceae|g__Porphyromonas	0	0	0.00051	0	0	0	0	0.00911	0	0	0	0	0	0	0	0	0	0	0	0	0	0	0	0	0	0	0	0	0	0	0	0	0	0	0	0
k__Bacteria|p__Firmicutes|c__Clostridia|o__Clostridiales|f__Ruminococcaceae|g__Pseudoflavonifractor	Kawa <= C	0.18238	-0.0681818	0.0681818	0	0.00175318	0	0.001102	0.0428571	0	#NAME?	0.362627	k__Bacteria|p__Firmicutes|c__Clostridia|o__Clostridiales|f__Ruminococcaceae|g__Pseudoflavonifractor	0	0	0	0	0	0	0	0	0	0	0	0	0	0	0	0	0	0	0	0	0	0	0	0	0	0	0	0	0	0	0	0	0	0.0052	0	0
k__Bacteria|p__Firmicutes|c__Tissierellia|o__Tissierellales|f__Peptoniphilaceae|g__Anaerococcus	Kawa <= C	0.18238	-0.0681818	0.0681818	0	0.000393409	0	0.000247286	0.0428571	0	#NAME?	0.362627	k__Bacteria|p__Firmicutes|c__Tissierellia|o__Tissierellales|f__Peptoniphilaceae|g__Anaerococcus	0	0	0	0	0	0	0	0	0	0	0	0	0	0	0	0	0	0	0	0	0	0	0	0	0	0.00272	0.00442	0	0	0	0	0	0	0	0	0
k__Bacteria|p__Actinobacteria|c__Actinobacteria|o__Actinomycetales|f__Actinomycetaceae|g__Varibaculum	Kawa <= C	0.18238	-0.0681818	0.0681818	0	0.000136591	0	8.58571e-05	0.0428571	0	#NAME?	0.362627	k__Bacteria|p__Actinobacteria|c__Actinobacteria|o__Actinomycetales|f__Actinomycetaceae|g__Varibaculum	0	0	0	0	0	0	0	0	0	0	0	0	0	0	0	0	0	0	0	0	0	0.00322	0	0	0	0	0.00193	0	0	0	0	0	0	0	0	0
k__Bacteria|p__Firmicutes|c__Clostridia|o__Clostridiales|f__Peptococcaceae	Kawa <= C	0.18238	-0.0681818	0.0681818	0	0.000187727	0	0.000118	0.0428571	0	#NAME?	0.362627	k__Bacteria|p__Firmicutes|c__Clostridia|o__Clostridiales|f__Peptococcaceae	0	0	0	0	0	0	0	0	0	0.00252	0	0	0	0	0	0	0	0	0	0	0	0	0	0	0	0	0	0.00023	0	0	0	0	0	0	0	0
k__Bacteria|p__Firmicutes|c__Clostridia|o__Clostridiales|f__Peptococcaceae|g__Peptococcus	Kawa <= C	0.18238	-0.0681818	0.0681818	0	0.000187727	0	0.000118	0.0428571	0	#NAME?	0.362627	k__Bacteria|p__Firmicutes|c__Clostridia|o__Clostridiales|f__Peptococcaceae|g__Peptococcus	0	0	0	0	0	0	0	0	0	0.00252	0	0	0	0	0	0	0	0	0	0	0	0	0	0	0	0	0	0.00023	0	0	0	0	0	0	0	0
k__Bacteria|p__Firmicutes|c__Negativicutes|o__Veillonellales|f__Veillonellaceae|g__Veillonella|s__Veillonella_dispar	Kawa <= C	0.191364	-0.182692	0.704545	0.423077	0.0387432	0.654423	0.267424	0.6	16.8913	4.07821	0.362627	k__Bacteria|p__Firmicutes|c__Negativicutes|o__Veillonellales|f__Veillonellaceae|g__Veillonella|s__Veillonella_dispar	0.01394	0.01373	0.02114	0.18661	0.02756	0.02469	0	0.03933	0	0.13443	0.04792	0.25851	0.0289	0	0.01541	0.01736	0.00413	0.22539	0.0035	0	0	0	0.0355	0.01917	0.00278	0.01002	0	0	0.00584	0.05638	0	0	0.00245	0	0	0.03563
k__Bacteria|p__Actinobacteria|c__Actinobacteria|o__Micrococcales	Kawa <= C	0.197867	-0.181818	0.727273	0.5	0.00951568	0.12902	0.0539031	0.642857	13.5587	3.76115	0.362627	k__Bacteria|p__Actinobacteria|c__Actinobacteria|o__Micrococcales	0	0.01063	0.00391	0.00244	0	0.00054	0.00601	0.07583	0	0.09434	0.00082	0.05211	0.01449	0	0.01296	0.00243	0	0.0047	0.011	0	0.00496	0	0.00409	0	0.01065	0.00498	0.00376	0.00146	0.00522	0.00857	0.00408	0.00613	0	0	0	0.00013
k__Bacteria|p__Bacteroidetes|c__Bacteroidia|o__Bacteroidales|f__Bacteroidaceae|g__Bacteroides|s__Bacteroides_caccae	Kawa <= C	0.199822	-0.15035	0.340909	0.230769	0.98398	0.168582	0.681118	0.3	0.171327	-2.54518	0.362627	k__Bacteria|p__Bacteroidetes|c__Bacteroidia|o__Bacteroidales|f__Bacteroidaceae|g__Bacteroides|s__Bacteroides_caccae	0	0	1.70489	0.1845	0	0	1.15293	9.55559	0	0	0	0	0	0	0.34142	0.49876	0	0	0	5.2717	0	0	0	0	1.59009	3.4309	0	0	1.3764	0	13.4856	1.81846	0	0	1.10041	0
k__Bacteria|p__Firmicutes|c__Negativicutes|o__Veillonellales|f__Veillonellaceae|g__Megasphaera	C <= Kawa	0.199976	0.142483	0.204545	0.346154	0.0202857	0.139467	0.0645531	0.257143	6.87516	2.78139	0.362627	k__Bacteria|p__Firmicutes|c__Negativicutes|o__Veillonellales|f__Veillonellaceae|g__Megasphaera	0.2343	0	0	0	0	0.13521	0	0	0	0	0	0	0	0	0	0	0	0	0	0	0	0	0.0158	0	0	0	0.02253	0	0	0.00261	0	0	0	0	0	0
k__Bacteria|p__Actinobacteria|c__Actinobacteria|o__Corynebacteriales|f__Mycobacteriaceae	C <= Kawa	0.203614	0.0384615	0	0.0384615	0	0.000138462	5.14286e-05	0.0142857	Inf	Inf	0.362627	k__Bacteria|p__Actinobacteria|c__Actinobacteria|o__Corynebacteriales|f__Mycobacteriaceae	0	0	0	0	0	0	0	0	0	0	0	0	0	0	0	0	0	0	0	0	0	0	0	0	0	0	0	0	0	0	0	0	0	0	0	0
k__Bacteria|p__Actinobacteria|c__Actinobacteria|o__Corynebacteriales|f__Mycobacteriaceae|g__Mycobacteroides	C <= Kawa	0.203614	0.0384615	0	0.0384615	0	0.000138462	5.14286e-05	0.0142857	Inf	Inf	0.362627	k__Bacteria|p__Actinobacteria|c__Actinobacteria|o__Corynebacteriales|f__Mycobacteriaceae|g__Mycobacteroides	0	0	0	0	0	0	0	0	0	0	0	0	0	0	0	0	0	0	0	0	0	0	0	0	0	0	0	0	0	0	0	0	0	0	0	0
k__Bacteria|p__Firmicutes|c__Bacilli|o__Bacillales|f__Bacillaceae	C <= Kawa	0.203614	0.0384615	0	0.0384615	0	0.000348462	0.000129429	0.0142857	Inf	Inf	0.362627	k__Bacteria|p__Firmicutes|c__Bacilli|o__Bacillales|f__Bacillaceae	0	0	0	0	0	0	0	0	0	0	0	0	0	0	0	0	0	0	0	0	0	0	0	0	0	0	0	0	0	0	0	0	0	0	0	0
k__Bacteria|p__Firmicutes|c__Bacilli|o__Bacillales|f__Bacillaceae|g__Bacillus	C <= Kawa	0.203614	0.0384615	0	0.0384615	0	0.000348462	0.000129429	0.0142857	Inf	Inf	0.362627	k__Bacteria|p__Firmicutes|c__Bacilli|o__Bacillales|f__Bacillaceae|g__Bacillus	0	0	0	0	0	0	0	0	0	0	0	0	0	0	0	0	0	0	0	0	0	0	0	0	0	0	0	0	0	0	0	0	0	0	0	0
k__Bacteria|p__Firmicutes|c__Clostridia|o__Clostridiales|f__Clostridiaceae|g__Butyricicoccus	C <= Kawa	0.203614	0.0384615	0	0.0384615	0	0.00928962	0.00345043	0.0142857	Inf	Inf	0.362627	k__Bacteria|p__Firmicutes|c__Clostridia|o__Clostridiales|f__Clostridiaceae|g__Butyricicoccus	0	0	0	0	0	0	0	0	0	0	0	0	0	0	0	0	0	0	0	0	0	0	0	0	0	0	0	0	0	0	0	0	0	0	0	0
k__Bacteria|p__Firmicutes|c__Clostridia|o__Clostridiales|f__Lachnospiraceae|g__Lachnoanaerobaculum	C <= Kawa	0.203614	0.0384615	0	0.0384615	0	0.000136538	5.07143e-05	0.0142857	Inf	Inf	0.362627	k__Bacteria|p__Firmicutes|c__Clostridia|o__Clostridiales|f__Lachnospiraceae|g__Lachnoanaerobaculum	0	0	0	0	0	0	0	0	0	0	0	0	0	0	0	0	0	0	0	0	0	0	0	0	0	0	0	0	0	0	0	0	0	0	0	0
k__Bacteria|p__Firmicutes|c__Clostridia|o__Clostridiales|f__Peptostreptococcaceae|g__Paeniclostridium	C <= Kawa	0.203614	0.0384615	0	0.0384615	0	0.00466615	0.00173314	0.0142857	Inf	Inf	0.362627	k__Bacteria|p__Firmicutes|c__Clostridia|o__Clostridiales|f__Peptostreptococcaceae|g__Paeniclostridium	0	0	0	0	0	0	0	0	0	0	0	0	0	0	0	0	0	0	0	0	0	0	0	0	0	0	0	0	0	0	0	0	0	0	0	0
k__Bacteria|p__Firmicutes|c__Clostridia|o__Clostridiales|f__Peptostreptococcaceae|g__Terrisporobacter	C <= Kawa	0.203614	0.0384615	0	0.0384615	0	0.0102062	0.00379086	0.0142857	Inf	Inf	0.362627	k__Bacteria|p__Firmicutes|c__Clostridia|o__Clostridiales|f__Peptostreptococcaceae|g__Terrisporobacter	0	0	0	0	0	0	0	0	0	0	0	0	0	0	0	0	0	0	0	0	0	0	0	0	0	0	0	0	0	0	0	0	0	0	0	0
k__Bacteria|p__Proteobacteria|c__Alphaproteobacteria|o__Rhodospirillales	C <= Kawa	0.203614	0.0384615	0	0.0384615	0	0.000133462	4.95714e-05	0.0142857	Inf	Inf	0.362627	k__Bacteria|p__Proteobacteria|c__Alphaproteobacteria|o__Rhodospirillales	0	0	0	0	0	0	0	0	0	0	0	0	0	0	0	0	0	0	0	0	0	0	0	0	0	0	0	0	0	0	0	0	0	0	0	0
k__Bacteria|p__Proteobacteria|c__Alphaproteobacteria|o__Rhodospirillales|f__Rhodospirillales_unclassified	C <= Kawa	0.203614	0.0384615	0	0.0384615	0	0.000133462	4.95714e-05	0.0142857	Inf	Inf	0.362627	k__Bacteria|p__Proteobacteria|c__Alphaproteobacteria|o__Rhodospirillales|f__Rhodospirillales_unclassified	0	0	0	0	0	0	0	0	0	0	0	0	0	0	0	0	0	0	0	0	0	0	0	0	0	0	0	0	0	0	0	0	0	0	0	0
k__Bacteria|p__Proteobacteria|c__Alphaproteobacteria|o__Rhodospirillales|f__Rhodospirillales_unclassified|g__Enhydrobacter	C <= Kawa	0.203614	0.0384615	0	0.0384615	0	0.000133462	4.95714e-05	0.0142857	Inf	Inf	0.362627	k__Bacteria|p__Proteobacteria|c__Alphaproteobacteria|o__Rhodospirillales|f__Rhodospirillales_unclassified|g__Enhydrobacter	0	0	0	0	0	0	0	0	0	0	0	0	0	0	0	0	0	0	0	0	0	0	0	0	0	0	0	0	0	0	0	0	0	0	0	0
k__Bacteria|p__Proteobacteria|c__Betaproteobacteria|o__Neisseriales|f__Neisseriaceae|g__Eikenella	C <= Kawa	0.203614	0.0384615	0	0.0384615	0	0.000103846	3.85714e-05	0.0142857	Inf	Inf	0.362627	k__Bacteria|p__Proteobacteria|c__Betaproteobacteria|o__Neisseriales|f__Neisseriaceae|g__Eikenella	0	0	0	0	0	0	0	0	0	0	0	0	0	0	0	0	0	0	0	0	0	0	0	0	0	0	0	0	0	0	0	0	0	0	0	0
k__Bacteria|p__Proteobacteria|c__Betaproteobacteria|o__Neisseriales|f__Neisseriaceae|g__Morococcus	C <= Kawa	0.203614	0.0384615	0	0.0384615	0	0.00182615	0.000678286	0.0142857	Inf	Inf	0.362627	k__Bacteria|p__Proteobacteria|c__Betaproteobacteria|o__Neisseriales|f__Neisseriaceae|g__Morococcus	0	0	0	0	0	0	0	0	0	0	0	0	0	0	0	0	0	0	0	0	0	0	0	0	0	0	0	0	0	0	0	0	0	0	0	0
k__Bacteria|p__Proteobacteria|c__Gammaproteobacteria|o__Aeromonadales	C <= Kawa	0.203614	0.0384615	0	0.0384615	0	0.0209212	0.00777071	0.0142857	Inf	Inf	0.362627	k__Bacteria|p__Proteobacteria|c__Gammaproteobacteria|o__Aeromonadales	0	0	0	0	0	0	0	0	0	0	0	0	0	0	0	0	0	0	0	0	0	0	0	0	0	0	0	0	0	0	0	0	0	0	0	0
k__Bacteria|p__Proteobacteria|c__Gammaproteobacteria|o__Aeromonadales|f__Aeromonadaceae	C <= Kawa	0.203614	0.0384615	0	0.0384615	0	0.0209212	0.00777071	0.0142857	Inf	Inf	0.362627	k__Bacteria|p__Proteobacteria|c__Gammaproteobacteria|o__Aeromonadales|f__Aeromonadaceae	0	0	0	0	0	0	0	0	0	0	0	0	0	0	0	0	0	0	0	0	0	0	0	0	0	0	0	0	0	0	0	0	0	0	0	0
k__Bacteria|p__Proteobacteria|c__Gammaproteobacteria|o__Aeromonadales|f__Aeromonadaceae|g__Aeromonas	C <= Kawa	0.203614	0.0384615	0	0.0384615	0	0.0209212	0.00777071	0.0142857	Inf	Inf	0.362627	k__Bacteria|p__Proteobacteria|c__Gammaproteobacteria|o__Aeromonadales|f__Aeromonadaceae|g__Aeromonas	0	0	0	0	0	0	0	0	0	0	0	0	0	0	0	0	0	0	0	0	0	0	0	0	0	0	0	0	0	0	0	0	0	0	0	0
k__Bacteria|p__Proteobacteria|c__Gammaproteobacteria|o__Enterobacterales|f__Morganellaceae|g__Providencia	C <= Kawa	0.203614	0.0384615	0	0.0384615	0	0.10439	0.0387736	0.0142857	Inf	Inf	0.362627	k__Bacteria|p__Proteobacteria|c__Gammaproteobacteria|o__Enterobacterales|f__Morganellaceae|g__Providencia	0	0	0	0	0	0	0	0	0	0	0	0	0	0	0	0	0	0	0	0	0	0	0	0	0	0	0	0	0	0	0	0	0	0	0	0
k__Bacteria|p__Proteobacteria|c__Gammaproteobacteria|o__Pseudomonadales|f__Moraxellaceae|g__Moraxella	C <= Kawa	0.203614	0.0384615	0	0.0384615	0	0.000914615	0.000339714	0.0142857	Inf	Inf	0.362627	k__Bacteria|p__Proteobacteria|c__Gammaproteobacteria|o__Pseudomonadales|f__Moraxellaceae|g__Moraxella	0	0	0	0	0	0	0	0	0	0	0	0	0	0	0	0	0	0	0	0	0	0	0	0	0	0	0	0	0	0	0	0	0	0	0	0
k__Bacteria|p__Proteobacteria|c__Gammaproteobacteria|o__Xanthomonadales	C <= Kawa	0.203614	0.0384615	0	0.0384615	0	1.69231e-05	6.28571e-06	0.0142857	Inf	Inf	0.362627	k__Bacteria|p__Proteobacteria|c__Gammaproteobacteria|o__Xanthomonadales	0	0	0	0	0	0	0	0	0	0	0	0	0	0	0	0	0	0	0	0	0	0	0	0	0	0	0	0	0	0	0	0	0	0	0	0
k__Bacteria|p__Proteobacteria|c__Gammaproteobacteria|o__Xanthomonadales|f__Xanthomonadaceae	C <= Kawa	0.203614	0.0384615	0	0.0384615	0	1.69231e-05	6.28571e-06	0.0142857	Inf	Inf	0.362627	k__Bacteria|p__Proteobacteria|c__Gammaproteobacteria|o__Xanthomonadales|f__Xanthomonadaceae	0	0	0	0	0	0	0	0	0	0	0	0	0	0	0	0	0	0	0	0	0	0	0	0	0	0	0	0	0	0	0	0	0	0	0	0
k__Bacteria|p__Proteobacteria|c__Gammaproteobacteria|o__Xanthomonadales|f__Xanthomonadaceae|g__Xanthomonadaceae_unclassified	C <= Kawa	0.203614	0.0384615	0	0.0384615	0	1.69231e-05	6.28571e-06	0.0142857	Inf	Inf	0.362627	k__Bacteria|p__Proteobacteria|c__Gammaproteobacteria|o__Xanthomonadales|f__Xanthomonadaceae|g__Xanthomonadaceae_unclassified	0	0	0	0	0	0	0	0	0	0	0	0	0	0	0	0	0	0	0	0	0	0	0	0	0	0	0	0	0	0	0	0	0	0	0	0
k__Bacteria|p__Actinobacteria|c__Actinobacteria|o__Bifidobacteriales|f__Bifidobacteriaceae|g__Bifidobacterium|s__Bifidobacterium_kashiwanohense	C <= Kawa	0.203614	0.0384615	0	0.0384615	0	0.000139231	5.17143e-05	0.0142857	Inf	Inf	0.362627	k__Bacteria|p__Actinobacteria|c__Actinobacteria|o__Bifidobacteriales|f__Bifidobacteriaceae|g__Bifidobacterium|s__Bifidobacterium_kashiwanohense	0	0	0	0	0	0	0	0	0	0	0	0	0	0	0	0	0	0	0	0	0	0	0	0	0	0	0	0	0	0	0	0	0	0	0	0
k__Bacteria|p__Actinobacteria|c__Actinobacteria|o__Bifidobacteriales|f__Bifidobacteriaceae|g__Scardovia|s__Scardovia_inopinata	C <= Kawa	0.203614	0.0384615	0	0.0384615	0	0.000231923	8.61429e-05	0.0142857	Inf	Inf	0.362627	k__Bacteria|p__Actinobacteria|c__Actinobacteria|o__Bifidobacteriales|f__Bifidobacteriaceae|g__Scardovia|s__Scardovia_inopinata	0	0	0	0	0	0	0	0	0	0	0	0	0	0	0	0	0	0	0	0	0	0	0	0	0	0	0	0	0	0	0	0	0	0	0	0
k__Bacteria|p__Actinobacteria|c__Actinobacteria|o__Corynebacteriales|f__Corynebacteriaceae|g__Corynebacterium|s__Corynebacterium_falsenii	C <= Kawa	0.203614	0.0384615	0	0.0384615	0	0.000123077	4.57143e-05	0.0142857	Inf	Inf	0.362627	k__Bacteria|p__Actinobacteria|c__Actinobacteria|o__Corynebacteriales|f__Corynebacteriaceae|g__Corynebacterium|s__Corynebacterium_falsenii	0	0	0	0	0	0	0	0	0	0	0	0	0	0	0	0	0	0	0	0	0	0	0	0	0	0	0	0	0	0	0	0	0	0	0	0
k__Bacteria|p__Actinobacteria|c__Actinobacteria|o__Corynebacteriales|f__Corynebacteriaceae|g__Corynebacterium|s__Corynebacterium_flavescens	C <= Kawa	0.203614	0.0384615	0	0.0384615	0	0.00012	4.45714e-05	0.0142857	Inf	Inf	0.362627	k__Bacteria|p__Actinobacteria|c__Actinobacteria|o__Corynebacteriales|f__Corynebacteriaceae|g__Corynebacterium|s__Corynebacterium_flavescens	0	0	0	0	0	0	0	0	0	0	0	0	0	0	0	0	0	0	0	0	0	0	0	0	0	0	0	0	0	0	0	0	0	0	0	0
k__Bacteria|p__Actinobacteria|c__Actinobacteria|o__Corynebacteriales|f__Mycobacteriaceae|g__Mycobacteroides|s__Mycobacteroides_abscessus	C <= Kawa	0.203614	0.0384615	0	0.0384615	0	0.000138462	5.14286e-05	0.0142857	Inf	Inf	0.362627	k__Bacteria|p__Actinobacteria|c__Actinobacteria|o__Corynebacteriales|f__Mycobacteriaceae|g__Mycobacteroides|s__Mycobacteroides_abscessus	0	0	0	0	0	0	0	0	0	0	0	0	0	0	0	0	0	0	0	0	0	0	0	0	0	0	0	0	0	0	0	0	0	0	0	0
k__Bacteria|p__Actinobacteria|c__Actinobacteria|o__Micrococcales|f__Microbacteriaceae|g__Microbacterium|s__Microbacterium_oxydans	C <= Kawa	0.203614	0.0384615	0	0.0384615	0	2.5e-05	9.28571e-06	0.0142857	Inf	Inf	0.362627	k__Bacteria|p__Actinobacteria|c__Actinobacteria|o__Micrococcales|f__Microbacteriaceae|g__Microbacterium|s__Microbacterium_oxydans	0	0	0	0	0	0	0	0	0	0	0	0	0	0	0	0	0	0	0	0	0	0	0	0	0	0	0	0	0	0	0	0	0	0	0	0
k__Bacteria|p__Firmicutes|c__Bacilli|o__Bacillales|f__Bacillaceae|g__Bacillus|s__Bacillus_cereus_group	C <= Kawa	0.203614	0.0384615	0	0.0384615	0	0.000348462	0.000129429	0.0142857	Inf	Inf	0.362627	k__Bacteria|p__Firmicutes|c__Bacilli|o__Bacillales|f__Bacillaceae|g__Bacillus|s__Bacillus_cereus_group	0	0	0	0	0	0	0	0	0	0	0	0	0	0	0	0	0	0	0	0	0	0	0	0	0	0	0	0	0	0	0	0	0	0	0	0
k__Bacteria|p__Firmicutes|c__Bacilli|o__Lactobacillales|f__Enterococcaceae|g__Enterococcus|s__Enterococcus_dispar	C <= Kawa	0.203614	0.0384615	0	0.0384615	0	0.000277692	0.000103143	0.0142857	Inf	Inf	0.362627	k__Bacteria|p__Firmicutes|c__Bacilli|o__Lactobacillales|f__Enterococcaceae|g__Enterococcus|s__Enterococcus_dispar	0	0	0	0	0	0	0	0	0	0	0	0	0	0	0	0	0	0	0	0	0	0	0	0	0	0	0	0	0	0	0	0	0	0	0	0
k__Bacteria|p__Firmicutes|c__Bacilli|o__Lactobacillales|f__Lactobacillaceae|g__Lactobacillus|s__Lactobacillus_pontis	C <= Kawa	0.203614	0.0384615	0	0.0384615	0	0.000281154	0.000104429	0.0142857	Inf	Inf	0.362627	k__Bacteria|p__Firmicutes|c__Bacilli|o__Lactobacillales|f__Lactobacillaceae|g__Lactobacillus|s__Lactobacillus_pontis	0	0	0	0	0	0	0	0	0	0	0	0	0	0	0	0	0	0	0	0	0	0	0	0	0	0	0	0	0	0	0	0	0	0	0	0
k__Bacteria|p__Firmicutes|c__Bacilli|o__Lactobacillales|f__Leuconostocaceae|g__Leuconostoc|s__Leuconostoc_mesenteroides	C <= Kawa	0.203614	0.0384615	0	0.0384615	0	0.000177692	6.6e-05	0.0142857	Inf	Inf	0.362627	k__Bacteria|p__Firmicutes|c__Bacilli|o__Lactobacillales|f__Leuconostocaceae|g__Leuconostoc|s__Leuconostoc_mesenteroides	0	0	0	0	0	0	0	0	0	0	0	0	0	0	0	0	0	0	0	0	0	0	0	0	0	0	0	0	0	0	0	0	0	0	0	0
k__Bacteria|p__Firmicutes|c__Bacilli|o__Lactobacillales|f__Leuconostocaceae|g__Leuconostoc|s__Leuconostoc_suionicum	C <= Kawa	0.203614	0.0384615	0	0.0384615	0	0.000110769	4.11429e-05	0.0142857	Inf	Inf	0.362627	k__Bacteria|p__Firmicutes|c__Bacilli|o__Lactobacillales|f__Leuconostocaceae|g__Leuconostoc|s__Leuconostoc_suionicum	0	0	0	0	0	0	0	0	0	0	0	0	0	0	0	0	0	0	0	0	0	0	0	0	0	0	0	0	0	0	0	0	0	0	0	0
k__Bacteria|p__Firmicutes|c__Bacilli|o__Lactobacillales|f__Streptococcaceae|g__Streptococcus|s__Streptococcus_agalactiae	C <= Kawa	0.203614	0.0384615	0	0.0384615	0	4.46154e-05	1.65714e-05	0.0142857	Inf	Inf	0.362627	k__Bacteria|p__Firmicutes|c__Bacilli|o__Lactobacillales|f__Streptococcaceae|g__Streptococcus|s__Streptococcus_agalactiae	0	0	0	0	0	0	0	0	0	0	0	0	0	0	0	0	0	0	0	0	0	0	0	0	0	0	0	0	0	0	0	0	0	0	0	0
k__Bacteria|p__Firmicutes|c__Bacilli|o__Lactobacillales|f__Streptococcaceae|g__Streptococcus|s__Streptococcus_sp_oral_taxon_056	C <= Kawa	0.203614	0.0384615	0	0.0384615	0	0.000256923	9.54286e-05	0.0142857	Inf	Inf	0.362627	k__Bacteria|p__Firmicutes|c__Bacilli|o__Lactobacillales|f__Streptococcaceae|g__Streptococcus|s__Streptococcus_sp_oral_taxon_056	0	0	0	0	0	0	0	0	0	0	0	0	0	0	0	0	0	0	0	0	0	0	0	0	0	0	0	0	0	0	0	0	0	0	0	0
k__Bacteria|p__Firmicutes|c__Clostridia|o__Clostridiales|f__Clostridiaceae|g__Butyricicoccus|s__Butyricicoccus_pullicaecorum	C <= Kawa	0.203614	0.0384615	0	0.0384615	0	0.00928962	0.00345043	0.0142857	Inf	Inf	0.362627	k__Bacteria|p__Firmicutes|c__Clostridia|o__Clostridiales|f__Clostridiaceae|g__Butyricicoccus|s__Butyricicoccus_pullicaecorum	0	0	0	0	0	0	0	0	0	0	0	0	0	0	0	0	0	0	0	0	0	0	0	0	0	0	0	0	0	0	0	0	0	0	0	0
k__Bacteria|p__Firmicutes|c__Clostridia|o__Clostridiales|f__Clostridiaceae|g__Clostridium|s__Clostridium_cadaveris	C <= Kawa	0.203614	0.0384615	0	0.0384615	0	0.00230385	0.000855714	0.0142857	Inf	Inf	0.362627	k__Bacteria|p__Firmicutes|c__Clostridia|o__Clostridiales|f__Clostridiaceae|g__Clostridium|s__Clostridium_cadaveris	0	0	0	0	0	0	0	0	0	0	0	0	0	0	0	0	0	0	0	0	0	0	0	0	0	0	0	0	0	0	0	0	0	0	0	0
k__Bacteria|p__Firmicutes|c__Clostridia|o__Clostridiales|f__Lachnospiraceae|g__Lachnoanaerobaculum|s__Lachnoanaerobaculum_saburreum	C <= Kawa	0.203614	0.0384615	0	0.0384615	0	0.000136538	5.07143e-05	0.0142857	Inf	Inf	0.362627	k__Bacteria|p__Firmicutes|c__Clostridia|o__Clostridiales|f__Lachnospiraceae|g__Lachnoanaerobaculum|s__Lachnoanaerobaculum_saburreum	0	0	0	0	0	0	0	0	0	0	0	0	0	0	0	0	0	0	0	0	0	0	0	0	0	0	0	0	0	0	0	0	0	0	0	0
k__Bacteria|p__Firmicutes|c__Clostridia|o__Clostridiales|f__Peptostreptococcaceae|g__Paeniclostridium|s__Paeniclostridium_sordellii	C <= Kawa	0.203614	0.0384615	0	0.0384615	0	0.00466615	0.00173314	0.0142857	Inf	Inf	0.362627	k__Bacteria|p__Firmicutes|c__Clostridia|o__Clostridiales|f__Peptostreptococcaceae|g__Paeniclostridium|s__Paeniclostridium_sordellii	0	0	0	0	0	0	0	0	0	0	0	0	0	0	0	0	0	0	0	0	0	0	0	0	0	0	0	0	0	0	0	0	0	0	0	0
k__Bacteria|p__Firmicutes|c__Clostridia|o__Clostridiales|f__Peptostreptococcaceae|g__Terrisporobacter|s__Terrisporobacter_othiniensis	C <= Kawa	0.203614	0.0384615	0	0.0384615	0	0.0102062	0.00379086	0.0142857	Inf	Inf	0.362627	k__Bacteria|p__Firmicutes|c__Clostridia|o__Clostridiales|f__Peptostreptococcaceae|g__Terrisporobacter|s__Terrisporobacter_othiniensis	0	0	0	0	0	0	0	0	0	0	0	0	0	0	0	0	0	0	0	0	0	0	0	0	0	0	0	0	0	0	0	0	0	0	0	0
k__Bacteria|p__Firmicutes|c__Clostridia|o__Clostridiales|f__Ruminococcaceae|g__Gemmiger|s__Gemmiger_sp_An50	C <= Kawa	0.203614	0.0384615	0	0.0384615	0	0.000302692	0.000112429	0.0142857	Inf	Inf	0.362627	k__Bacteria|p__Firmicutes|c__Clostridia|o__Clostridiales|f__Ruminococcaceae|g__Gemmiger|s__Gemmiger_sp_An50	0	0	0	0	0	0	0	0	0	0	0	0	0	0	0	0	0	0	0	0	0	0	0	0	0	0	0	0	0	0	0	0	0	0	0	0
k__Bacteria|p__Proteobacteria|c__Alphaproteobacteria|o__Rhodospirillales|f__Rhodospirillales_unclassified|g__Enhydrobacter|s__Enhydrobacter_aerosaccus	C <= Kawa	0.203614	0.0384615	0	0.0384615	0	0.000133462	4.95714e-05	0.0142857	Inf	Inf	0.362627	k__Bacteria|p__Proteobacteria|c__Alphaproteobacteria|o__Rhodospirillales|f__Rhodospirillales_unclassified|g__Enhydrobacter|s__Enhydrobacter_aerosaccus	0	0	0	0	0	0	0	0	0	0	0	0	0	0	0	0	0	0	0	0	0	0	0	0	0	0	0	0	0	0	0	0	0	0	0	0
k__Bacteria|p__Proteobacteria|c__Betaproteobacteria|o__Neisseriales|f__Neisseriaceae|g__Eikenella|s__Eikenella_corrodens	C <= Kawa	0.203614	0.0384615	0	0.0384615	0	0.000103846	3.85714e-05	0.0142857	Inf	Inf	0.362627	k__Bacteria|p__Proteobacteria|c__Betaproteobacteria|o__Neisseriales|f__Neisseriaceae|g__Eikenella|s__Eikenella_corrodens	0	0	0	0	0	0	0	0	0	0	0	0	0	0	0	0	0	0	0	0	0	0	0	0	0	0	0	0	0	0	0	0	0	0	0	0
k__Bacteria|p__Proteobacteria|c__Betaproteobacteria|o__Neisseriales|f__Neisseriaceae|g__Morococcus|s__Morococcus_cerebrosus	C <= Kawa	0.203614	0.0384615	0	0.0384615	0	0.00182615	0.000678286	0.0142857	Inf	Inf	0.362627	k__Bacteria|p__Proteobacteria|c__Betaproteobacteria|o__Neisseriales|f__Neisseriaceae|g__Morococcus|s__Morococcus_cerebrosus	0	0	0	0	0	0	0	0	0	0	0	0	0	0	0	0	0	0	0	0	0	0	0	0	0	0	0	0	0	0	0	0	0	0	0	0
k__Bacteria|p__Proteobacteria|c__Betaproteobacteria|o__Neisseriales|f__Neisseriaceae|g__Neisseria|s__Neisseria_elongata	C <= Kawa	0.203614	0.0384615	0	0.0384615	0	0.000137308	5.1e-05	0.0142857	Inf	Inf	0.362627	k__Bacteria|p__Proteobacteria|c__Betaproteobacteria|o__Neisseriales|f__Neisseriaceae|g__Neisseria|s__Neisseria_elongata	0	0	0	0	0	0	0	0	0	0	0	0	0	0	0	0	0	0	0	0	0	0	0	0	0	0	0	0	0	0	0	0	0	0	0	0
k__Bacteria|p__Proteobacteria|c__Betaproteobacteria|o__Neisseriales|f__Neisseriaceae|g__Neisseria|s__Neisseria_mucosa	C <= Kawa	0.203614	0.0384615	0	0.0384615	0	0.00187308	0.000695714	0.0142857	Inf	Inf	0.362627	k__Bacteria|p__Proteobacteria|c__Betaproteobacteria|o__Neisseriales|f__Neisseriaceae|g__Neisseria|s__Neisseria_mucosa	0	0	0	0	0	0	0	0	0	0	0	0	0	0	0	0	0	0	0	0	0	0	0	0	0	0	0	0	0	0	0	0	0	0	0	0
k__Bacteria|p__Proteobacteria|c__Betaproteobacteria|o__Neisseriales|f__Neisseriaceae|g__Neisseria|s__Neisseria_sicca	C <= Kawa	0.203614	0.0384615	0	0.0384615	0	0.000140769	5.22857e-05	0.0142857	Inf	Inf	0.362627	k__Bacteria|p__Proteobacteria|c__Betaproteobacteria|o__Neisseriales|f__Neisseriaceae|g__Neisseria|s__Neisseria_sicca	0	0	0	0	0	0	0	0	0	0	0	0	0	0	0	0	0	0	0	0	0	0	0	0	0	0	0	0	0	0	0	0	0	0	0	0
k__Bacteria|p__Proteobacteria|c__Epsilonproteobacteria|o__Campylobacterales|f__Campylobacteraceae|g__Campylobacter|s__Campylobacter_coli	C <= Kawa	0.203614	0.0384615	0	0.0384615	0	0.126863	0.0471204	0.0142857	Inf	Inf	0.362627	k__Bacteria|p__Proteobacteria|c__Epsilonproteobacteria|o__Campylobacterales|f__Campylobacteraceae|g__Campylobacter|s__Campylobacter_coli	0	0	0	0	0	0	0	0	0	0	0	0	0	0	0	0	0	0	0	0	0	0	0	0	0	0	0	0	0	0	0	0	0	0	0	0
k__Bacteria|p__Proteobacteria|c__Epsilonproteobacteria|o__Campylobacterales|f__Campylobacteraceae|g__Campylobacter|s__Campylobacter_concisus	C <= Kawa	0.203614	0.0384615	0	0.0384615	0	0.00111423	0.000413857	0.0142857	Inf	Inf	0.362627	k__Bacteria|p__Proteobacteria|c__Epsilonproteobacteria|o__Campylobacterales|f__Campylobacteraceae|g__Campylobacter|s__Campylobacter_concisus	0	0	0	0	0	0	0	0	0	0	0	0	0	0	0	0	0	0	0	0	0	0	0	0	0	0	0	0	0	0	0	0	0	0	0	0
k__Bacteria|p__Proteobacteria|c__Gammaproteobacteria|o__Aeromonadales|f__Aeromonadaceae|g__Aeromonas|s__Aeromonas_caviae	C <= Kawa	0.203614	0.0384615	0	0.0384615	0	0.0143919	0.00534557	0.0142857	Inf	Inf	0.362627	k__Bacteria|p__Proteobacteria|c__Gammaproteobacteria|o__Aeromonadales|f__Aeromonadaceae|g__Aeromonas|s__Aeromonas_caviae	0	0	0	0	0	0	0	0	0	0	0	0	0	0	0	0	0	0	0	0	0	0	0	0	0	0	0	0	0	0	0	0	0	0	0	0
k__Bacteria|p__Proteobacteria|c__Gammaproteobacteria|o__Aeromonadales|f__Aeromonadaceae|g__Aeromonas|s__Aeromonas_media	C <= Kawa	0.203614	0.0384615	0	0.0384615	0	0.00652885	0.002425	0.0142857	Inf	Inf	0.362627	k__Bacteria|p__Proteobacteria|c__Gammaproteobacteria|o__Aeromonadales|f__Aeromonadaceae|g__Aeromonas|s__Aeromonas_media	0	0	0	0	0	0	0	0	0	0	0	0	0	0	0	0	0	0	0	0	0	0	0	0	0	0	0	0	0	0	0	0	0	0	0	0
k__Bacteria|p__Proteobacteria|c__Gammaproteobacteria|o__Enterobacterales|f__Enterobacteriaceae|g__Citrobacter|s__Citrobacter_amalonaticus	C <= Kawa	0.203614	0.0384615	0	0.0384615	0	0.00706462	0.002624	0.0142857	Inf	Inf	0.362627	k__Bacteria|p__Proteobacteria|c__Gammaproteobacteria|o__Enterobacterales|f__Enterobacteriaceae|g__Citrobacter|s__Citrobacter_amalonaticus	0	0	0	0	0	0	0	0	0	0	0	0	0	0	0	0	0	0	0	0	0	0	0	0	0	0	0	0	0	0	0	0	0	0	0	0
k__Bacteria|p__Proteobacteria|c__Gammaproteobacteria|o__Enterobacterales|f__Enterobacteriaceae|g__Citrobacter|s__Citrobacter_farmeri	C <= Kawa	0.203614	0.0384615	0	0.0384615	0	0.431025	0.160095	0.0142857	Inf	Inf	0.362627	k__Bacteria|p__Proteobacteria|c__Gammaproteobacteria|o__Enterobacterales|f__Enterobacteriaceae|g__Citrobacter|s__Citrobacter_farmeri	0	0	0	0	0	0	0	0	0	0	0	0	0	0	0	0	0	0	0	0	0	0	0	0	0	0	0	0	0	0	0	0	0	0	0	0
k__Bacteria|p__Proteobacteria|c__Gammaproteobacteria|o__Enterobacterales|f__Morganellaceae|g__Providencia|s__Providencia_rettgeri	C <= Kawa	0.203614	0.0384615	0	0.0384615	0	0.10439	0.0387736	0.0142857	Inf	Inf	0.362627	k__Bacteria|p__Proteobacteria|c__Gammaproteobacteria|o__Enterobacterales|f__Morganellaceae|g__Providencia|s__Providencia_rettgeri	0	0	0	0	0	0	0	0	0	0	0	0	0	0	0	0	0	0	0	0	0	0	0	0	0	0	0	0	0	0	0	0	0	0	0	0
k__Bacteria|p__Proteobacteria|c__Gammaproteobacteria|o__Pasteurellales|f__Pasteurellaceae|g__Haemophilus|s__Haemophilus_haemolyticus	C <= Kawa	0.203614	0.0384615	0	0.0384615	0	0.000453077	0.000168286	0.0142857	Inf	Inf	0.362627	k__Bacteria|p__Proteobacteria|c__Gammaproteobacteria|o__Pasteurellales|f__Pasteurellaceae|g__Haemophilus|s__Haemophilus_haemolyticus	0	0	0	0	0	0	0	0	0	0	0	0	0	0	0	0	0	0	0	0	0	0	0	0	0	0	0	0	0	0	0	0	0	0	0	0
k__Bacteria|p__Proteobacteria|c__Gammaproteobacteria|o__Pasteurellales|f__Pasteurellaceae|g__Haemophilus|s__Haemophilus_influenzae	C <= Kawa	0.203614	0.0384615	0	0.0384615	0	0.00328692	0.00122086	0.0142857	Inf	Inf	0.362627	k__Bacteria|p__Proteobacteria|c__Gammaproteobacteria|o__Pasteurellales|f__Pasteurellaceae|g__Haemophilus|s__Haemophilus_influenzae	0	0	0	0	0	0	0	0	0	0	0	0	0	0	0	0	0	0	0	0	0	0	0	0	0	0	0	0	0	0	0	0	0	0	0	0
k__Bacteria|p__Proteobacteria|c__Gammaproteobacteria|o__Pseudomonadales|f__Moraxellaceae|g__Acinetobacter|s__Acinetobacter_nosocomialis	C <= Kawa	0.203614	0.0384615	0	0.0384615	0	2.92308e-05	1.08571e-05	0.0142857	Inf	Inf	0.362627	k__Bacteria|p__Proteobacteria|c__Gammaproteobacteria|o__Pseudomonadales|f__Moraxellaceae|g__Acinetobacter|s__Acinetobacter_nosocomialis	0	0	0	0	0	0	0	0	0	0	0	0	0	0	0	0	0	0	0	0	0	0	0	0	0	0	0	0	0	0	0	0	0	0	0	0
k__Bacteria|p__Proteobacteria|c__Gammaproteobacteria|o__Pseudomonadales|f__Moraxellaceae|g__Acinetobacter|s__Acinetobacter_pittii	C <= Kawa	0.203614	0.0384615	0	0.0384615	0	0.000257692	9.57143e-05	0.0142857	Inf	Inf	0.362627	k__Bacteria|p__Proteobacteria|c__Gammaproteobacteria|o__Pseudomonadales|f__Moraxellaceae|g__Acinetobacter|s__Acinetobacter_pittii	0	0	0	0	0	0	0	0	0	0	0	0	0	0	0	0	0	0	0	0	0	0	0	0	0	0	0	0	0	0	0	0	0	0	0	0
k__Bacteria|p__Proteobacteria|c__Gammaproteobacteria|o__Pseudomonadales|f__Moraxellaceae|g__Moraxella|s__Moraxella_osloensis	C <= Kawa	0.203614	0.0384615	0	0.0384615	0	0.000914615	0.000339714	0.0142857	Inf	Inf	0.362627	k__Bacteria|p__Proteobacteria|c__Gammaproteobacteria|o__Pseudomonadales|f__Moraxellaceae|g__Moraxella|s__Moraxella_osloensis	0	0	0	0	0	0	0	0	0	0	0	0	0	0	0	0	0	0	0	0	0	0	0	0	0	0	0	0	0	0	0	0	0	0	0	0
k__Bacteria|p__Proteobacteria|c__Gammaproteobacteria|o__Xanthomonadales|f__Xanthomonadaceae|g__Xanthomonadaceae_unclassified|s__Pseudomonas_geniculata	C <= Kawa	0.203614	0.0384615	0	0.0384615	0	1.69231e-05	6.28571e-06	0.0142857	Inf	Inf	0.362627	k__Bacteria|p__Proteobacteria|c__Gammaproteobacteria|o__Xanthomonadales|f__Xanthomonadaceae|g__Xanthomonadaceae_unclassified|s__Pseudomonas_geniculata	0	0	0	0	0	0	0	0	0	0	0	0	0	0	0	0	0	0	0	0	0	0	0	0	0	0	0	0	0	0	0	0	0	0	0	0
k__Bacteria|p__Bacteroidetes|c__Bacteroidia|o__Bacteroidales|f__Bacteroidaceae|g__Bacteroides|s__Bacteroides_faecis_CAG_32	C <= Kawa	0.203614	0.0384615	0	0.0384615	0	0.0132815	0.00493314	0.0142857	Inf	Inf	0.362627	k__Bacteria|p__Bacteroidetes|c__Bacteroidia|o__Bacteroidales|f__Bacteroidaceae|g__Bacteroides|s__Bacteroides_faecis_CAG_32	0	0	0	0	0	0	0	0	0	0	0	0	0	0	0	0	0	0	0	0	0	0	0	0	0	0	0	0	0	0	0	0	0	0	0	0
k__Bacteria|p__Firmicutes|c__Bacilli|o__Lactobacillales|f__Streptococcaceae|g__Streptococcus|s__Streptococcus_parauberis	C <= Kawa	0.203614	0.0384615	0	0.0384615	0	0.00016	5.94286e-05	0.0142857	Inf	Inf	0.362627	k__Bacteria|p__Firmicutes|c__Bacilli|o__Lactobacillales|f__Streptococcaceae|g__Streptococcus|s__Streptococcus_parauberis	0	0	0	0	0	0	0	0	0	0	0	0	0	0	0	0	0	0	0	0	0	0	0	0	0	0	0	0	0	0	0	0	0	0	0	0
k__Bacteria|p__Firmicutes|c__Bacilli|o__Lactobacillales|f__Streptococcaceae|g__Streptococcus|s__Streptococcus_sp_HMSC070B10	C <= Kawa	0.203614	0.0384615	0	0.0384615	0	0.000202692	7.52857e-05	0.0142857	Inf	Inf	0.362627	k__Bacteria|p__Firmicutes|c__Bacilli|o__Lactobacillales|f__Streptococcaceae|g__Streptococcus|s__Streptococcus_sp_HMSC070B10	0	0	0	0	0	0	0	0	0	0	0	0	0	0	0	0	0	0	0	0	0	0	0	0	0	0	0	0	0	0	0	0	0	0	0	0
k__Bacteria|p__Firmicutes|c__Clostridia|o__Clostridiales|f__Lachnospiraceae|g__Oribacterium|s__Oribacterium_parvum	C <= Kawa	0.203614	0.0384615	0	0.0384615	0	8.84615e-05	3.28571e-05	0.0142857	Inf	Inf	0.362627	k__Bacteria|p__Firmicutes|c__Clostridia|o__Clostridiales|f__Lachnospiraceae|g__Oribacterium|s__Oribacterium_parvum	0	0	0	0	0	0	0	0	0	0	0	0	0	0	0	0	0	0	0	0	0	0	0	0	0	0	0	0	0	0	0	0	0	0	0	0
k__Bacteria|p__Fusobacteria|c__Fusobacteriia|o__Fusobacteriales|f__Fusobacteriaceae|g__Fusobacterium|s__Fusobacterium_ulcerans	C <= Kawa	0.203614	0.0384615	0	0.0384615	0	0.403275	0.149788	0.0142857	Inf	Inf	0.362627	k__Bacteria|p__Fusobacteria|c__Fusobacteriia|o__Fusobacteriales|f__Fusobacteriaceae|g__Fusobacterium|s__Fusobacterium_ulcerans	0	0	0	0	0	0	0	0	0	0	0	0	0	0	0	0	0	0	0	0	0	0	0	0	0	0	0	0	0	0	0	0	0	0	0	0
k__Bacteria|p__Proteobacteria|c__Gammaproteobacteria|o__Enterobacterales|f__Enterobacteriaceae|g__Citrobacter|s__Citrobacter_werkmanii	C <= Kawa	0.203614	0.0384615	0	0.0384615	0	0.000431154	0.000160143	0.0142857	Inf	Inf	0.362627	k__Bacteria|p__Proteobacteria|c__Gammaproteobacteria|o__Enterobacterales|f__Enterobacteriaceae|g__Citrobacter|s__Citrobacter_werkmanii	0	0	0	0	0	0	0	0	0	0	0	0	0	0	0	0	0	0	0	0	0	0	0	0	0	0	0	0	0	0	0	0	0	0	0	0
k__Bacteria|p__Bacteroidetes|c__Bacteroidia|o__Bacteroidales|f__Bacteroidaceae|g__Bacteroides|s__Bacteroides_coprophilus	C <= Kawa	0.203614	0.0384615	0	0.0384615	0	0.000231154	8.58571e-05	0.0142857	Inf	Inf	0.362627	k__Bacteria|p__Bacteroidetes|c__Bacteroidia|o__Bacteroidales|f__Bacteroidaceae|g__Bacteroides|s__Bacteroides_coprophilus	0	0	0	0	0	0	0	0	0	0	0	0	0	0	0	0	0	0	0	0	0	0	0	0	0	0	0	0	0	0	0	0	0	0	0	0
k__Bacteria|p__Bacteroidetes|c__Bacteroidia|o__Bacteroidales|f__Prevotellaceae|g__Prevotella|s__Prevotella_histicola	C <= Kawa	0.203614	0.0384615	0	0.0384615	0	0.000860385	0.000319571	0.0142857	Inf	Inf	0.362627	k__Bacteria|p__Bacteroidetes|c__Bacteroidia|o__Bacteroidales|f__Prevotellaceae|g__Prevotella|s__Prevotella_histicola	0	0	0	0	0	0	0	0	0	0	0	0	0	0	0	0	0	0	0	0	0	0	0	0	0	0	0	0	0	0	0	0	0	0	0	0
k__Bacteria|p__Firmicutes|c__Bacilli|o__Lactobacillales|f__Streptococcaceae|g__Lactococcus|s__Lactococcus_raffinolactis	C <= Kawa	0.203614	0.0384615	0	0.0384615	0	5.92308e-05	2.2e-05	0.0142857	Inf	Inf	0.362627	k__Bacteria|p__Firmicutes|c__Bacilli|o__Lactobacillales|f__Streptococcaceae|g__Lactococcus|s__Lactococcus_raffinolactis	0	0	0	0	0	0	0	0	0	0	0	0	0	0	0	0	0	0	0	0	0	0	0	0	0	0	0	0	0	0	0	0	0	0	0	0
k__Bacteria|p__Firmicutes|c__Clostridia|o__Clostridiales|f__Lachnospiraceae|g__Lachnospiraceae_unclassified|s__Lachnospiraceae_bacterium_2_1_46FAA	C <= Kawa	0.203614	0.0384615	0	0.0384615	0	0.000113077	4.2e-05	0.0142857	Inf	Inf	0.362627	k__Bacteria|p__Firmicutes|c__Clostridia|o__Clostridiales|f__Lachnospiraceae|g__Lachnospiraceae_unclassified|s__Lachnospiraceae_bacterium_2_1_46FAA	0	0	0	0	0	0	0	0	0	0	0	0	0	0	0	0	0	0	0	0	0	0	0	0	0	0	0	0	0	0	0	0	0	0	0	0
k__Bacteria|p__Bacteroidetes|c__Bacteroidia|o__Bacteroidales|f__Bacteroidaceae|g__Bacteroides|s__Bacteroides_sp_D2	C <= Kawa	0.203614	0.0384615	0	0.0384615	0	0.00298	0.00110686	0.0142857	Inf	Inf	0.362627	k__Bacteria|p__Bacteroidetes|c__Bacteroidia|o__Bacteroidales|f__Bacteroidaceae|g__Bacteroides|s__Bacteroides_sp_D2	0	0	0	0	0	0	0	0	0	0	0	0	0	0	0	0	0	0	0	0	0	0	0	0	0	0	0	0	0	0	0	0	0	0	0	0
k__Bacteria|p__Actinobacteria|c__Coriobacteriia|o__Coriobacteriales|f__Coriobacteriaceae|g__Enorma|s__Enorma_massiliensis	C <= Kawa	0.203614	0.0384615	0	0.0384615	0	0.00122462	0.000454857	0.0142857	Inf	Inf	0.362627	k__Bacteria|p__Actinobacteria|c__Coriobacteriia|o__Coriobacteriales|f__Coriobacteriaceae|g__Enorma|s__Enorma_massiliensis	0	0	0	0	0	0	0	0	0	0	0	0	0	0	0	0	0	0	0	0	0	0	0	0	0	0	0	0	0	0	0	0	0	0	0	0
k__Bacteria|p__Proteobacteria|c__Epsilonproteobacteria|o__Campylobacterales|f__Campylobacteraceae|g__Campylobacter|s__Campylobacter_showae	C <= Kawa	0.203614	0.0384615	0	0.0384615	0	2.73077e-05	1.01429e-05	0.0142857	Inf	Inf	0.362627	k__Bacteria|p__Proteobacteria|c__Epsilonproteobacteria|o__Campylobacterales|f__Campylobacteraceae|g__Campylobacter|s__Campylobacter_showae	0	0	0	0	0	0	0	0	0	0	0	0	0	0	0	0	0	0	0	0	0	0	0	0	0	0	0	0	0	0	0	0	0	0	0	0
k__Bacteria|p__Firmicutes|c__Bacilli|o__Lactobacillales|f__Lactobacillaceae|g__Lactobacillus|s__Lactobacillus_ruminis	C <= Kawa	0.203614	0.0384615	0	0.0384615	0	0.00859538	0.00319257	0.0142857	Inf	Inf	0.362627	k__Bacteria|p__Firmicutes|c__Bacilli|o__Lactobacillales|f__Lactobacillaceae|g__Lactobacillus|s__Lactobacillus_ruminis	0	0	0	0	0	0	0	0	0	0	0	0	0	0	0	0	0	0	0	0	0	0	0	0	0	0	0	0	0	0	0	0	0	0	0	0
k__Bacteria|p__Actinobacteria|c__Actinobacteria|o__Micrococcales|f__Microbacteriaceae|g__Microbacterium	C <= Kawa	0.203614	0.0384615	0	0.0384615	0	2.5e-05	9.28571e-06	0.0142857	Inf	Inf	0.362627	k__Bacteria|p__Actinobacteria|c__Actinobacteria|o__Micrococcales|f__Microbacteriaceae|g__Microbacterium	0	0	0	0	0	0	0	0	0	0	0	0	0	0	0	0	0	0	0	0	0	0	0	0	0	0	0	0	0	0	0	0	0	0	0	0
k__Bacteria|p__Proteobacteria|c__Alphaproteobacteria	C <= Kawa	0.203614	0.0384615	0	0.0384615	0	0.000133462	4.95714e-05	0.0142857	Inf	Inf	0.362627	k__Bacteria|p__Proteobacteria|c__Alphaproteobacteria	0	0	0	0	0	0	0	0	0	0	0	0	0	0	0	0	0	0	0	0	0	0	0	0	0	0	0	0	0	0	0	0	0	0	0	0
k__Bacteria|p__Actinobacteria|c__Actinobacteria|o__Actinomycetales|f__Actinomycetaceae|g__Actinomyces|s__Actinomyces_oris	Kawa <= C	0.206638	-0.161713	0.477273	0.269231	0.00306614	0.00438231	0.003555	0.4	1.42926	0.515269	0.367139	k__Bacteria|p__Actinobacteria|c__Actinobacteria|o__Actinomycetales|f__Actinomycetaceae|g__Actinomyces|s__Actinomyces_oris	0	0	0	0	0.00093	0.0003	0.00143	0	0.01487	0.00438	0	0	0.00557	0	0	0	0	0	0.00179	0.00078	0.0007	0.00129	0.00759	0.00213	0.00242	0.00847	0.0321	0	0	0	0.00453	0	0	0	0	0
k__Bacteria|p__Proteobacteria|c__Gammaproteobacteria|o__Enterobacterales|f__Enterobacteriaceae|g__Klebsiella	Kawa <= C	0.209395	-0.155594	0.431818	0.230769	0.489553	0.464176	0.480127	0.357143	0.948163	-0.0767937	0.371155	k__Bacteria|p__Proteobacteria|c__Gammaproteobacteria|o__Enterobacterales|f__Enterobacteriaceae|g__Klebsiella	0.03387	0.00254	0.09582	0	0	0.03568	0	0	0	0.01735	0	0	10.4448	0.00269	0	0	0	0	0	0	0.00764	0.03184	0.72215	0.00044	0	0	0.01692	0.12363	0	0	0.29985	0.03142	0	0	0	0.27797
k__Bacteria|p__Actinobacteria|c__Actinobacteria|o__Actinomycetales|f__Actinomycetaceae|g__Actinomyces|s__Actinomyces_johnsonii	Kawa <= C	0.215848	-0.113636	0.204545	0.0769231	0.000335	0.000483077	0.00039	0.157143	1.44202	0.528092	0.38169	k__Bacteria|p__Actinobacteria|c__Actinobacteria|o__Actinomycetales|f__Actinomycetaceae|g__Actinomyces|s__Actinomyces_johnsonii	0	0	0	0	0	0	0	0	0	0.00063	0.00128	0	0.00248	0	0	0	0	0	0	0	0	0	0	0	0	0	0.00549	0	0	0	0.00063	0	0	0	0.00022	0.00016
k__Bacteria|p__Firmicutes|c__Clostridia|o__Clostridiales|f__Lachnospiraceae|g__Blautia|s__Ruminococcus_gnavus	C <= Kawa	0.216822	0.178322	0.886364	0.846154	1.75874	6.92413	3.67731	0.871429	3.93698	1.97709	0.382507	k__Bacteria|p__Firmicutes|c__Clostridia|o__Clostridiales|f__Lachnospiraceae|g__Blautia|s__Ruminococcus_gnavus	0.74716	4.20769	0	0	0.89717	0	0.85593	0.02428	7.42472	4.32276	0.93313	0.34232	0.91257	0.26626	0.15663	0	0.01505	0.42455	0.41887	0.63033	0.325	0.65825	12.852	0.07352	0.04225	2.965	7.50736	0.26235	1.09965	0.04225	2.70839	0.96776	0.41118	0.08613	3.16948	9.15437
k__Bacteria|p__Firmicutes|c__Bacilli|o__Lactobacillales|f__Leuconostocaceae|g__Leuconostoc	C <= Kawa	0.2203	0.0926573	0.0681818	0.153846	0.000449318	0.280563	0.104491	0.1	624.419	9.28637	0.387728	k__Bacteria|p__Firmicutes|c__Bacilli|o__Lactobacillales|f__Leuconostocaceae|g__Leuconostoc	0	0	0	0	0	0	0	0	0	0	0	0	0	0	0	0	0.0059	0	0	0	0	0	0	0	0.00026	0	0	0	0	0	0	0.01361	0	0	0	0
k__Bacteria|p__Firmicutes|c__Bacilli|o__Lactobacillales|f__Lactobacillaceae|g__Lactobacillus|s__Lactobacillus_sanfranciscensis	C <= Kawa	0.232523	0.113636	0.136364	0.230769	0.0118816	0.0468854	0.024883	0.171429	3.94605	1.98041	0.408281	k__Bacteria|p__Firmicutes|c__Bacilli|o__Lactobacillales|f__Lactobacillaceae|g__Lactobacillus|s__Lactobacillus_sanfranciscensis	0	0	0	0	0	0	0	0	0	0	0.00485	0	0	0	0.4781	0	0.01158	0	0	0	0	0	0	0	0	0	0	0	0.02127	0	0	0	0	0	0	0
k__Bacteria|p__Actinobacteria|c__Actinobacteria|o__Actinomycetales|f__Actinomycetaceae|g__Actinomyces|s__Actinomyces_sp_S6_Spd3	Kawa <= C	0.239827	-0.160839	0.613636	0.384615	0.00312614	0.00436654	0.00358686	0.528571	1.39678	0.482109	0.420118	k__Bacteria|p__Actinobacteria|c__Actinobacteria|o__Actinomycetales|f__Actinomycetaceae|g__Actinomyces|s__Actinomyces_sp_S6_Spd3	0.00476	0.00072	0	0.00073	0	0	0	0.00573	0.00621	0.0041	0.00201	0.00047	0.00786	0.00279	0.00383	0	0	0	0.00811	0	0	0.00892	0.00192	0	0	0.00811	0.00472	0	0	0.00361	0.00654	0.00593	0	0.00683	0.00502	0.00505
k__Bacteria|p__Firmicutes|c__Erysipelotrichia|o__Erysipelotrichales|f__Erysipelotrichaceae|g__Erysipelatoclostridium|s__Clostridium_innocuum	C <= Kawa	0.244546	0.167832	0.909091	0.692308	0.09999	0.571589	0.275155	0.828571	5.71646	2.51512	0.427383	k__Bacteria|p__Firmicutes|c__Erysipelotrichia|o__Erysipelotrichales|f__Erysipelotrichaceae|g__Erysipelatoclostridium|s__Clostridium_innocuum	0.03112	0.07203	0	0	0.00121	0.00138	0.01872	0.15316	0.38043	0.21045	0.06742	0.01337	0.05051	0.00377	0.06318	0	0.0199	0.02802	0.05814	0.0316	0	0.03275	0.08816	0.02787	0.02414	0.0557	0.63154	0.0089	0.0106	0.00726	0.08366	0.01214	0.01143	0.04444	0.04009	0.18717
k__Bacteria|p__Firmicutes|c__Bacilli|o__Lactobacillales|f__Lactobacillaceae|g__Lactobacillus|s__Lactobacillus_plantarum	C <= Kawa	0.247808	0.0874126	0.0681818	0.153846	0.00126136	0.0228735	0.00928871	0.1	18.1339	4.18062	0.432076	k__Bacteria|p__Firmicutes|c__Bacilli|o__Lactobacillales|f__Lactobacillaceae|g__Lactobacillus|s__Lactobacillus_plantarum	0	0	0	0	0	0	0	0	0	0	0	0	0	0	0	0	0.01116	0	0	0	0	0	0	0	0	0	0	0	0	0	0	0	0	0	0	0
k__Bacteria|p__Firmicutes|c__Erysipelotrichia	C <= Kawa	0.250476	0.166084	1	0.730769	0.481154	1.38592	0.817211	0.9	2.88041	1.52627	0.432684	k__Bacteria|p__Firmicutes|c__Erysipelotrichia	0.47588	0.5137	1.31421	0.00529	0.19241	0.3404	0.08636	0.17321	0.61913	0.40787	0.19802	0.06142	0.21276	0.06065	0.22002	0.14031	0.15945	0.05407	0.38223	0.99132	0.01335	1.27484	1.10852	0.07999	0.05195	0.1062	1.9738	0.14574	0.88372	0.2176	0.95569	0.20293	0.07936	0.11938	0.24163	1.24206
k__Bacteria|p__Firmicutes|c__Erysipelotrichia|o__Erysipelotrichales	C <= Kawa	0.250476	0.166084	1	0.730769	0.481154	1.38592	0.817211	0.9	2.88041	1.52627	0.432684	k__Bacteria|p__Firmicutes|c__Erysipelotrichia|o__Erysipelotrichales	0.47588	0.5137	1.31421	0.00529	0.19241	0.3404	0.08636	0.17321	0.61913	0.40787	0.19802	0.06142	0.21276	0.06065	0.22002	0.14031	0.15945	0.05407	0.38223	0.99132	0.01335	1.27484	1.10852	0.07999	0.05195	0.1062	1.9738	0.14574	0.88372	0.2176	0.95569	0.20293	0.07936	0.11938	0.24163	1.24206
k__Bacteria|p__Firmicutes|c__Erysipelotrichia|o__Erysipelotrichales|f__Erysipelotrichaceae	C <= Kawa	0.250476	0.166084	1	0.730769	0.481154	1.38592	0.817211	0.9	2.88041	1.52627	0.432684	k__Bacteria|p__Firmicutes|c__Erysipelotrichia|o__Erysipelotrichales|f__Erysipelotrichaceae	0.47588	0.5137	1.31421	0.00529	0.19241	0.3404	0.08636	0.17321	0.61913	0.40787	0.19802	0.06142	0.21276	0.06065	0.22002	0.14031	0.15945	0.05407	0.38223	0.99132	0.01335	1.27484	1.10852	0.07999	0.05195	0.1062	1.9738	0.14574	0.88372	0.2176	0.95569	0.20293	0.07936	0.11938	0.24163	1.24206
k__Bacteria|p__Firmicutes|c__Bacilli|o__Lactobacillales|f__Streptococcaceae|g__Streptococcus|s__Streptococcus_cristatus	Kawa <= C	0.250747	-0.101399	0.181818	0.0769231	0.000961364	0.000956923	0.000959714	0.142857	0.995381	-0.00667928	0.432684	k__Bacteria|p__Firmicutes|c__Bacilli|o__Lactobacillales|f__Streptococcaceae|g__Streptococcus|s__Streptococcus_cristatus	0	0.00778	0	0	0	0	0	0	0	0	0	0	0	0	0	0	0	0	0	0	0.00658	0	0.00091	0	0	0.00478	0.00476	0	0	0	0	0.01073	0	0	0	0
k__Bacteria|p__Firmicutes|c__Clostridia|o__Clostridiales|f__Ruminococcaceae|g__Ruminococcaceae_unclassified|s__Eubacterium_siraeum	Kawa <= C	0.259094	-0.0996503	0.181818	0.0769231	0.0615184	0.248718	0.13105	0.142857	4.04299	2.01542	0.432684	k__Bacteria|p__Firmicutes|c__Clostridia|o__Clostridiales|f__Ruminococcaceae|g__Ruminococcaceae_unclassified|s__Eubacterium_siraeum	0	0	0	0	0	0.01273	0.01871	0	0	0	0	0	0.02379	0.01665	0	1.72418	0	0	0	0	0	0	0	0	0	0	0	0	0.01975	0	0	0	0	0	0	0
k__Bacteria|p__Firmicutes|c__Clostridia|o__Clostridiales|f__Peptostreptococcaceae	Kawa <= C	0.259958	-0.162587	0.977273	0.615385	0.16637	3.90469	1.55489	0.842857	23.4699	4.55274	0.432684	k__Bacteria|p__Firmicutes|c__Clostridia|o__Clostridiales|f__Peptostreptococcaceae	0.23918	0.10742	0.49502	0	0.04388	0.08375	0.16239	0.01284	0.09977	0.12096	0.02975	0.3347	0.14747	0.07221	0.11642	0.66756	0.0746	0.12376	0.02448	0.01048	0.19603	0.22148	0.09782	0.03168	0.10317	0.14633	0.30467	0.02446	0.14341	0.47863	0.02993	0.96823	0.05826	0.05924	0.19635	0.65376
k__Bacteria|p__Firmicutes|c__Bacilli|o__Lactobacillales|f__Leuconostocaceae|g__Weissella|s__Weissella_cibaria	C <= Kawa	0.27025	0.0716783	0.0454545	0.115385	0.000676364	0.00552423	0.002477	0.0714286	8.16755	3.0299	0.432684	k__Bacteria|p__Firmicutes|c__Bacilli|o__Lactobacillales|f__Leuconostocaceae|g__Weissella|s__Weissella_cibaria	0	0	0	0	0	0	0	0	0	0	0	0	0	0	0.01366	0	0	0	0	0	0	0	0	0	0	0	0	0	0	0	0	0	0	0	0	0
k__Bacteria|p__Actinobacteria|c__Actinobacteria|o__Micrococcales|f__Micrococcaceae	Kawa <= C	0.27334	-0.153846	0.704545	0.461538	0.00887705	0.128995	0.0534924	0.614286	14.5313	3.8611	0.432684	k__Bacteria|p__Actinobacteria|c__Actinobacteria|o__Micrococcales|f__Micrococcaceae	0	0.01063	0.00391	0.00244	0	0.00054	0.00601	0.07583	0	0.09434	0.00082	0.05211	0.01449	0	0.00339	0.00243	0	0.0047	0.011	0	0.00496	0	0.00409	0	0.00108	0.00498	0.00376	0.00146	0.00034	0.00857	0	0.00613	0	0	0	0.00013
k__Bacteria|p__Actinobacteria|c__Actinobacteria|o__Micrococcales|f__Micrococcaceae|g__Rothia	Kawa <= C	0.27334	-0.153846	0.704545	0.461538	0.00887705	0.128995	0.0534924	0.614286	14.5313	3.8611	0.432684	k__Bacteria|p__Actinobacteria|c__Actinobacteria|o__Micrococcales|f__Micrococcaceae|g__Rothia	0	0.01063	0.00391	0.00244	0	0.00054	0.00601	0.07583	0	0.09434	0.00082	0.05211	0.01449	0	0.00339	0.00243	0	0.0047	0.011	0	0.00496	0	0.00409	0	0.00108	0.00498	0.00376	0.00146	0.00034	0.00857	0	0.00613	0	0	0	0.00013
k__Bacteria|p__Proteobacteria|c__Gammaproteobacteria|o__Enterobacterales|f__Morganellaceae	C <= Kawa	0.275266	0.0559441	0.0227273	0.0769231	0.000121591	0.107219	0.0399006	0.0428571	881.8	9.78431	0.432684	k__Bacteria|p__Proteobacteria|c__Gammaproteobacteria|o__Enterobacterales|f__Morganellaceae	0	0	0	0	0	0	0	0	0	0	0	0	0	0	0	0	0	0	0	0	0	0	0	0	0	0	0	0.00535	0	0	0	0	0	0	0	0
k__Bacteria|p__Firmicutes|c__Clostridia|o__Clostridiales|f__Clostridiaceae|g__Clostridium|s__Clostridium_sp_7_2_43FAA	C <= Kawa	0.275266	0.0559441	0.0227273	0.0769231	3.34091e-05	0.0129596	0.00483457	0.0428571	387.907	8.59957	0.432684	k__Bacteria|p__Firmicutes|c__Clostridia|o__Clostridiales|f__Clostridiaceae|g__Clostridium|s__Clostridium_sp_7_2_43FAA	0	0	0	0	0	0	0	0	0	0	0	0	0	0	0	0	0	0	0	0	0	0	0	0	0	0	0	0	0.00147	0	0	0	0	0	0	0
k__Bacteria|p__Fusobacteria|c__Fusobacteriia|o__Fusobacteriales|f__Fusobacteriaceae|g__Fusobacterium|s__Fusobacterium_periodonticum	C <= Kawa	0.275266	0.0559441	0.0227273	0.0769231	0.000162955	0.00296577	0.001204	0.0428571	18.2	4.18586	0.432684	k__Bacteria|p__Fusobacteria|c__Fusobacteriia|o__Fusobacteriales|f__Fusobacteriaceae|g__Fusobacterium|s__Fusobacterium_periodonticum	0	0	0	0	0	0	0	0	0	0.00717	0	0	0	0	0	0	0	0	0	0	0	0	0	0	0	0	0	0	0	0	0	0	0	0	0	0
k__Bacteria|p__Firmicutes|c__Bacilli|o__Lactobacillales|f__Leuconostocaceae|g__Leuconostoc|s__Leuconostoc_lactis	C <= Kawa	0.275266	0.0559441	0.0227273	0.0769231	3.68182e-05	0.279206	0.103728	0.0428571	7583.37	12.8886	0.432684	k__Bacteria|p__Firmicutes|c__Bacilli|o__Lactobacillales|f__Leuconostocaceae|g__Leuconostoc|s__Leuconostoc_lactis	0	0	0	0	0	0	0	0	0	0	0	0	0	0	0	0	0	0	0	0	0	0	0	0	0	0	0	0	0	0	0	0.00162	0	0	0	0
k__Bacteria|p__Proteobacteria|c__Gammaproteobacteria|o__Enterobacterales|f__Enterobacteriaceae|g__Citrobacter|s__Citrobacter_braakii	C <= Kawa	0.275266	0.0559441	0.0227273	0.0769231	0.000343864	0.0674465	0.0252677	0.0428571	196.143	7.61576	0.432684	k__Bacteria|p__Proteobacteria|c__Gammaproteobacteria|o__Enterobacterales|f__Enterobacteriaceae|g__Citrobacter|s__Citrobacter_braakii	0	0	0	0	0	0	0	0	0	0	0	0	0	0	0	0	0	0	0	0	0	0	0	0.01513	0	0	0	0	0	0	0	0	0	0	0	0
k__Bacteria|p__Bacteroidetes|c__Bacteroidia|o__Bacteroidales|f__Bacteroidaceae|g__Bacteroides|s__Bacteroides_cellulosilyticus	Kawa <= C	0.281742	-0.076049	0.113636	0.0384615	0.0513252	0.00660038	0.0347131	0.0857143	0.128599	-2.95905	0.432684	k__Bacteria|p__Bacteroidetes|c__Bacteroidia|o__Bacteroidales|f__Bacteroidaceae|g__Bacteroides|s__Bacteroides_cellulosilyticus	1.34861	0	0	0	0.06065	0	0	0.49908	0	0	0	0	0	0	0	0	0	0	0	0	0	0	0	0	0	0	0	0.26591	0	0	0	0	0	0	0	0
k__Bacteria|p__Firmicutes|c__Bacilli|o__Lactobacillales|f__Streptococcaceae|g__Streptococcus|s__Streptococcus_infantarius	C <= Kawa	0.282256	0.0699301	0.0454545	0.115385	0.00196955	0.00940423	0.004731	0.0714286	4.77482	2.25545	0.432684	k__Bacteria|p__Firmicutes|c__Bacilli|o__Lactobacillales|f__Streptococcaceae|g__Streptococcus|s__Streptococcus_infantarius	0	0	0	0	0	0	0	0	0	0	0	0	0	0	0	0	0	0	0	0	0	0	0	0	0	0	0	0	0	0	0	0	0	0	0	0
k__Bacteria|p__Actinobacteria|c__Actinobacteria|o__Propionibacteriales	C <= Kawa	0.282256	0.0699301	0.0454545	0.115385	0.000305682	0.00195346	0.000917714	0.0714286	6.39051	2.67593	0.432684	k__Bacteria|p__Actinobacteria|c__Actinobacteria|o__Propionibacteriales	0	0	0	0	0	0.00902	0	0	0	0	0	0	0	0	0	0	0	0	0	0	0	0	0.00443	0	0	0	0	0	0	0	0	0	0	0	0	0
k__Bacteria|p__Actinobacteria|c__Actinobacteria|o__Propionibacteriales|f__Propionibacteriaceae	C <= Kawa	0.282256	0.0699301	0.0454545	0.115385	0.000305682	0.00195346	0.000917714	0.0714286	6.39051	2.67593	0.432684	k__Bacteria|p__Actinobacteria|c__Actinobacteria|o__Propionibacteriales|f__Propionibacteriaceae	0	0	0	0	0	0.00902	0	0	0	0	0	0	0	0	0	0	0	0	0	0	0	0	0.00443	0	0	0	0	0	0	0	0	0	0	0	0	0
k__Bacteria|p__Actinobacteria|c__Actinobacteria|o__Propionibacteriales|f__Propionibacteriaceae|g__Propionibacterium	Kawa <= C	0.282864	-0.0454545	0.0454545	0	0.000305682	0	0.000192143	0.0285714	0	#NAME?	0.432684	k__Bacteria|p__Actinobacteria|c__Actinobacteria|o__Propionibacteriales|f__Propionibacteriaceae|g__Propionibacterium	0	0	0	0	0	0.00902	0	0	0	0	0	0	0	0	0	0	0	0	0	0	0	0	0.00443	0	0	0	0	0	0	0	0	0	0	0	0	0
k__Bacteria|p__Actinobacteria|c__Coriobacteriia|o__Eggerthellales|f__Eggerthellaceae|g__Slackia	Kawa <= C	0.282864	-0.0454545	0.0454545	0	0.000266364	0	0.000167429	0.0285714	0	#NAME?	0.432684	k__Bacteria|p__Actinobacteria|c__Coriobacteriia|o__Eggerthellales|f__Eggerthellaceae|g__Slackia	0	0	0	0	0	0.01166	0	0	0	0	0	0	0	0	0	0	0	0	0	0	0	0	0	0	0	0	0	0	0	0	0	0	0	0	0	6e-05
k__Bacteria|p__Proteobacteria|c__Betaproteobacteria|o__Burkholderiales|f__Oxalobacteraceae	Kawa <= C	0.282864	-0.0454545	0.0454545	0	0.000595455	0	0.000374286	0.0285714	0	#NAME?	0.432684	k__Bacteria|p__Proteobacteria|c__Betaproteobacteria|o__Burkholderiales|f__Oxalobacteraceae	0	0	0.02574	0	0	0	0	0	0	0	0	0	0	0	0	0	0	0	0	0	0	0	0	0	0	0	0	0.00046	0	0	0	0	0	0	0	0
k__Bacteria|p__Proteobacteria|c__Betaproteobacteria|o__Burkholderiales|f__Oxalobacteraceae|g__Oxalobacter	Kawa <= C	0.282864	-0.0454545	0.0454545	0	0.000595455	0	0.000374286	0.0285714	0	#NAME?	0.432684	k__Bacteria|p__Proteobacteria|c__Betaproteobacteria|o__Burkholderiales|f__Oxalobacteraceae|g__Oxalobacter	0	0	0.02574	0	0	0	0	0	0	0	0	0	0	0	0	0	0	0	0	0	0	0	0	0	0	0	0	0.00046	0	0	0	0	0	0	0	0
k__Bacteria|p__Bacteroidetes|c__Bacteroidia|o__Bacteroidales|f__Barnesiellaceae|g__Coprobacter|s__Coprobacter_fastidiosus	Kawa <= C	0.282864	-0.0454545	0.0454545	0	0.0134634	0	0.00846271	0.0285714	0	#NAME?	0.432684	k__Bacteria|p__Bacteroidetes|c__Bacteroidia|o__Bacteroidales|f__Barnesiellaceae|g__Coprobacter|s__Coprobacter_fastidiosus	0	0	0.28311	0	0	0	0	0	0	0	0	0	0	0	0	0	0	0	0	0	0	0	0	0	0	0	0	0	0	0	0	0	0	0	0	0
k__Bacteria|p__Bacteroidetes|c__Bacteroidia|o__Bacteroidales|f__Porphyromonadaceae|g__Porphyromonas|s__Porphyromonas_sp_HMSC065F10	Kawa <= C	0.282864	-0.0454545	0.0454545	0	0.00159318	0	0.00100143	0.0285714	0	#NAME?	0.432684	k__Bacteria|p__Bacteroidetes|c__Bacteroidia|o__Bacteroidales|f__Porphyromonadaceae|g__Porphyromonas|s__Porphyromonas_sp_HMSC065F10	0	0	0	0	0	0	0	0.00911	0	0	0	0	0	0	0	0	0	0	0	0	0	0	0	0	0	0	0	0	0	0	0	0	0	0	0	0
k__Bacteria|p__Bacteroidetes|c__Bacteroidia|o__Bacteroidales|f__Porphyromonadaceae|g__Porphyromonas|s__Porphyromonas_asaccharolytica	Kawa <= C	0.282864	-0.0454545	0.0454545	0	0.000363182	0	0.000228286	0.0285714	0	#NAME?	0.432684	k__Bacteria|p__Bacteroidetes|c__Bacteroidia|o__Bacteroidales|f__Porphyromonadaceae|g__Porphyromonas|s__Porphyromonas_asaccharolytica	0	0	0.00051	0	0	0	0	0	0	0	0	0	0	0	0	0	0	0	0	0	0	0	0	0	0	0	0	0	0	0	0	0	0	0	0	0
k__Bacteria|p__Firmicutes|c__Bacilli|o__Lactobacillales|f__Lactobacillaceae|g__Lactobacillus|s__Lactobacillus_paragasseri	Kawa <= C	0.282864	-0.0454545	0.0454545	0	0.000273409	0	0.000171857	0.0285714	0	#NAME?	0.432684	k__Bacteria|p__Firmicutes|c__Bacilli|o__Lactobacillales|f__Lactobacillaceae|g__Lactobacillus|s__Lactobacillus_paragasseri	0	0	0	0	0	0	0	0	0	0	0	0	0.00396	0	0	0	0	0	0	0	0	0	0	0	0.00807	0	0	0	0	0	0	0	0	0	0	0
k__Bacteria|p__Firmicutes|c__Clostridia|o__Clostridiales|f__Ruminococcaceae|g__Pseudoflavonifractor|s__Pseudoflavonifractor_sp_An184	Kawa <= C	0.282864	-0.0454545	0.0454545	0	0.000981591	0	0.000617	0.0285714	0	#NAME?	0.432684	k__Bacteria|p__Firmicutes|c__Clostridia|o__Clostridiales|f__Ruminococcaceae|g__Pseudoflavonifractor|s__Pseudoflavonifractor_sp_An184	0	0	0	0	0	0	0	0	0	0	0	0	0	0	0	0	0	0	0	0	0	0	0	0	0	0	0	0	0	0	0	0	0	0	0	0
k__Bacteria|p__Firmicutes|c__Clostridia|o__Clostridiales|f__Eubacteriaceae|g__Eubacteriaceae_unclassified	Kawa <= C	0.282864	-0.0454545	0.0454545	0	0.000136136	0	8.55714e-05	0.0285714	0	#NAME?	0.432684	k__Bacteria|p__Firmicutes|c__Clostridia|o__Clostridiales|f__Eubacteriaceae|g__Eubacteriaceae_unclassified	0	0	0	0	0	0	0	0	0	0	0	0	0	0	0	0	0	0	0	0.00406	0	0	0	0	0	0	0	0	0	0	0	0	0	0	0	0
k__Bacteria|p__Proteobacteria|c__Betaproteobacteria|o__Burkholderiales|f__Oxalobacteraceae|g__Oxalobacter|s__Oxalobacter_formigenes	Kawa <= C	0.282864	-0.0454545	0.0454545	0	0.000595455	0	0.000374286	0.0285714	0	#NAME?	0.432684	k__Bacteria|p__Proteobacteria|c__Betaproteobacteria|o__Burkholderiales|f__Oxalobacteraceae|g__Oxalobacter|s__Oxalobacter_formigenes	0	0	0.02574	0	0	0	0	0	0	0	0	0	0	0	0	0	0	0	0	0	0	0	0	0	0	0	0	0.00046	0	0	0	0	0	0	0	0
k__Bacteria|p__Actinobacteria|c__Actinobacteria|o__Propionibacteriales|f__Propionibacteriaceae|g__Propionibacterium|s__Propionibacterium_acidifaciens	Kawa <= C	0.282864	-0.0454545	0.0454545	0	0.000305682	0	0.000192143	0.0285714	0	#NAME?	0.432684	k__Bacteria|p__Actinobacteria|c__Actinobacteria|o__Propionibacteriales|f__Propionibacteriaceae|g__Propionibacterium|s__Propionibacterium_acidifaciens	0	0	0	0	0	0.00902	0	0	0	0	0	0	0	0	0	0	0	0	0	0	0	0	0.00443	0	0	0	0	0	0	0	0	0	0	0	0	0
k__Bacteria|p__Bacteroidetes|c__Bacteroidia|o__Bacteroidales|f__Bacteroidaceae|g__Bacteroides|s__Bacteroides_eggerthii	Kawa <= C	0.282864	-0.0454545	0.0454545	0	0.0580002	0	0.0364573	0.0285714	0	#NAME?	0.432684	k__Bacteria|p__Bacteroidetes|c__Bacteroidia|o__Bacteroidales|f__Bacteroidaceae|g__Bacteroides|s__Bacteroides_eggerthii	0	0	0	0	0	0.11874	2.43327	0	0	0	0	0	0	0	0	0	0	0	0	0	0	0	0	0	0	0	0	0	0	0	0	0	0	0	0	0
k__Bacteria|p__Firmicutes|c__Clostridia|o__Clostridiales|f__Eubacteriaceae|g__Eubacteriaceae_unclassified|s__Eubacteriaceae_bacterium_CHKCI005	Kawa <= C	0.282864	-0.0454545	0.0454545	0	0.000136136	0	8.55714e-05	0.0285714	0	#NAME?	0.432684	k__Bacteria|p__Firmicutes|c__Clostridia|o__Clostridiales|f__Eubacteriaceae|g__Eubacteriaceae_unclassified|s__Eubacteriaceae_bacterium_CHKCI005	0	0	0	0	0	0	0	0	0	0	0	0	0	0	0	0	0	0	0	0.00406	0	0	0	0	0	0	0	0	0	0	0	0	0	0	0	0
k__Bacteria|p__Firmicutes|c__Clostridia|o__Clostridiales|f__Lachnospiraceae|g__Roseburia|s__Roseburia_sp_CAG_182	Kawa <= C	0.282864	-0.0454545	0.0454545	0	0.00904932	0	0.00568814	0.0285714	0	#NAME?	0.432684	k__Bacteria|p__Firmicutes|c__Clostridia|o__Clostridiales|f__Lachnospiraceae|g__Roseburia|s__Roseburia_sp_CAG_182	0	0	0	0	0	0	0	0	0	0	0	0	0	0.07401	0	0	0	0	0	0	0	0	0	0	0.32416	0	0	0	0	0	0	0	0	0	0	0
k__Bacteria|p__Firmicutes|c__Clostridia|o__Clostridiales|f__Ruminococcaceae|g__Pseudoflavonifractor|s__Pseudoflavonifractor_capillosus	Kawa <= C	0.282864	-0.0454545	0.0454545	0	0.000771591	0	0.000485	0.0285714	0	#NAME?	0.432684	k__Bacteria|p__Firmicutes|c__Clostridia|o__Clostridiales|f__Ruminococcaceae|g__Pseudoflavonifractor|s__Pseudoflavonifractor_capillosus	0	0	0	0	0	0	0	0	0	0	0	0	0	0	0	0	0	0	0	0	0	0	0	0	0	0	0	0	0	0	0	0	0	0.0052	0	0
k__Bacteria|p__Actinobacteria|c__Actinobacteria|o__Micrococcales|f__Microbacteriaceae|g__Clavibacter|s__Clavibacter_michiganensis	Kawa <= C	0.282864	-0.0454545	0.0454545	0	0.000328409	0	0.000206429	0.0285714	0	#NAME?	0.432684	k__Bacteria|p__Actinobacteria|c__Actinobacteria|o__Micrococcales|f__Microbacteriaceae|g__Clavibacter|s__Clavibacter_michiganensis	0	0	0	0	0	0	0	0	0	0	0	0	0	0	0	0	0	0	0	0	0	0	0	0	0.00957	0	0	0	0.00488	0	0	0	0	0	0	0
k__Bacteria|p__Firmicutes|c__Clostridia|o__Clostridiales|f__Clostridiaceae|g__Clostridium|s__Butyribacterium_methylotrophicum	Kawa <= C	0.282864	-0.0454545	0.0454545	0	0.000135	0	8.48571e-05	0.0285714	0	#NAME?	0.432684	k__Bacteria|p__Firmicutes|c__Clostridia|o__Clostridiales|f__Clostridiaceae|g__Clostridium|s__Butyribacterium_methylotrophicum	0	0	0	0	0	0	0	0	0.00516	0	0	0	0	0	0	0	0	0	0	0	0	0	0.00078	0	0	0	0	0	0	0	0	0	0	0	0	0
k__Bacteria|p__Firmicutes|c__Clostridia|o__Clostridiales|f__Eubacteriaceae|g__Eubacterium|s__Eubacterium_sp_OM08_24	Kawa <= C	0.282864	-0.0454545	0.0454545	0	0.000318864	0	0.000200429	0.0285714	0	#NAME?	0.432684	k__Bacteria|p__Firmicutes|c__Clostridia|o__Clostridiales|f__Eubacteriaceae|g__Eubacterium|s__Eubacterium_sp_OM08_24	0	0	0	0	0	0	0	0	0	0.01002	0	0	0	0	0	0	0	0	0	0	0	0	0	0	0	0	0	0	0	0	0	0	0	0.00401	0	0
k__Bacteria|p__Firmicutes|c__Clostridia|o__Clostridiales|f__Ruminococcaceae|g__Anaerotruncus|s__Anaerotruncus_sp_CAG_528	Kawa <= C	0.282864	-0.0454545	0.0454545	0	0.113804	0	0.0715341	0.0285714	0	#NAME?	0.432684	k__Bacteria|p__Firmicutes|c__Clostridia|o__Clostridiales|f__Ruminococcaceae|g__Anaerotruncus|s__Anaerotruncus_sp_CAG_528	0	0	0	0	0	0	0	0	0	0	0	0	0	0	0	0.46037	4.54702	0	0	0	0	0	0	0	0	0	0	0	0	0	0	0	0	0	0	0
k__Bacteria|p__Firmicutes|c__Clostridia|o__Clostridiales|f__Ruminococcaceae|g__Ruminococcus|s__Ruminococcus_sp_CAG_330	Kawa <= C	0.282864	-0.0454545	0.0454545	0	0.0194461	0	0.0122233	0.0285714	0	#NAME?	0.432684	k__Bacteria|p__Firmicutes|c__Clostridia|o__Clostridiales|f__Ruminococcaceae|g__Ruminococcus|s__Ruminococcus_sp_CAG_330	0	0	0	0	0	0.83352	0	0	0	0	0	0	0	0	0	0	0	0	0	0	0	0	0	0	0	0	0	0	0	0	0	0	0	0	0	0
k__Bacteria|p__Actinobacteria|c__Actinobacteria|o__Bifidobacteriales|f__Bifidobacteriaceae|g__Alloscardovia|s__Alloscardovia_omnicolens	Kawa <= C	0.282864	-0.0454545	0.0454545	0	0.000109545	0	6.88571e-05	0.0285714	0	#NAME?	0.432684	k__Bacteria|p__Actinobacteria|c__Actinobacteria|o__Bifidobacteriales|f__Bifidobacteriaceae|g__Alloscardovia|s__Alloscardovia_omnicolens	0	0	0	0	0	0	0	0	0	0	0	0	0	0	0	0	0	0	0	0	0	0	0	0	0	0	0	0	0	0	0	0	0	0	0.00374	0
k__Bacteria|p__Actinobacteria|c__Actinobacteria|o__Micrococcales|f__Micrococcales_unclassified|g__Tropheryma|s__Tropheryma_whipplei	Kawa <= C	0.282864	-0.0454545	0.0454545	0	0.000310227	0	0.000195	0.0285714	0	#NAME?	0.432684	k__Bacteria|p__Actinobacteria|c__Actinobacteria|o__Micrococcales|f__Micrococcales_unclassified|g__Tropheryma|s__Tropheryma_whipplei	0	0	0	0	0	0	0	0	0	0	0	0	0	0	0.00957	0	0	0	0	0	0	0	0	0	0	0	0	0	0	0	0.00408	0	0	0	0	0
k__Bacteria|p__Bacteroidetes|c__Bacteroidia|o__Bacteroidales|f__Tannerellaceae|g__Parabacteroides|s__Parabacteroides_gordonii	Kawa <= C	0.282864	-0.0454545	0.0454545	0	0.0141091	0	0.00886857	0.0285714	0	#NAME?	0.432684	k__Bacteria|p__Bacteroidetes|c__Bacteroidia|o__Bacteroidales|f__Tannerellaceae|g__Parabacteroides|s__Parabacteroides_gordonii	0	0	0	0	0	0	0	0	0	0	0	0	0	0	0	0	0	0	0	0	0	0	0	0	0	0	0	0	0	0	0	0	0	0	0	0
k__Bacteria|p__Firmicutes|c__Bacilli|o__Lactobacillales|f__Streptococcaceae|g__Lactococcus|s__Lactococcus_plantarum	Kawa <= C	0.282864	-0.0454545	0.0454545	0	0.000202045	0	0.000127	0.0285714	0	#NAME?	0.432684	k__Bacteria|p__Firmicutes|c__Bacilli|o__Lactobacillales|f__Streptococcaceae|g__Lactococcus|s__Lactococcus_plantarum	0	0	0	0	0	0	0	0	0	0	0	0	0	0	0	0	0	0	0	0	0	0	0	0	0.00259	0	0	0	0	0	0	0.0063	0	0	0	0
k__Bacteria|p__Firmicutes|c__Bacilli|o__Lactobacillales|f__Streptococcaceae|g__Streptococcus|s__Streptococcus_sp_M334	Kawa <= C	0.282864	-0.0454545	0.0454545	0	0.000267727	0	0.000168286	0.0285714	0	#NAME?	0.432684	k__Bacteria|p__Firmicutes|c__Bacilli|o__Lactobacillales|f__Streptococcaceae|g__Streptococcus|s__Streptococcus_sp_M334	0	0	0	0	0	0	0	0	0.00352	0	0	0	0	0	0	0	0	0	0	0	0	0	0	0	0	0	0	0	0	0	0	0	0	0	0	0.00826
k__Bacteria|p__Firmicutes|c__Firmicutes_unclassified|o__Firmicutes_unclassified|f__Firmicutes_unclassified|g__Firmicutes_unclassified|s__Firmicutes_bacterium_CAG_646	Kawa <= C	0.282864	-0.0454545	0.0454545	0	0.001995	0	0.001254	0.0285714	0	#NAME?	0.432684	k__Bacteria|p__Firmicutes|c__Firmicutes_unclassified|o__Firmicutes_unclassified|f__Firmicutes_unclassified|g__Firmicutes_unclassified|s__Firmicutes_bacterium_CAG_646	0	0.00523	0	0	0	0	0	0	0	0	0	0	0	0	0	0	0	0	0	0	0	0	0.08255	0	0	0	0	0	0	0	0	0	0	0	0	0
k__Bacteria|p__Firmicutes|c__Tissierellia|o__Tissierellales|f__Peptoniphilaceae|g__Peptoniphilus|s__Peptoniphilus_harei	Kawa <= C	0.282864	-0.0454545	0.0454545	0	3.52273e-05	0	2.21429e-05	0.0285714	0	#NAME?	0.432684	k__Bacteria|p__Firmicutes|c__Tissierellia|o__Tissierellales|f__Peptoniphilaceae|g__Peptoniphilus|s__Peptoniphilus_harei	0	0	0	0	0	0	0	0	0	0	0	0	0	0	0	0	0	0	0	0	0	0	0	0	0	0.00034	0	0	0	0	0	0	0	0	0	0.00121
k__Bacteria|p__Proteobacteria|c__Gammaproteobacteria|o__Pasteurellales|f__Pasteurellaceae|g__Aggregatibacter|s__Aggregatibacter_aphrophilus	Kawa <= C	0.282864	-0.0454545	0.0454545	0	0.000147955	0	9.3e-05	0.0285714	0	#NAME?	0.432684	k__Bacteria|p__Proteobacteria|c__Gammaproteobacteria|o__Pasteurellales|f__Pasteurellaceae|g__Aggregatibacter|s__Aggregatibacter_aphrophilus	0	0	0	0	0.00278	0	0	0	0	0.00373	0	0	0	0	0	0	0	0	0	0	0	0	0	0	0	0	0	0	0	0	0	0	0	0	0	0
k__Bacteria|p__Bacteroidetes|c__Bacteroidia|o__Bacteroidales|f__Prevotellaceae|g__Prevotella|s__Prevotella_buccae	Kawa <= C	0.282864	-0.0454545	0.0454545	0	0.00614409	0	0.003862	0.0285714	0	#NAME?	0.432684	k__Bacteria|p__Bacteroidetes|c__Bacteroidia|o__Bacteroidales|f__Prevotellaceae|g__Prevotella|s__Prevotella_buccae	0	0	0.23403	0	0	0	0	0	0	0	0	0	0	0	0	0	0	0	0	0	0	0	0	0	0	0	0	0	0	0	0	0	0.03631	0	0	0
k__Bacteria|p__Actinobacteria|c__Actinobacteria|o__Micrococcales|f__Microbacteriaceae|g__Clavibacter	Kawa <= C	0.282864	-0.0454545	0.0454545	0	0.000328409	0	0.000206429	0.0285714	0	#NAME?	0.432684	k__Bacteria|p__Actinobacteria|c__Actinobacteria|o__Micrococcales|f__Microbacteriaceae|g__Clavibacter	0	0	0	0	0	0	0	0	0	0	0	0	0	0	0	0	0	0	0	0	0	0	0	0	0.00957	0	0	0	0.00488	0	0	0	0	0	0	0
k__Bacteria|p__Bacteroidetes|c__Bacteroidia|o__Bacteroidales|f__Prevotellaceae|g__Prevotella|s__Prevotella_sp_CAG_520	Kawa <= C	0.282864	-0.0454545	0.0454545	0	0.223574	0	0.140532	0.0285714	0	#NAME?	0.432684	k__Bacteria|p__Bacteroidetes|c__Bacteroidia|o__Bacteroidales|f__Prevotellaceae|g__Prevotella|s__Prevotella_sp_CAG_520	0	0	0	0	0	8.65271	1.18455	0	0	0	0	0	0	0	0	0	0	0	0	0	0	0	0	0	0	0	0	0	0	0	0	0	0	0	0	0
k__Bacteria|p__Firmicutes|c__Bacilli|o__Lactobacillales|f__Enterococcaceae|g__Enterococcus|s__Enterococcus_mundtii	Kawa <= C	0.282864	-0.0454545	0.0454545	0	0.000335227	0	0.000210714	0.0285714	0	#NAME?	0.432684	k__Bacteria|p__Firmicutes|c__Bacilli|o__Lactobacillales|f__Enterococcaceae|g__Enterococcus|s__Enterococcus_mundtii	0	0	0	0	0	0	0	0.00639	0	0	0	0	0	0	0	0	0	0	0	0	0	0	0	0	0.00836	0	0	0	0	0	0	0	0	0	0	0
k__Bacteria|p__Firmicutes|c__Bacilli|o__Lactobacillales|f__Lactobacillaceae|g__Pediococcus|s__Pediococcus_acidilactici	Kawa <= C	0.282864	-0.0454545	0.0454545	0	0.00780636	0	0.00490686	0.0285714	0	#NAME?	0.432684	k__Bacteria|p__Firmicutes|c__Bacilli|o__Lactobacillales|f__Lactobacillaceae|g__Pediococcus|s__Pediococcus_acidilactici	0	0	0	0	0	0	0	0	0	0	0	0	0	0	0	0	0	0	0	0	0	0	0	0	0	0	0	0	0	0	0	0	0	0	0	0
k__Bacteria|p__Proteobacteria|c__Gammaproteobacteria|o__Enterobacterales|f__Enterobacteriaceae|g__Citrobacter|s__Citrobacter_sp_MGH106	Kawa <= C	0.282864	-0.0454545	0.0454545	0	0.000160682	0	0.000101	0.0285714	0	#NAME?	0.432684	k__Bacteria|p__Proteobacteria|c__Gammaproteobacteria|o__Enterobacterales|f__Enterobacteriaceae|g__Citrobacter|s__Citrobacter_sp_MGH106	0	0	0	0	0	0.00033	0	0	0	0	0	0	0	0	0	0	0	0	0	0	0	0	0.00674	0	0	0	0	0	0	0	0	0	0	0	0	0
k__Bacteria|p__Proteobacteria|c__Gammaproteobacteria|o__Pasteurellales|f__Pasteurellaceae|g__Haemophilus|s__Haemophilus_pittmaniae	Kawa <= C	0.282864	-0.0454545	0.0454545	0	0.00268318	0	0.00168657	0.0285714	0	#NAME?	0.432684	k__Bacteria|p__Proteobacteria|c__Gammaproteobacteria|o__Pasteurellales|f__Pasteurellaceae|g__Haemophilus|s__Haemophilus_pittmaniae	0	0	0	0	0.11586	0	0	0	0	0	0.0022	0	0	0	0	0	0	0	0	0	0	0	0	0	0	0	0	0	0	0	0	0	0	0	0	0
k__Bacteria|p__Actinobacteria|c__Actinobacteria|o__Bifidobacteriales|f__Bifidobacteriaceae|g__Alloscardovia	Kawa <= C	0.282864	-0.0454545	0.0454545	0	0.000109545	0	6.88571e-05	0.0285714	0	#NAME?	0.432684	k__Bacteria|p__Actinobacteria|c__Actinobacteria|o__Bifidobacteriales|f__Bifidobacteriaceae|g__Alloscardovia	0	0	0	0	0	0	0	0	0	0	0	0	0	0	0	0	0	0	0	0	0	0	0	0	0	0	0	0	0	0	0	0	0	0	0.00374	0
k__Bacteria|p__Actinobacteria|c__Actinobacteria|o__Micrococcales|f__Micrococcales_unclassified	Kawa <= C	0.282864	-0.0454545	0.0454545	0	0.000310227	0	0.000195	0.0285714	0	#NAME?	0.432684	k__Bacteria|p__Actinobacteria|c__Actinobacteria|o__Micrococcales|f__Micrococcales_unclassified	0	0	0	0	0	0	0	0	0	0	0	0	0	0	0.00957	0	0	0	0	0	0	0	0	0	0	0	0	0	0	0	0.00408	0	0	0	0	0
k__Bacteria|p__Actinobacteria|c__Actinobacteria|o__Micrococcales|f__Micrococcales_unclassified|g__Tropheryma	Kawa <= C	0.282864	-0.0454545	0.0454545	0	0.000310227	0	0.000195	0.0285714	0	#NAME?	0.432684	k__Bacteria|p__Actinobacteria|c__Actinobacteria|o__Micrococcales|f__Micrococcales_unclassified|g__Tropheryma	0	0	0	0	0	0	0	0	0	0	0	0	0	0	0.00957	0	0	0	0	0	0	0	0	0	0	0	0	0	0	0	0.00408	0	0	0	0	0
k__Bacteria|p__Proteobacteria|c__Gammaproteobacteria|o__Enterobacterales|f__Enterobacteriaceae|g__Kluyvera	Kawa <= C	0.282864	-0.0454545	0.0454545	0	5.20455e-05	0	3.27143e-05	0.0285714	0	#NAME?	0.432684	k__Bacteria|p__Proteobacteria|c__Gammaproteobacteria|o__Enterobacterales|f__Enterobacteriaceae|g__Kluyvera	0	0	0	0	0	0	0	0	0	0	0	0	0	0	0	0	0	0	0	0	0	0	0	0	0	0	0	0	0	0	0	0.00153	0	0	0	0
k__Bacteria|p__Firmicutes|c__Bacilli|o__Lactobacillales|f__Lactobacillaceae|g__Pediococcus	Kawa <= C	0.282864	-0.0454545	0.0454545	0	0.00806568	0	0.00506986	0.0285714	0	#NAME?	0.432684	k__Bacteria|p__Firmicutes|c__Bacilli|o__Lactobacillales|f__Lactobacillaceae|g__Pediococcus	0	0	0	0	0	0	0	0	0	0	0	0	0	0	0	0	0	0	0	0	0	0	0	0	0	0	0	0	0	0	0	0	0	0	0	0
k__Bacteria|p__Firmicutes|c__Negativicutes|o__Acidaminococcales|f__Acidaminococcaceae|g__Acidaminococcus	Kawa <= C	0.282864	-0.0454545	0.0454545	0	0.00450705	0	0.002833	0.0285714	0	#NAME?	0.432684	k__Bacteria|p__Firmicutes|c__Negativicutes|o__Acidaminococcales|f__Acidaminococcaceae|g__Acidaminococcus	0	0	0	0	0	0	0	0	0	0	0	0	0	0	0	0	0	0	0	0	0	0	0	0	0	0	0	0	0	0	0	0	0	0.19727	0	0
k__Bacteria|p__Firmicutes|c__Clostridia|o__Clostridiales|f__Clostridiaceae|g__Hungatella|s__Hungatella_hathewayi	Kawa <= C	0.285489	-0.152098	0.818182	0.461538	0.162968	1.31496	0.590849	0.685714	8.06882	3.01236	0.43492	k__Bacteria|p__Firmicutes|c__Clostridia|o__Clostridiales|f__Clostridiaceae|g__Hungatella|s__Hungatella_hathewayi	0.08912	0.03925	0.00738	0.00084	0	0.02251	0.03089	0	0.01511	0.02895	0	0	0	0.0043	0.02198	0	0.01483	0	0.0179	0.03465	0	0.13945	0.07347	0.00128	0.01068	0.45952	2.6917	0.06464	0.27141	0.00285	0.14647	0.0005	0.00379	0.00442	0.03806	0.01669
k__Bacteria|p__Firmicutes|c__Clostridia|o__Clostridiales|f__Clostridiaceae|g__Hungatella	Kawa <= C	0.285489	-0.152098	0.818182	0.461538	0.162968	1.31496	0.590849	0.685714	8.06882	3.01236	0.43492	k__Bacteria|p__Firmicutes|c__Clostridia|o__Clostridiales|f__Clostridiaceae|g__Hungatella	0.08912	0.03925	0.00738	0.00084	0	0.02251	0.03089	0	0.01511	0.02895	0	0	0	0.0043	0.02198	0	0.01483	0	0.0179	0.03465	0	0.13945	0.07347	0.00128	0.01068	0.45952	2.6917	0.06464	0.27141	0.00285	0.14647	0.0005	0.00379	0.00442	0.03806	0.01669
k__Bacteria|p__Proteobacteria|c__Gammaproteobacteria|o__Enterobacterales|f__Enterobacteriaceae|g__Escherichia|s__Escherichia_coli	C <= Kawa	0.289991	0.15035	0.75	0.538462	0.866003	19.5836	7.81827	0.671429	22.6138	4.49913	0.435029	k__Bacteria|p__Proteobacteria|c__Gammaproteobacteria|o__Enterobacterales|f__Enterobacteriaceae|g__Escherichia|s__Escherichia_coli	0.31706	0.08199	1.57613	0	0.02713	0.0927	0.1045	0.07533	0.32679	0.05109	0	0	0.06917	0	0.0221	0	0.28258	0	0.00502	0	3.70887	4.63009	0.03077	0.52718	0.07659	1.61494	1.24651	0	0.06936	0.0046	0.00994	1.86405	0	0	0.30514	0.74452
k__Bacteria|p__Proteobacteria|c__Gammaproteobacteria|o__Enterobacterales|f__Enterobacteriaceae|g__Escherichia	C <= Kawa	0.289991	0.15035	0.75	0.538462	0.866003	19.5836	7.81827	0.671429	22.6138	4.49913	0.435029	k__Bacteria|p__Proteobacteria|c__Gammaproteobacteria|o__Enterobacterales|f__Enterobacteriaceae|g__Escherichia	0.31706	0.08199	1.57613	0	0.02713	0.0927	0.1045	0.07533	0.32679	0.05109	0	0	0.06917	0	0.0221	0	0.28258	0	0.00502	0	3.70887	4.63009	0.03077	0.52718	0.07659	1.61494	1.24651	0	0.06936	0.0046	0.00994	1.86405	0	0	0.30514	0.74452
k__Bacteria|p__Proteobacteria|c__Betaproteobacteria|o__Neisseriales|f__Neisseriaceae|g__Neisseria	C <= Kawa	0.290795	0.0541958	0.0227273	0.0769231	0.000162727	0.00215115	0.000901286	0.0428571	13.2194	3.72458	0.435029	k__Bacteria|p__Proteobacteria|c__Betaproteobacteria|o__Neisseriales|f__Neisseriaceae|g__Neisseria	0	0	0	0	0	0	0	0	0	0.00716	0	0	0	0	0	0	0	0	0	0	0	0	0	0	0	0	0	0	0	0	0	0	0	0	0	0
k__Bacteria|p__Proteobacteria|c__Deltaproteobacteria|o__Desulfovibrionales|f__Desulfovibrionaceae|g__Desulfovibrio|s__Desulfovibrio_piger	C <= Kawa	0.290795	0.0541958	0.0227273	0.0769231	0.00169432	0.0129927	0.00589086	0.0428571	7.66839	2.93892	0.435029	k__Bacteria|p__Proteobacteria|c__Deltaproteobacteria|o__Desulfovibrionales|f__Desulfovibrionaceae|g__Desulfovibrio|s__Desulfovibrio_piger	0	0	0	0	0	0.07455	0	0	0	0	0	0	0	0	0	0	0	0	0	0	0	0	0	0	0	0	0	0	0	0	0	0	0	0	0	0
k__Bacteria|p__Firmicutes|c__Clostridia|o__Clostridiales|f__Clostridiaceae|g__Clostridium|s__Clostridium_perfringens	C <= Kawa	0.290795	0.0541958	0.0227273	0.0769231	0.00307182	0.0439627	0.0182599	0.0428571	14.3116	3.83912	0.435029	k__Bacteria|p__Firmicutes|c__Clostridia|o__Clostridiales|f__Clostridiaceae|g__Clostridium|s__Clostridium_perfringens	0	0	0	0	0	0	0	0	0	0	0	0	0	0	0	0	0	0	0	0	0	0	0	0	0	0	0	0	0	0	0	0.13516	0	0	0	0
k__Bacteria|p__Proteobacteria|c__Epsilonproteobacteria	C <= Kawa	0.290795	0.0541958	0.0227273	0.0769231	0.000836136	0.128004	0.04807	0.0428571	153.09	7.25824	0.435029	k__Bacteria|p__Proteobacteria|c__Epsilonproteobacteria	0	0	0	0	0	0	0	0	0	0	0	0	0	0	0	0	0	0	0	0	0	0	0	0	0	0	0	0	0	0	0	0	0	0	0	0
k__Bacteria|p__Proteobacteria|c__Epsilonproteobacteria|o__Campylobacterales	C <= Kawa	0.290795	0.0541958	0.0227273	0.0769231	0.000836136	0.128004	0.04807	0.0428571	153.09	7.25824	0.435029	k__Bacteria|p__Proteobacteria|c__Epsilonproteobacteria|o__Campylobacterales	0	0	0	0	0	0	0	0	0	0	0	0	0	0	0	0	0	0	0	0	0	0	0	0	0	0	0	0	0	0	0	0	0	0	0	0
k__Bacteria|p__Proteobacteria|c__Epsilonproteobacteria|o__Campylobacterales|f__Campylobacteraceae	C <= Kawa	0.290795	0.0541958	0.0227273	0.0769231	0.000836136	0.128004	0.04807	0.0428571	153.09	7.25824	0.435029	k__Bacteria|p__Proteobacteria|c__Epsilonproteobacteria|o__Campylobacterales|f__Campylobacteraceae	0	0	0	0	0	0	0	0	0	0	0	0	0	0	0	0	0	0	0	0	0	0	0	0	0	0	0	0	0	0	0	0	0	0	0	0
k__Bacteria|p__Proteobacteria|c__Epsilonproteobacteria|o__Campylobacterales|f__Campylobacteraceae|g__Campylobacter	C <= Kawa	0.290795	0.0541958	0.0227273	0.0769231	0.000836136	0.128004	0.04807	0.0428571	153.09	7.25824	0.435029	k__Bacteria|p__Proteobacteria|c__Epsilonproteobacteria|o__Campylobacterales|f__Campylobacteraceae|g__Campylobacter	0	0	0	0	0	0	0	0	0	0	0	0	0	0	0	0	0	0	0	0	0	0	0	0	0	0	0	0	0	0	0	0	0	0	0	0
k__Bacteria|p__Firmicutes|c__Clostridia|o__Clostridiales|f__Clostridiaceae|g__Clostridium	Kawa <= C	0.29175	-0.151224	0.840909	0.576923	0.231333	0.323937	0.265729	0.742857	1.40031	0.485745	0.435587	k__Bacteria|p__Firmicutes|c__Clostridia|o__Clostridiales|f__Clostridiaceae|g__Clostridium	0	0	0.91642	0	0.17143	0.06705	0.76658	0	0.72073	0.17828	0	0.09058	0.03233	0.01917	0.00405	0.38013	0.00407	0.03469	0.86119	0.33009	0.01624	1.16073	1.2367	0	0.10407	0	0.04778	0.06716	0.37105	0.13791	0.384	0.80721	0.01956	0.12438	0.00324	0.00471
k__Bacteria|p__Firmicutes|c__Erysipelotrichia|o__Erysipelotrichales|f__Erysipelotrichaceae|g__Erysipelatoclostridium|s__Erysipelatoclostridium_ramosum	C <= Kawa	0.298637	0.149476	0.840909	0.653846	0.212958	0.706678	0.39634	0.771429	3.3184	1.73049	0.444981	k__Bacteria|p__Firmicutes|c__Erysipelotrichia|o__Erysipelotrichales|f__Erysipelotrichaceae|g__Erysipelatoclostridium|s__Erysipelatoclostridium_ramosum	0.04252	0.31465	0	0	0.13494	0.00745	0.0169	0.01838	0.11826	0.19405	0.08384	0	0.02922	0.00067	0.00294	0.04172	0.02867	0.01704	0.07409	0.80847	0	1.1969	0.56329	0.03733	0	0.0275	0.73631	0.11107	0.2284	0.0018	0.84361	0	0.01922	0.01	0.17621	0.95794
k__Bacteria|p__Firmicutes|c__Clostridia|o__Clostridiales|f__Clostridiaceae|g__Clostridium|s__Clostridium_sp_D5	Kawa <= C	0.304727	-0.0725524	0.113636	0.0384615	0.00146864	0.00165577	0.00153814	0.0857143	1.12742	0.173024	0.453153	k__Bacteria|p__Firmicutes|c__Clostridia|o__Clostridiales|f__Clostridiaceae|g__Clostridium|s__Clostridium_sp_D5	0	0	0	0	0	0	0	0	0	0	0	0	0	0	0.00405	0	0.00407	0	0	0	0	0.0079	0	0	0	0	0.0471	0	0	0	0	0	0	0	0	0
k__Bacteria|p__Firmicutes|c__Bacilli|o__Lactobacillales|f__Lactobacillaceae|g__Lactobacillus|s__Lactobacillus_fermentum	C <= Kawa	0.309817	0.0769231	0.0681818	0.153846	0.00512841	0.00298731	0.00433314	0.1	0.582502	-0.779666	0.459808	k__Bacteria|p__Firmicutes|c__Bacilli|o__Lactobacillales|f__Lactobacillaceae|g__Lactobacillus|s__Lactobacillus_fermentum	0	0	0	0	0	0	0	0	0	0	0	0	0	0	0	0	0	0	0	0	0	0	0	0	0	0	0	0	0	0	0	0	0	0	0	0
k__Bacteria|p__Actinobacteria	Kawa <= C	0.312418	-0.146853	1	0.961538	10.4866	14.2644	11.8898	0.985714	1.36025	0.443869	0.462749	k__Bacteria|p__Actinobacteria	6.11396	10.6666	0.55603	20.1283	4.32141	4.09017	8.97493	5.79301	12.9018	21.7466	27.3522	8.21052	5.27415	4.55069	4.11017	1.10683	8.91345	7.19075	13.3262	8.2214	4.0151	19.1516	22.5118	54.428	11.6501	5.68818	16.8214	2.6796	8.95561	2.22791	9.06641	4.86115	0.92229	7.37692	21.4482	20.448
k__Bacteria|p__Bacteroidetes|c__Bacteroidia|o__Bacteroidales|f__Tannerellaceae|g__Parabacteroides|s__Parabacteroides_merdae	Kawa <= C	0.313566	-0.104895	0.25	0.153846	0.336418	0.167145	0.273545	0.214286	0.496836	-1.00916	0.463532	k__Bacteria|p__Bacteroidetes|c__Bacteroidia|o__Bacteroidales|f__Tannerellaceae|g__Parabacteroides|s__Parabacteroides_merdae	0	0	0.49689	0.25214	0.70287	0.99819	3.05763	0	0	0.2705	0	0	0	0	1.84206	0	0	0	0.44637	0	0	0	0	0	0	0	0	0	0	0	0	0	0	0	0	0
k__Bacteria|p__Actinobacteria|c__Actinobacteria|o__Actinomycetales|f__Actinomycetaceae|g__Actinomyces|s__Actinomyces_sp_oral_taxon_181	Kawa <= C	0.316317	-0.128497	0.477273	0.269231	0.00258364	0.00739038	0.004369	0.4	2.86046	1.51625	0.465368	k__Bacteria|p__Actinobacteria|c__Actinobacteria|o__Actinomycetales|f__Actinomycetaceae|g__Actinomyces|s__Actinomyces_sp_oral_taxon_181	0.00895	0	0	0.0047	0	0	0	0.00116	0	0.00222	0.00255	0.00031	0.00229	0.00157	0	0	0	0	0.00269	0	0.00351	0.00611	0.00995	0	0.00106	0.02894	0.01476	0.0012	0	0.00236	0.00189	0	0	0	0.00649	0.00647
k__Bacteria|p__Firmicutes|c__Bacilli|o__Lactobacillales|f__Lactobacillaceae|g__Lactobacillus|s__Lactobacillus_salivarius	Kawa <= C	0.316674	-0.0708042	0.113636	0.0384615	0.00182614	0.006225	0.00346	0.0857143	3.40884	1.76928	0.465368	k__Bacteria|p__Firmicutes|c__Bacilli|o__Lactobacillales|f__Lactobacillaceae|g__Lactobacillus|s__Lactobacillus_salivarius	0	0	0	0	0	0.03152	0	0	0	0	0	0	0.02428	0	0	0	0.00127	0	0	0	0	0	0	0	0.01969	0	0	0	0	0	0	0	0	0.00359	0	0
k__Bacteria|p__Firmicutes|c__Clostridia|o__Clostridiales|f__Eubacteriaceae|g__Eubacterium|s__Eubacterium_limosum	Kawa <= C	0.316674	-0.0708042	0.113636	0.0384615	0.000641136	0.000619615	0.000633143	0.0857143	0.966433	-0.0492583	0.465368	k__Bacteria|p__Firmicutes|c__Clostridia|o__Clostridiales|f__Eubacteriaceae|g__Eubacterium|s__Eubacterium_limosum	0	0	0	0	0	0	0	0	0.00563	0	0	0	0	0	0	0	0	0	0	0	0	0.00584	0.00112	0	0	0	0	0	0	0	0	0	0	0.01037	0	0
k__Bacteria|p__Actinobacteria|c__Actinobacteria|o__Corynebacteriales|f__Corynebacteriaceae	Kawa <= C	0.336413	-0.104895	0.295455	0.153846	0.000975682	0.00384846	0.00204271	0.242857	3.94438	1.9798	0.49244	k__Bacteria|p__Actinobacteria|c__Actinobacteria|o__Corynebacteriales|f__Corynebacteriaceae	0	0.00461	0	0	0	0	0.00069	0	0.00145	0.00438	0	0	0.00334	0	0	0	0	0	0	0	0.00332	0.00055	0.00186	0	0	0.00507	0.00766	0	0	0	0	0	0	0	0	0
k__Bacteria|p__Actinobacteria|c__Actinobacteria|o__Corynebacteriales|f__Corynebacteriaceae|g__Corynebacterium	Kawa <= C	0.336413	-0.104895	0.295455	0.153846	0.000975682	0.00384846	0.00204271	0.242857	3.94438	1.9798	0.49244	k__Bacteria|p__Actinobacteria|c__Actinobacteria|o__Corynebacteriales|f__Corynebacteriaceae|g__Corynebacterium	0	0.00461	0	0	0	0	0.00069	0	0.00145	0.00438	0	0	0.00334	0	0	0	0	0	0	0	0.00332	0.00055	0.00186	0	0	0.00507	0.00766	0	0	0	0	0	0	0	0	0
k__Bacteria|p__Firmicutes|c__Clostridia|o__Clostridiales|f__Lachnospiraceae|g__Lachnoclostridium|s__Clostridium_bolteae	Kawa <= C	0.339406	-0.13549	0.795455	0.423077	0.277649	0.849728	0.490135	0.657143	3.06044	1.61374	0.49585	k__Bacteria|p__Firmicutes|c__Clostridia|o__Clostridiales|f__Lachnospiraceae|g__Lachnoclostridium|s__Clostridium_bolteae	0.72453	0.1046	0	0.00582	0	0	0.00865	0.00412	0.07834	0.01562	0	0	0	0	0.03155	0.00353	0.00363	0.0071	0.00242	0.49386	0	0.11317	0.0578	0.00175	0.00778	7.15872	1.98736	0.06377	0.07366	0.01061	0.02012	0.01212	0.00693	0	0.00536	0.01112
k__Bacteria|p__Firmicutes|c__Negativicutes|o__Selenomonadales	Kawa <= C	0.352393	-0.0786713	0.159091	0.0769231	0.785842	0.443584	0.658718	0.128571	0.56447	-0.825032	0.51282	k__Bacteria|p__Firmicutes|c__Negativicutes|o__Selenomonadales	0	0	0	0	0	0	0	0	0	0	0	0	0.02397	0	1.27215	0	0	0	0	0	21.4926	0	0	0	0	0	0	5.66999	3.50597	0	0	0	0	0	0	0
k__Bacteria|p__Firmicutes|c__Negativicutes|o__Selenomonadales|f__Selenomonadaceae	Kawa <= C	0.352393	-0.0786713	0.159091	0.0769231	0.785842	0.443584	0.658718	0.128571	0.56447	-0.825032	0.51282	k__Bacteria|p__Firmicutes|c__Negativicutes|o__Selenomonadales|f__Selenomonadaceae	0	0	0	0	0	0	0	0	0	0	0	0	0.02397	0	1.27215	0	0	0	0	0	21.4926	0	0	0	0	0	0	5.66999	3.50597	0	0	0	0	0	0	0
k__Bacteria|p__Fusobacteria|c__Fusobacteriia|o__Fusobacteriales|f__Fusobacteriaceae	C <= Kawa	0.36121	0.0734266	0.0909091	0.153846	0.000944545	0.407716	0.152031	0.114286	431.653	8.75373	0.520587	k__Bacteria|p__Fusobacteria|c__Fusobacteriia|o__Fusobacteriales|f__Fusobacteriaceae	0.01372	0	0	0	0	0	0	0	0	0.00717	0	0	0	0	0	0	0	0	0	0	0	0	0	0	0	0.01823	0	0	0	0	0	0	0	0	0	0
k__Bacteria|p__Fusobacteria|c__Fusobacteriia|o__Fusobacteriales|f__Fusobacteriaceae|g__Fusobacterium	C <= Kawa	0.36121	0.0734266	0.0909091	0.153846	0.000944545	0.407716	0.152031	0.114286	431.653	8.75373	0.520587	k__Bacteria|p__Fusobacteria|c__Fusobacteriia|o__Fusobacteriales|f__Fusobacteriaceae|g__Fusobacterium	0.01372	0	0	0	0	0	0	0	0	0.00717	0	0	0	0	0	0	0	0	0	0	0	0	0	0	0	0.01823	0	0	0	0	0	0	0	0	0	0
k__Bacteria|p__Fusobacteria	C <= Kawa	0.36121	0.0734266	0.0909091	0.153846	0.000944545	0.407716	0.152031	0.114286	431.653	8.75373	0.520587	k__Bacteria|p__Fusobacteria	0.01372	0	0	0	0	0	0	0	0	0.00717	0	0	0	0	0	0	0	0	0	0	0	0	0	0	0	0.01823	0	0	0	0	0	0	0	0	0	0
k__Bacteria|p__Fusobacteria|c__Fusobacteriia	C <= Kawa	0.36121	0.0734266	0.0909091	0.153846	0.000944545	0.407716	0.152031	0.114286	431.653	8.75373	0.520587	k__Bacteria|p__Fusobacteria|c__Fusobacteriia	0.01372	0	0	0	0	0	0	0	0	0.00717	0	0	0	0	0	0	0	0	0	0	0	0	0	0	0	0.01823	0	0	0	0	0	0	0	0	0	0
k__Bacteria|p__Fusobacteria|c__Fusobacteriia|o__Fusobacteriales	C <= Kawa	0.36121	0.0734266	0.0909091	0.153846	0.000944545	0.407716	0.152031	0.114286	431.653	8.75373	0.520587	k__Bacteria|p__Fusobacteria|c__Fusobacteriia|o__Fusobacteriales	0.01372	0	0	0	0	0	0	0	0	0.00717	0	0	0	0	0	0	0	0	0	0	0	0	0	0	0	0.01823	0	0	0	0	0	0	0	0	0	0
k__Bacteria|p__Proteobacteria|c__Gammaproteobacteria|o__Enterobacterales|f__Enterobacteriaceae	C <= Kawa	0.366832	0.129371	0.818182	0.576923	1.43763	20.6543	8.57526	0.728571	14.367	3.84468	0.527673	k__Bacteria|p__Proteobacteria|c__Gammaproteobacteria|o__Enterobacterales|f__Enterobacteriaceae	0.35093	0.08453	1.67195	0.00879	0.02713	0.12871	0.1045	0.07533	0.3373	0.06961	0	0	10.5139	0.12313	0.0221	0	0.28258	0	0.00502	0	3.71651	4.66193	1.70856	0.54275	0.08182	1.61494	1.30159	0.1254	0.06936	0.0046	1.97105	2.25798	0	0	0.30514	1.02249
k__Bacteria|p__Firmicutes|c__Bacilli|o__Lactobacillales|f__Streptococcaceae|g__Streptococcus|s__Streptococcus_oralis	C <= Kawa	0.37067	0.127622	0.704545	0.653846	0.00725409	0.136172	0.0551379	0.685714	18.7717	4.23049	0.532171	k__Bacteria|p__Firmicutes|c__Bacilli|o__Lactobacillales|f__Streptococcaceae|g__Streptococcus|s__Streptococcus_oralis	0	0.01	0	0	0.01006	0.01071	0.00608	0.01835	0.0052	0	0.01526	0.00706	0.00439	0.00611	0.01793	0	0	0.0107	0.00501	0	0.0056	0.01123	0.01168	0	0.0012	0	0.0155	0.00665	0	0	0.01168	0.02307	0	0.00314	0.01623	0.01183
k__Bacteria|p__Proteobacteria|c__Gammaproteobacteria|o__Enterobacterales	C <= Kawa	0.373387	0.127622	0.818182	0.576923	1.43784	20.7616	8.61522	0.728571	14.4394	3.85194	0.535045	k__Bacteria|p__Proteobacteria|c__Gammaproteobacteria|o__Enterobacterales	0.35093	0.08453	1.67195	0.00879	0.02713	0.12871	0.1045	0.07533	0.3373	0.06961	0	0	10.5139	0.12703	0.0221	0	0.28258	0	0.00502	0	3.71651	4.66193	1.70856	0.54275	0.08182	1.61494	1.30159	0.13075	0.06936	0.0046	1.97105	2.25798	0	0	0.30514	1.02249
k__Bacteria|p__Firmicutes|c__Negativicutes|o__Veillonellales|f__Veillonellaceae|g__Veillonella|s__Veillonella_sp_T11011_6	Kawa <= C	0.381362	-0.115385	0.522727	0.307692	0.0125357	0.0411569	0.0231664	0.442857	3.28318	1.71509	0.540239	k__Bacteria|p__Firmicutes|c__Negativicutes|o__Veillonellales|f__Veillonellaceae|g__Veillonella|s__Veillonella_sp_T11011_6	0.01746	0	0	0.03564	0.00078	0.00266	0	0.0019	0	0.03436	0.00948	0.06311	0.00063	0.00113	0	0	0	0.07915	0	0	0	0	0.00754	0.00801	0	0.01218	0	0	0.00099	0.0016	0	0	0	0	0.00264	0.00656
k__Bacteria|p__Firmicutes|c__Negativicutes|o__Veillonellales|f__Veillonellaceae|g__Allisonella	Kawa <= C	0.391174	-0.0559441	0.0909091	0.0384615	0.000388864	2.57692e-05	0.000254	0.0714286	0.066268	-3.91554	0.540239	k__Bacteria|p__Firmicutes|c__Negativicutes|o__Veillonellales|f__Veillonellaceae|g__Allisonella	0	0	0	0	0	0.00632	0.00569	0	0	0	0	0	0.00376	0	0	0	0.00134	0	0	0	0	0	0	0	0	0	0	0	0	0	0	0	0	0	0	0
k__Bacteria|p__Firmicutes|c__Negativicutes|o__Veillonellales|f__Veillonellaceae|g__Allisonella|s__Allisonella_histaminiformans	Kawa <= C	0.391174	-0.0559441	0.0909091	0.0384615	0.000388864	2.57692e-05	0.000254	0.0714286	0.066268	-3.91554	0.540239	k__Bacteria|p__Firmicutes|c__Negativicutes|o__Veillonellales|f__Veillonellaceae|g__Allisonella|s__Allisonella_histaminiformans	0	0	0	0	0	0.00632	0.00569	0	0	0	0	0	0.00376	0	0	0	0.00134	0	0	0	0	0	0	0	0	0	0	0	0	0	0	0	0	0	0	0
k__Bacteria|p__Firmicutes|c__Clostridia|o__Clostridiales|f__Lachnospiraceae|g__Lachnoclostridium|s__Clostridium_clostridioforme	Kawa <= C	0.395796	-0.113636	0.545455	0.346154	0.054595	0.419772	0.190232	0.471429	7.68883	2.94276	0.540239	k__Bacteria|p__Firmicutes|c__Clostridia|o__Clostridiales|f__Lachnospiraceae|g__Lachnoclostridium|s__Clostridium_clostridioforme	0.00288	0.0012	0	0	0	0	0.18018	0	0.11472	0	0	0	0	0.00183	0.06048	0	0.08322	0.00303	0.04138	0.1386	0	0	0.10956	0	0	0.41607	0.60973	0.01289	0.00529	0	0.15647	0.01993	0	0.00039	0	0
k__Bacteria|p__Firmicutes|c__Clostridia|o__Clostridiales|f__Lachnospiraceae|g__Anaerostipes|s__Anaerostipes_caccae	C <= Kawa	0.396963	0.0681818	0.0909091	0.153846	0.0191055	0.0354946	0.0251929	0.114286	1.85783	0.893616	0.540239	k__Bacteria|p__Firmicutes|c__Clostridia|o__Clostridiales|f__Lachnospiraceae|g__Anaerostipes|s__Anaerostipes_caccae	0	0	0	0	0	0	0	0	0	0	0.8294	0	0	0	0	0	0	0	0	0	0	0	0	0	0	0	0	0	0	0	0	0	0	0	0.00017	0
k__Bacteria|p__Proteobacteria|c__Gammaproteobacteria	C <= Kawa	0.398014	0.122378	1	0.730769	1.56424	20.9566	8.76711	0.9	13.3973	3.74388	0.540239	k__Bacteria|p__Proteobacteria|c__Gammaproteobacteria	0.36449	0.12601	1.7384	0.02633	0.30426	0.4098	0.59166	0.40904	0.34537	1.26509	0.06817	1.04401	10.5215	0.13368	0.0221	0.01353	0.32097	0.2072	0.06273	0.00984	3.719	4.66193	1.73814	0.57258	0.23182	1.61494	1.30159	0.13075	0.07375	0.69842	1.99533	2.31297	0.03159	0.06496	0.30809	1.08625
k__Bacteria|p__Firmicutes|c__Bacilli|o__Lactobacillales|f__Streptococcaceae|g__Streptococcus|s__Streptococcus_sobrinus	Kawa <= C	0.406387	-0.0541958	0.0909091	0.0384615	0.00180568	0.00012	0.00117957	0.0714286	0.0664569	-3.91144	0.540239	k__Bacteria|p__Firmicutes|c__Bacilli|o__Lactobacillales|f__Streptococcaceae|g__Streptococcus|s__Streptococcus_sobrinus	0	0	0	0	0	0.0045	0.06088	0	0	0	0	0.00171	0	0	0	0.01236	0	0	0	0	0	0	0	0	0	0	0	0	0	0	0	0	0	0	0	0
k__Bacteria|p__Actinobacteria|c__Actinobacteria|o__Bifidobacteriales|f__Bifidobacteriaceae|g__Bifidobacterium	Kawa <= C	0.418917	-0.117133	1	0.923077	9.17318	13.5219	10.7884	0.971429	1.47407	0.559808	0.540239	k__Bacteria|p__Actinobacteria|c__Actinobacteria|o__Bifidobacteriales|f__Bifidobacteriaceae|g__Bifidobacterium	5.71331	10.4286	0.19998	19.0213	3.61457	1.53225	6.49193	5.11655	12.514	15.3484	25.8721	4.5941	3.69919	3.4657	2.28642	0.88593	7.816	7.12269	11.9506	7.7192	3.88324	18.0987	22.168	54.1749	9.2264	4.69414	14.6117	2.0218	8.01001	2.03021	8.73637	2.5584	0.81498	6.91104	16.7194	13.7122
k__Bacteria|p__Actinobacteria|c__Coriobacteriia|o__Coriobacteriales|f__Atopobiaceae|g__Atopobium|s__Atopobium_rimae	Kawa <= C	0.421948	-0.0524476	0.0909091	0.0384615	0.000376364	0.000111154	0.000277857	0.0714286	0.295336	-1.75957	0.540239	k__Bacteria|p__Actinobacteria|c__Coriobacteriia|o__Coriobacteriales|f__Atopobiaceae|g__Atopobium|s__Atopobium_rimae	0	0	0	0	0.00081	0	0	0	0	0	0	0	0	0	0	0	0	0	0	0	0	0	0	0	0.00234	0	0	0	0	0	0	0	0	0	0.00534	0.00807
k__Bacteria|p__Actinobacteria|c__Actinobacteria|o__Bifidobacteriales	Kawa <= C	0.425946	-0.115385	1	0.923077	9.17419	13.5223	10.7892	0.971429	1.47395	0.55969	0.540239	k__Bacteria|p__Actinobacteria|c__Actinobacteria|o__Bifidobacteriales	5.71331	10.4286	0.19998	19.0213	3.61457	1.53225	6.49193	5.11655	12.514	15.3484	25.8721	4.5941	3.69984	3.4657	2.28642	0.88593	7.816	7.12269	11.9521	7.7192	3.88324	18.0987	22.1691	54.1749	9.2264	4.70107	14.6252	2.0218	8.01001	2.03021	8.73637	2.5584	0.81498	6.91104	16.7232	13.7122
k__Bacteria|p__Actinobacteria|c__Actinobacteria|o__Bifidobacteriales|f__Bifidobacteriaceae	Kawa <= C	0.425946	-0.115385	1	0.923077	9.17419	13.5223	10.7892	0.971429	1.47395	0.55969	0.540239	k__Bacteria|p__Actinobacteria|c__Actinobacteria|o__Bifidobacteriales|f__Bifidobacteriaceae	5.71331	10.4286	0.19998	19.0213	3.61457	1.53225	6.49193	5.11655	12.514	15.3484	25.8721	4.5941	3.69984	3.4657	2.28642	0.88593	7.816	7.12269	11.9521	7.7192	3.88324	18.0987	22.1691	54.1749	9.2264	4.70107	14.6252	2.0218	8.01001	2.03021	8.73637	2.5584	0.81498	6.91104	16.7232	13.7122
k__Bacteria|p__Proteobacteria|c__Gammaproteobacteria|o__Enterobacterales|f__Enterobacteriaceae|g__Klebsiella|s__Klebsiella_michiganensis	Kawa <= C	0.447911	-0.0725524	0.204545	0.115385	0.0162652	0.0929327	0.0447417	0.171429	5.71358	2.5144	0.540239	k__Bacteria|p__Proteobacteria|c__Gammaproteobacteria|o__Enterobacterales|f__Enterobacteriaceae|g__Klebsiella|s__Klebsiella_michiganensis	0	0	0	0	0	0.02861	0	0	0	0.01735	0	0	0	0.00269	0	0	0	0	0	0	0.00764	0.03184	0	0.00044	0	0	0	0	0	0	0	0.00818	0	0	0	0
k__Bacteria|p__Firmicutes|c__Negativicutes|o__Veillonellales|f__Veillonellaceae|g__Megasphaera|s__Megasphaera_elsdenii	Kawa <= C	0.454097	-0.048951	0.0909091	0.0384615	0.0146059	0.0564658	0.0301539	0.0714286	3.86595	1.95082	0.540239	k__Bacteria|p__Firmicutes|c__Negativicutes|o__Veillonellales|f__Veillonellaceae|g__Megasphaera|s__Megasphaera_elsdenii	0.2343	0	0	0	0	0.13521	0	0	0	0	0	0	0	0	0	0	0	0	0	0	0	0	0	0	0	0	0.02253	0	0	0	0	0	0	0	0	0
k__Bacteria|p__Bacteroidetes|c__Bacteroidia|o__Bacteroidales|f__Prevotellaceae|g__Paraprevotella	Kawa <= C	0.459822	-0.0227273	0.0227273	0	0.00466977	0	0.00293529	0.0142857	0	#NAME?	0.540239	k__Bacteria|p__Bacteroidetes|c__Bacteroidia|o__Bacteroidales|f__Prevotellaceae|g__Paraprevotella	0	0	0	0	0	0	0	0	0	0	0	0	0	0	0	0	0	0	0	0	0	0	0	0	0	0	0	0	0	0	0	0	0	0	0.20547	0
k__Bacteria|p__Firmicutes|c__Tissierellia|o__Tissierellia_unclassified	Kawa <= C	0.459822	-0.0227273	0.0227273	0	0.000412273	0	0.000259143	0.0142857	0	#NAME?	0.540239	k__Bacteria|p__Firmicutes|c__Tissierellia|o__Tissierellia_unclassified	0	0	0	0	0	0	0	0.01814	0	0	0	0	0	0	0	0	0	0	0	0	0	0	0	0	0	0	0	0	0	0	0	0	0	0	0	0
k__Bacteria|p__Firmicutes|c__Tissierellia|o__Tissierellia_unclassified|f__Tissierellia_unclassified	Kawa <= C	0.459822	-0.0227273	0.0227273	0	0.000412273	0	0.000259143	0.0142857	0	#NAME?	0.540239	k__Bacteria|p__Firmicutes|c__Tissierellia|o__Tissierellia_unclassified|f__Tissierellia_unclassified	0	0	0	0	0	0	0	0.01814	0	0	0	0	0	0	0	0	0	0	0	0	0	0	0	0	0	0	0	0	0	0	0	0	0	0	0	0
k__Bacteria|p__Firmicutes|c__Tissierellia|o__Tissierellia_unclassified|f__Tissierellia_unclassified|g__Tissierellia_unclassified	Kawa <= C	0.459822	-0.0227273	0.0227273	0	0.000412273	0	0.000259143	0.0142857	0	#NAME?	0.540239	k__Bacteria|p__Firmicutes|c__Tissierellia|o__Tissierellia_unclassified|f__Tissierellia_unclassified|g__Tissierellia_unclassified	0	0	0	0	0	0	0	0.01814	0	0	0	0	0	0	0	0	0	0	0	0	0	0	0	0	0	0	0	0	0	0	0	0	0	0	0	0
k__Bacteria|p__Actinobacteria|c__Coriobacteriia|o__Coriobacteriales|f__Atopobiaceae|g__Olsenella	Kawa <= C	0.459822	-0.0227273	0.0227273	0	0.000145682	0	9.15714e-05	0.0142857	0	#NAME?	0.540239	k__Bacteria|p__Actinobacteria|c__Coriobacteriia|o__Coriobacteriales|f__Atopobiaceae|g__Olsenella	0	0	0	0	0	0	0	0	0	0	0	0	0	0	0	0	0	0	0	0	0	0	0	0	0	0	0	0	0	0	0	0	0	0	0	0
k__Bacteria|p__Firmicutes|c__Clostridia|o__Clostridiales|f__Ruminococcaceae|g__Harryflintia	Kawa <= C	0.459822	-0.0227273	0.0227273	0	0.00017	0	0.000106857	0.0142857	0	#NAME?	0.540239	k__Bacteria|p__Firmicutes|c__Clostridia|o__Clostridiales|f__Ruminococcaceae|g__Harryflintia	0	0	0	0	0	0	0	0	0	0	0	0	0	0	0	0	0	0	0	0	0	0	0	0	0	0	0	0	0	0	0	0	0	0	0	0
k__Bacteria|p__Bacteroidetes|c__Bacteroidia|o__Bacteroidales|f__Prevotellaceae|g__Prevotella|s__Prevotella_buccalis	Kawa <= C	0.459822	-0.0227273	0.0227273	0	0.00168886	0	0.00106157	0.0142857	0	#NAME?	0.540239	k__Bacteria|p__Bacteroidetes|c__Bacteroidia|o__Bacteroidales|f__Prevotellaceae|g__Prevotella|s__Prevotella_buccalis	0	0	0	0	0	0	0	0	0	0	0	0	0	0	0	0	0	0	0	0	0	0	0	0	0	0	0	0	0	0	0	0	0	0	0	0
k__Bacteria|p__Bacteroidetes|c__Bacteroidia|o__Bacteroidales|f__Prevotellaceae|g__Paraprevotella|s__Paraprevotella_xylaniphila	Kawa <= C	0.459822	-0.0227273	0.0227273	0	0.00317864	0	0.001998	0.0142857	0	#NAME?	0.540239	k__Bacteria|p__Bacteroidetes|c__Bacteroidia|o__Bacteroidales|f__Prevotellaceae|g__Paraprevotella|s__Paraprevotella_xylaniphila	0	0	0	0	0	0	0	0	0	0	0	0	0	0	0	0	0	0	0	0	0	0	0	0	0	0	0	0	0	0	0	0	0	0	0.13986	0
k__Bacteria|p__Firmicutes|c__Clostridia|o__Clostridiales|f__Clostridiaceae|g__Clostridium|s__Clostridium_ventriculi	Kawa <= C	0.459822	-0.0227273	0.0227273	0	0.00101659	0	0.000639	0.0142857	0	#NAME?	0.540239	k__Bacteria|p__Firmicutes|c__Clostridia|o__Clostridiales|f__Clostridiaceae|g__Clostridium|s__Clostridium_ventriculi	0	0	0	0	0	0	0	0	0	0	0	0	0	0	0	0.04473	0	0	0	0	0	0	0	0	0	0	0	0	0	0	0	0	0	0	0	0
k__Bacteria|p__Firmicutes|c__Tissierellia|o__Tissierellia_unclassified|f__Tissierellia_unclassified|g__Tissierellia_unclassified|s__Bacteroides_coagulans	Kawa <= C	0.459822	-0.0227273	0.0227273	0	0.000412273	0	0.000259143	0.0142857	0	#NAME?	0.540239	k__Bacteria|p__Firmicutes|c__Tissierellia|o__Tissierellia_unclassified|f__Tissierellia_unclassified|g__Tissierellia_unclassified|s__Bacteroides_coagulans	0	0	0	0	0	0	0	0.01814	0	0	0	0	0	0	0	0	0	0	0	0	0	0	0	0	0	0	0	0	0	0	0	0	0	0	0	0
k__Bacteria|p__Proteobacteria|c__Epsilonproteobacteria|o__Campylobacterales|f__Campylobacteraceae|g__Campylobacter|s__Campylobacter_hominis	Kawa <= C	0.459822	-0.0227273	0.0227273	0	0.000836136	0	0.000525571	0.0142857	0	#NAME?	0.540239	k__Bacteria|p__Proteobacteria|c__Epsilonproteobacteria|o__Campylobacterales|f__Campylobacteraceae|g__Campylobacter|s__Campylobacter_hominis	0	0	0	0	0	0	0	0	0	0	0	0	0	0	0	0	0	0	0	0	0	0	0	0	0	0	0	0	0	0	0	0	0	0	0	0
k__Bacteria|p__Bacteroidetes|c__Bacteroidia|o__Bacteroidales|f__Prevotellaceae|g__Paraprevotella|s__Paraprevotella_clara	Kawa <= C	0.459822	-0.0227273	0.0227273	0	0.00149114	0	0.000937286	0.0142857	0	#NAME?	0.540239	k__Bacteria|p__Bacteroidetes|c__Bacteroidia|o__Bacteroidales|f__Prevotellaceae|g__Paraprevotella|s__Paraprevotella_clara	0	0	0	0	0	0	0	0	0	0	0	0	0	0	0	0	0	0	0	0	0	0	0	0	0	0	0	0	0	0	0	0	0	0	0.06561	0
k__Bacteria|p__Bacteroidetes|c__Bacteroidia|o__Bacteroidales|f__Bacteroidaceae|g__Bacteroides|s__Bacteroides_massiliensis	Kawa <= C	0.459822	-0.0227273	0.0227273	0	0.0052325	0	0.003289	0.0142857	0	#NAME?	0.540239	k__Bacteria|p__Bacteroidetes|c__Bacteroidia|o__Bacteroidales|f__Bacteroidaceae|g__Bacteroides|s__Bacteroides_massiliensis	0	0	0	0	0	0	0	0	0	0	0	0	0	0	0	0	0	0	0	0	0	0	0	0	0	0	0	0	0	0	0	0	0	0	0	0
k__Bacteria|p__Firmicutes|c__Negativicutes|o__Veillonellales|f__Veillonellaceae|g__Dialister|s__Dialister_pneumosintes	Kawa <= C	0.459822	-0.0227273	0.0227273	0	3.34091e-05	0	2.1e-05	0.0142857	0	#NAME?	0.540239	k__Bacteria|p__Firmicutes|c__Negativicutes|o__Veillonellales|f__Veillonellaceae|g__Dialister|s__Dialister_pneumosintes	0	0	0	0	0	0	0	0	0	0	0	0	0	0	0	0	0	0	0	0	0	0	0	0	0	0.00147	0	0	0	0	0	0	0	0	0	0
k__Bacteria|p__Firmicutes|c__Clostridia|o__Clostridiales|f__Lachnospiraceae|g__Lachnoclostridium|s__Lachnoclostridium_sp_An138	Kawa <= C	0.459822	-0.0227273	0.0227273	0	9.5e-05	0	5.97143e-05	0.0142857	0	#NAME?	0.540239	k__Bacteria|p__Firmicutes|c__Clostridia|o__Clostridiales|f__Lachnospiraceae|g__Lachnoclostridium|s__Lachnoclostridium_sp_An138	0	0	0	0	0	0	0	0	0	0	0	0	0	0	0	0	0.00418	0	0	0	0	0	0	0	0	0	0	0	0	0	0	0	0	0	0	0
k__Bacteria|p__Firmicutes|c__Clostridia|o__Clostridiales|f__Ruminococcaceae|g__Harryflintia|s__Harryflintia_acetispora	Kawa <= C	0.459822	-0.0227273	0.0227273	0	0.00017	0	0.000106857	0.0142857	0	#NAME?	0.540239	k__Bacteria|p__Firmicutes|c__Clostridia|o__Clostridiales|f__Ruminococcaceae|g__Harryflintia|s__Harryflintia_acetispora	0	0	0	0	0	0	0	0	0	0	0	0	0	0	0	0	0	0	0	0	0	0	0	0	0	0	0	0	0	0	0	0	0	0	0	0
k__Bacteria|p__Firmicutes|c__Negativicutes|o__Veillonellales|f__Veillonellaceae|g__Dialister|s__Dialister_sp_CAG_357	Kawa <= C	0.459822	-0.0227273	0.0227273	0	0.125641	0	0.0789746	0.0142857	0	#NAME?	0.540239	k__Bacteria|p__Firmicutes|c__Negativicutes|o__Veillonellales|f__Veillonellaceae|g__Dialister|s__Dialister_sp_CAG_357	0	0	0	0	0	0	0	0	0	0	0	0	0	0	0	0	0	0	0	0	0	0	0	0	0	0	0	0	0	0	0	0	0	0	5.52822	0
k__Bacteria|p__Firmicutes|c__Tissierellia|o__Tissierellales|f__Peptoniphilaceae|g__Parvimonas|s__Parvimonas_sp_KA00067	Kawa <= C	0.459822	-0.0227273	0.0227273	0	0.000906136	0	0.000569571	0.0142857	0	#NAME?	0.540239	k__Bacteria|p__Firmicutes|c__Tissierellia|o__Tissierellales|f__Peptoniphilaceae|g__Parvimonas|s__Parvimonas_sp_KA00067	0	0	0	0	0	0	0	0	0	0	0	0	0	0	0	0	0	0	0	0	0	0	0	0	0	0.03987	0	0	0	0	0	0	0	0	0	0
k__Bacteria|p__Bacteroidetes|c__Bacteroidia|o__Bacteroidales|f__Prevotellaceae|g__Alloprevotella	Kawa <= C	0.459822	-0.0227273	0.0227273	0	0.000128864	0	8.1e-05	0.0142857	0	#NAME?	0.540239	k__Bacteria|p__Bacteroidetes|c__Bacteroidia|o__Bacteroidales|f__Prevotellaceae|g__Alloprevotella	0	0	0.00567	0	0	0	0	0	0	0	0	0	0	0	0	0	0	0	0	0	0	0	0	0	0	0	0	0	0	0	0	0	0	0	0	0
k__Bacteria|p__Bacteroidetes|c__Bacteroidia|o__Bacteroidales|f__Porphyromonadaceae|g__Porphyromonas|s__Porphyromonas_uenonis	Kawa <= C	0.459822	-0.0227273	0.0227273	0	0.000138864	0	8.72857e-05	0.0142857	0	#NAME?	0.540239	k__Bacteria|p__Bacteroidetes|c__Bacteroidia|o__Bacteroidales|f__Porphyromonadaceae|g__Porphyromonas|s__Porphyromonas_uenonis	0	0	0	0	0	0	0	0	0	0	0	0	0	0	0	0	0	0	0	0	0	0	0	0	0	0	0	0	0	0	0	0	0	0	0	0
k__Bacteria|p__Firmicutes|c__Clostridia|o__Clostridiales|f__Lachnospiraceae|g__Blautia|s__Blautia_hansenii	Kawa <= C	0.459822	-0.0227273	0.0227273	0	0.000173636	0	0.000109143	0.0142857	0	#NAME?	0.540239	k__Bacteria|p__Firmicutes|c__Clostridia|o__Clostridiales|f__Lachnospiraceae|g__Blautia|s__Blautia_hansenii	0	0	0	0	0	0	0	0	0	0	0	0	0	0	0	0	0	0	0	0	0	0	0	0.00764	0	0	0	0	0	0	0	0	0	0	0	0
k__Bacteria|p__Firmicutes|c__Clostridia|o__Clostridiales|f__Ruminococcaceae|g__Ruminococcaceae_unclassified|s__Ruminococcaceae_bacterium_D5	Kawa <= C	0.459822	-0.0227273	0.0227273	0	0.00240091	0	0.00150914	0.0142857	0	#NAME?	0.540239	k__Bacteria|p__Firmicutes|c__Clostridia|o__Clostridiales|f__Ruminococcaceae|g__Ruminococcaceae_unclassified|s__Ruminococcaceae_bacterium_D5	0	0	0	0	0	0	0	0	0	0	0	0	0	0	0	0	0	0	0	0	0	0	0	0	0	0	0	0	0	0	0	0	0	0	0	0
k__Bacteria|p__Actinobacteria|c__Actinobacteria|o__Actinomycetales|f__Actinomycetaceae|g__Actinomyces|s__Actinomyces_sp_oral_taxon_414	Kawa <= C	0.459822	-0.0227273	0.0227273	0	1.81818e-05	0	1.14286e-05	0.0142857	0	#NAME?	0.540239	k__Bacteria|p__Actinobacteria|c__Actinobacteria|o__Actinomycetales|f__Actinomycetaceae|g__Actinomyces|s__Actinomyces_sp_oral_taxon_414	0	0	0	0	0	0	0	0	0	0	0	0	0	0	0	0	0	0	0	0	0	0	0	0	0	0	0	0	0	0	0	0	0	0	0	0
k__Bacteria|p__Actinobacteria|c__Coriobacteriia|o__Eggerthellales|f__Eggerthellaceae|g__Slackia|s__Slackia_exigua	Kawa <= C	0.459822	-0.0227273	0.0227273	0	1.36364e-06	0	8.57143e-07	0.0142857	0	#NAME?	0.540239	k__Bacteria|p__Actinobacteria|c__Coriobacteriia|o__Eggerthellales|f__Eggerthellaceae|g__Slackia|s__Slackia_exigua	0	0	0	0	0	0	0	0	0	0	0	0	0	0	0	0	0	0	0	0	0	0	0	0	0	0	0	0	0	0	0	0	0	0	0	6e-05
k__Bacteria|p__Actinobacteria|c__Coriobacteriia|o__Eggerthellales|f__Eggerthellaceae|g__Slackia|s__Slackia_isoflavoniconvertens	Kawa <= C	0.459822	-0.0227273	0.0227273	0	0.000265	0	0.000166571	0.0142857	0	#NAME?	0.540239	k__Bacteria|p__Actinobacteria|c__Coriobacteriia|o__Eggerthellales|f__Eggerthellaceae|g__Slackia|s__Slackia_isoflavoniconvertens	0	0	0	0	0	0.01166	0	0	0	0	0	0	0	0	0	0	0	0	0	0	0	0	0	0	0	0	0	0	0	0	0	0	0	0	0	0
k__Bacteria|p__Bacteroidetes|c__Bacteroidia|o__Bacteroidales|f__Prevotellaceae|g__Alloprevotella|s__Alloprevotella_tannerae	Kawa <= C	0.459822	-0.0227273	0.0227273	0	0.000128864	0	8.1e-05	0.0142857	0	#NAME?	0.540239	k__Bacteria|p__Bacteroidetes|c__Bacteroidia|o__Bacteroidales|f__Prevotellaceae|g__Alloprevotella|s__Alloprevotella_tannerae	0	0	0.00567	0	0	0	0	0	0	0	0	0	0	0	0	0	0	0	0	0	0	0	0	0	0	0	0	0	0	0	0	0	0	0	0	0
k__Bacteria|p__Bacteroidetes|c__Bacteroidia|o__Bacteroidales|f__Prevotellaceae|g__Prevotella|s__Prevotella_disiens	Kawa <= C	0.459822	-0.0227273	0.0227273	0	4.88636e-05	0	3.07143e-05	0.0142857	0	#NAME?	0.540239	k__Bacteria|p__Bacteroidetes|c__Bacteroidia|o__Bacteroidales|f__Prevotellaceae|g__Prevotella|s__Prevotella_disiens	0	0	0	0	0	0	0	0	0	0	0	0	0	0	0	0	0	0	0	0	0	0	0	0	0	0	0	0	0	0	0	0	0	0	0	0
k__Bacteria|p__Firmicutes|c__Bacilli|o__Lactobacillales|f__Lactobacillaceae|g__Lactobacillus|s__Lactobacillus_crustorum	Kawa <= C	0.459822	-0.0227273	0.0227273	0	3.52273e-05	0	2.21429e-05	0.0142857	0	#NAME?	0.540239	k__Bacteria|p__Firmicutes|c__Bacilli|o__Lactobacillales|f__Lactobacillaceae|g__Lactobacillus|s__Lactobacillus_crustorum	0	0	0	0	0	0	0	0	0	0	0	0	0	0	0	0	0	0	0	0	0	0	0	0.00155	0	0	0	0	0	0	0	0	0	0	0	0
k__Bacteria|p__Firmicutes|c__Bacilli|o__Lactobacillales|f__Lactobacillaceae|g__Lactobacillus|s__Lactobacillus_delbrueckii	Kawa <= C	0.459822	-0.0227273	0.0227273	0	5.36364e-05	0	3.37143e-05	0.0142857	0	#NAME?	0.540239	k__Bacteria|p__Firmicutes|c__Bacilli|o__Lactobacillales|f__Lactobacillaceae|g__Lactobacillus|s__Lactobacillus_delbrueckii	0	0	0	0	0	0	0	0	0	0	0	0	0	0	0	0	0	0	0	0	0	0.00236	0	0	0	0	0	0	0	0	0	0	0	0	0	0
k__Bacteria|p__Firmicutes|c__Bacilli|o__Lactobacillales|f__Leuconostocaceae|g__Leuconostoc|s__Leuconostoc_garlicum	Kawa <= C	0.459822	-0.0227273	0.0227273	0	0.0002725	0	0.000171286	0.0142857	0	#NAME?	0.540239	k__Bacteria|p__Firmicutes|c__Bacilli|o__Lactobacillales|f__Leuconostocaceae|g__Leuconostoc|s__Leuconostoc_garlicum	0	0	0	0	0	0	0	0	0	0	0	0	0	0	0	0	0	0	0	0	0	0	0	0	0	0	0	0	0	0	0	0.01199	0	0	0	0
k__Bacteria|p__Firmicutes|c__Bacilli|o__Lactobacillales|f__Leuconostocaceae|g__Weissella|s__Weissella_viridescens	Kawa <= C	0.459822	-0.0227273	0.0227273	0	0.000133182	0	8.37143e-05	0.0142857	0	#NAME?	0.540239	k__Bacteria|p__Firmicutes|c__Bacilli|o__Lactobacillales|f__Leuconostocaceae|g__Weissella|s__Weissella_viridescens	0	0	0	0	0	0	0	0	0	0	0	0	0	0	0	0	0	0	0	0	0	0	0	0	0	0	0	0	0	0	0	0	0	0	0	0
k__Bacteria|p__Firmicutes|c__Bacilli|o__Lactobacillales|f__Streptococcaceae|g__Streptococcus|s__Streptococcus_macedonicus	Kawa <= C	0.459822	-0.0227273	0.0227273	0	0.000145682	0	9.15714e-05	0.0142857	0	#NAME?	0.540239	k__Bacteria|p__Firmicutes|c__Bacilli|o__Lactobacillales|f__Streptococcaceae|g__Streptococcus|s__Streptococcus_macedonicus	0	0	0	0	0	0	0	0	0	0	0	0	0	0	0	0	0	0	0	0	0	0	0	0	0	0	0	0	0	0	0	0	0	0	0	0
k__Bacteria|p__Firmicutes|c__Negativicutes|o__Veillonellales|f__Veillonellaceae|g__Veillonella|s__Veillonella_denticariosi	Kawa <= C	0.459822	-0.0227273	0.0227273	0	0.000329318	0	0.000207	0.0142857	0	#NAME?	0.540239	k__Bacteria|p__Firmicutes|c__Negativicutes|o__Veillonellales|f__Veillonellaceae|g__Veillonella|s__Veillonella_denticariosi	0	0	0	0	0	0.01449	0	0	0	0	0	0	0	0	0	0	0	0	0	0	0	0	0	0	0	0	0	0	0	0	0	0	0	0	0	0
k__Bacteria|p__Proteobacteria|c__Betaproteobacteria|o__Burkholderiales|f__Comamonadaceae	Kawa <= C	0.459822	-0.0227273	0.0227273	0	0.000269091	0	0.000169143	0.0142857	0	#NAME?	0.540239	k__Bacteria|p__Proteobacteria|c__Betaproteobacteria|o__Burkholderiales|f__Comamonadaceae	0	0	0	0	0	0	0	0	0	0	0	0	0	0	0	0	0	0	0	0	0	0	0	0	0	0	0	0	0	0	0	0	0	0	0	0
k__Bacteria|p__Proteobacteria|c__Betaproteobacteria|o__Burkholderiales|f__Comamonadaceae|g__Comamonas	Kawa <= C	0.459822	-0.0227273	0.0227273	0	0.000269091	0	0.000169143	0.0142857	0	#NAME?	0.540239	k__Bacteria|p__Proteobacteria|c__Betaproteobacteria|o__Burkholderiales|f__Comamonadaceae|g__Comamonas	0	0	0	0	0	0	0	0	0	0	0	0	0	0	0	0	0	0	0	0	0	0	0	0	0	0	0	0	0	0	0	0	0	0	0	0
k__Bacteria|p__Proteobacteria|c__Betaproteobacteria|o__Burkholderiales|f__Comamonadaceae|g__Comamonas|s__Comamonas_kerstersii	Kawa <= C	0.459822	-0.0227273	0.0227273	0	0.000269091	0	0.000169143	0.0142857	0	#NAME?	0.540239	k__Bacteria|p__Proteobacteria|c__Betaproteobacteria|o__Burkholderiales|f__Comamonadaceae|g__Comamonas|s__Comamonas_kerstersii	0	0	0	0	0	0	0	0	0	0	0	0	0	0	0	0	0	0	0	0	0	0	0	0	0	0	0	0	0	0	0	0	0	0	0	0
k__Bacteria|p__Proteobacteria|c__Betaproteobacteria|o__Burkholderiales|f__Sutterellaceae|g__Sutterella	Kawa <= C	0.459822	-0.0227273	0.0227273	0	1.86364e-05	0	1.17143e-05	0.0142857	0	#NAME?	0.540239	k__Bacteria|p__Proteobacteria|c__Betaproteobacteria|o__Burkholderiales|f__Sutterellaceae|g__Sutterella	0	0	0	0	0	0	0	0	0	0	0	0	0	0	0	0	0	0	0	0	0	0	0	0	0	0	0	0	0	0	0	0	0	0	0	0
k__Bacteria|p__Proteobacteria|c__Betaproteobacteria|o__Burkholderiales|f__Sutterellaceae|g__Sutterella|s__Sutterella_parvirubra	Kawa <= C	0.459822	-0.0227273	0.0227273	0	1.86364e-05	0	1.17143e-05	0.0142857	0	#NAME?	0.540239	k__Bacteria|p__Proteobacteria|c__Betaproteobacteria|o__Burkholderiales|f__Sutterellaceae|g__Sutterella|s__Sutterella_parvirubra	0	0	0	0	0	0	0	0	0	0	0	0	0	0	0	0	0	0	0	0	0	0	0	0	0	0	0	0	0	0	0	0	0	0	0	0
k__Bacteria|p__Synergistetes|c__Synergistia|o__Synergistales|f__Synergistaceae|g__Pyramidobacter|s__Pyramidobacter_sp_C12_8	Kawa <= C	0.459822	-0.0227273	0.0227273	0	1.59091e-05	0	1e-05	0.0142857	0	#NAME?	0.540239	k__Bacteria|p__Synergistetes|c__Synergistia|o__Synergistales|f__Synergistaceae|g__Pyramidobacter|s__Pyramidobacter_sp_C12_8	0	0	0	0	0	0	0.0007	0	0	0	0	0	0	0	0	0	0	0	0	0	0	0	0	0	0	0	0	0	0	0	0	0	0	0	0	0
k__Bacteria|p__Actinobacteria|c__Actinobacteria|o__Bifidobacteriales|f__Bifidobacteriaceae|g__Parascardovia|s__Parascardovia_denticolens	Kawa <= C	0.459822	-0.0227273	0.0227273	0	1.63636e-05	0	1.02857e-05	0.0142857	0	#NAME?	0.540239	k__Bacteria|p__Actinobacteria|c__Actinobacteria|o__Bifidobacteriales|f__Bifidobacteriaceae|g__Parascardovia|s__Parascardovia_denticolens	0	0	0	0	0	0	0	0	0	0	0	0	0	0	0	0	0	0	0	0	0	0	0	0	0	0	0	0	0	0	0	0	0	0	0	0
k__Bacteria|p__Actinobacteria|c__Coriobacteriia|o__Coriobacteriales|f__Atopobiaceae|g__Olsenella|s__Olsenella_profusa	Kawa <= C	0.459822	-0.0227273	0.0227273	0	0.000145682	0	9.15714e-05	0.0142857	0	#NAME?	0.540239	k__Bacteria|p__Actinobacteria|c__Coriobacteriia|o__Coriobacteriales|f__Atopobiaceae|g__Olsenella|s__Olsenella_profusa	0	0	0	0	0	0	0	0	0	0	0	0	0	0	0	0	0	0	0	0	0	0	0	0	0	0	0	0	0	0	0	0	0	0	0	0
k__Bacteria|p__Firmicutes|c__Bacilli|o__Lactobacillales|f__Lactobacillaceae|g__Lactobacillus|s__Lactobacillus_reuteri	Kawa <= C	0.459822	-0.0227273	0.0227273	0	0.00690682	0	0.00434143	0.0142857	0	#NAME?	0.540239	k__Bacteria|p__Firmicutes|c__Bacilli|o__Lactobacillales|f__Lactobacillaceae|g__Lactobacillus|s__Lactobacillus_reuteri	0	0	0	0	0	0	0	0	0	0	0	0	0	0	0	0	0	0	0	0	0	0	0	0	0	0	0	0	0	0	0	0	0	0	0	0
k__Bacteria|p__Firmicutes|c__Bacilli|o__Lactobacillales|f__Streptococcaceae|g__Streptococcus|s__Streptococcus_lutetiensis	Kawa <= C	0.459822	-0.0227273	0.0227273	0	0.0005625	0	0.000353571	0.0142857	0	#NAME?	0.540239	k__Bacteria|p__Firmicutes|c__Bacilli|o__Lactobacillales|f__Streptococcaceae|g__Streptococcus|s__Streptococcus_lutetiensis	0	0	0	0	0	0	0	0	0	0	0	0	0	0	0	0	0	0	0	0	0	0	0	0	0	0	0	0	0	0	0	0	0	0	0	0
k__Bacteria|p__Firmicutes|c__Clostridia|o__Clostridiales|f__Clostridiales_Family_XIII_Incertae_Sedis|g__Clostridiales_Family_XIII_Incertae_Sedis_unclassified|s__Eubacterium_infirmum	Kawa <= C	0.459822	-0.0227273	0.0227273	0	2.54545e-05	0	1.6e-05	0.0142857	0	#NAME?	0.540239	k__Bacteria|p__Firmicutes|c__Clostridia|o__Clostridiales|f__Clostridiales_Family_XIII_Incertae_Sedis|g__Clostridiales_Family_XIII_Incertae_Sedis_unclassified|s__Eubacterium_infirmum	0	0	0	0	0	0	0	0	0	0	0	0	0	0	0	0	0	0	0	0	0	0	0	0	0	0	0	0	0	0	0	0	0	0	0	0
k__Bacteria|p__Firmicutes|c__Clostridia|o__Clostridiales|f__Clostridiales_unclassified|g__Clostridiales_unclassified|s__Clostridiales_bacterium_CHKCI006	Kawa <= C	0.459822	-0.0227273	0.0227273	0	1.93182e-05	0	1.21429e-05	0.0142857	0	#NAME?	0.540239	k__Bacteria|p__Firmicutes|c__Clostridia|o__Clostridiales|f__Clostridiales_unclassified|g__Clostridiales_unclassified|s__Clostridiales_bacterium_CHKCI006	0	0	0	0	0	0	0	0	0	0	0	0	0	0	0	0	0	0	0	0	0	0	0	0.00085	0	0	0	0	0	0	0	0	0	0	0	0
k__Bacteria|p__Firmicutes|c__Erysipelotrichia|o__Erysipelotrichales|f__Erysipelotrichaceae|g__Massiliomicrobiota|s__Massiliomicrobiota_timonensis	Kawa <= C	0.459822	-0.0227273	0.0227273	0	5.02273e-05	0	3.15714e-05	0.0142857	0	#NAME?	0.540239	k__Bacteria|p__Firmicutes|c__Erysipelotrichia|o__Erysipelotrichales|f__Erysipelotrichaceae|g__Massiliomicrobiota|s__Massiliomicrobiota_timonensis	0	0	0	0	0	0	0	0	0	0	0	0	0	0	0	0	0	0	0	0	0	0	0	0	0	0	0	0	0	0	0.00221	0	0	0	0	0
k__Bacteria|p__Fusobacteria|c__Fusobacteriia|o__Fusobacteriales|f__Fusobacteriaceae|g__Fusobacterium|s__Fusobacterium_varium	Kawa <= C	0.459822	-0.0227273	0.0227273	0	0.000311818	0	0.000196	0.0142857	0	#NAME?	0.540239	k__Bacteria|p__Fusobacteria|c__Fusobacteriia|o__Fusobacteriales|f__Fusobacteriaceae|g__Fusobacterium|s__Fusobacterium_varium	0.01372	0	0	0	0	0	0	0	0	0	0	0	0	0	0	0	0	0	0	0	0	0	0	0	0	0	0	0	0	0	0	0	0	0	0	0
k__Bacteria|p__Proteobacteria|c__Gammaproteobacteria|o__Enterobacterales|f__Enterobacteriaceae|g__Kluyvera|s__Kluyvera_cryocrescens	Kawa <= C	0.459822	-0.0227273	0.0227273	0	3.47727e-05	0	2.18571e-05	0.0142857	0	#NAME?	0.540239	k__Bacteria|p__Proteobacteria|c__Gammaproteobacteria|o__Enterobacterales|f__Enterobacteriaceae|g__Kluyvera|s__Kluyvera_cryocrescens	0	0	0	0	0	0	0	0	0	0	0	0	0	0	0	0	0	0	0	0	0	0	0	0	0	0	0	0	0	0	0	0.00153	0	0	0	0
k__Bacteria|p__Proteobacteria|c__Gammaproteobacteria|o__Enterobacterales|f__Enterobacteriaceae|g__Raoultella|s__Raoultella_terrigena	Kawa <= C	0.459822	-0.0227273	0.0227273	0	0.00232614	0	0.00146214	0.0142857	0	#NAME?	0.540239	k__Bacteria|p__Proteobacteria|c__Gammaproteobacteria|o__Enterobacterales|f__Enterobacteriaceae|g__Raoultella|s__Raoultella_terrigena	0	0	0	0	0	0	0	0	0	0	0	0	0	0	0	0	0	0	0	0	0	0	0.10235	0	0	0	0	0	0	0	0	0	0	0	0	0
k__Bacteria|p__Actinobacteria|c__Actinobacteria|o__Actinomycetales|f__Actinomycetaceae|g__Actinomyces|s__Actinomyces_sp_oral_taxon_897	Kawa <= C	0.459822	-0.0227273	0.0227273	0	6.27273e-05	0	3.94286e-05	0.0142857	0	#NAME?	0.540239	k__Bacteria|p__Actinobacteria|c__Actinobacteria|o__Actinomycetales|f__Actinomycetaceae|g__Actinomyces|s__Actinomyces_sp_oral_taxon_897	0	0	0	0	0	0	0	0	0	0	0	0	0	0	0	0	0	0	0	0	0	0	0	0	0	0	0	0	0	0	0	0	0	0	0	0
k__Bacteria|p__Bacteroidetes|c__Bacteroidia|o__Bacteroidales|f__Prevotellaceae|g__Prevotella|s__Prevotella_sp_CAG_1092	Kawa <= C	0.459822	-0.0227273	0.0227273	0	0.090033	0	0.0565921	0.0142857	0	#NAME?	0.540239	k__Bacteria|p__Bacteroidetes|c__Bacteroidia|o__Bacteroidales|f__Prevotellaceae|g__Prevotella|s__Prevotella_sp_CAG_1092	0	0	0	0	0	3.96145	0	0	0	0	0	0	0	0	0	0	0	0	0	0	0	0	0	0	0	0	0	0	0	0	0	0	0	0	0	0
k__Bacteria|p__Firmicutes|c__Bacilli|o__Lactobacillales|f__Aerococcaceae|g__Facklamia|s__Facklamia_hominis	Kawa <= C	0.459822	-0.0227273	0.0227273	0	7.29545e-05	0	4.58571e-05	0.0142857	0	#NAME?	0.540239	k__Bacteria|p__Firmicutes|c__Bacilli|o__Lactobacillales|f__Aerococcaceae|g__Facklamia|s__Facklamia_hominis	0	0	0	0	0	0	0	0.00321	0	0	0	0	0	0	0	0	0	0	0	0	0	0	0	0	0	0	0	0	0	0	0	0	0	0	0	0
k__Bacteria|p__Firmicutes|c__Bacilli|o__Lactobacillales|f__Carnobacteriaceae|g__Dolosigranulum|s__Dolosigranulum_pigrum	Kawa <= C	0.459822	-0.0227273	0.0227273	0	0.000232955	0	0.000146429	0.0142857	0	#NAME?	0.540239	k__Bacteria|p__Firmicutes|c__Bacilli|o__Lactobacillales|f__Carnobacteriaceae|g__Dolosigranulum|s__Dolosigranulum_pigrum	0	0	0	0	0	0	0	0	0.01025	0	0	0	0	0	0	0	0	0	0	0	0	0	0	0	0	0	0	0	0	0	0	0	0	0	0	0
k__Bacteria|p__Firmicutes|c__Bacilli|o__Lactobacillales|f__Lactobacillaceae|g__Lactobacillus|s__Lactobacillus_acidophilus	Kawa <= C	0.459822	-0.0227273	0.0227273	0	0.000794773	0	0.000499571	0.0142857	0	#NAME?	0.540239	k__Bacteria|p__Firmicutes|c__Bacilli|o__Lactobacillales|f__Lactobacillaceae|g__Lactobacillus|s__Lactobacillus_acidophilus	0	0	0	0	0	0	0	0	0	0	0.03497	0	0	0	0	0	0	0	0	0	0	0	0	0	0	0	0	0	0	0	0	0	0	0	0	0
k__Bacteria|p__Firmicutes|c__Bacilli|o__Lactobacillales|f__Lactobacillaceae|g__Lactobacillus|s__Lactobacillus_crispatus	Kawa <= C	0.459822	-0.0227273	0.0227273	0	0.000434545	0	0.000273143	0.0142857	0	#NAME?	0.540239	k__Bacteria|p__Firmicutes|c__Bacilli|o__Lactobacillales|f__Lactobacillaceae|g__Lactobacillus|s__Lactobacillus_crispatus	0	0	0	0	0	0	0	0	0	0	0	0	0	0	0	0	0	0	0	0	0	0	0	0	0.01912	0	0	0	0	0	0	0	0	0	0	0
k__Bacteria|p__Firmicutes|c__Bacilli|o__Lactobacillales|f__Lactobacillaceae|g__Lactobacillus|s__Lactobacillus_helveticus	Kawa <= C	0.459822	-0.0227273	0.0227273	0	4.97727e-05	0	3.12857e-05	0.0142857	0	#NAME?	0.540239	k__Bacteria|p__Firmicutes|c__Bacilli|o__Lactobacillales|f__Lactobacillaceae|g__Lactobacillus|s__Lactobacillus_helveticus	0	0	0	0	0	0	0	0	0	0	0	0	0	0	0	0	0.00219	0	0	0	0	0	0	0	0	0	0	0	0	0	0	0	0	0	0	0
k__Bacteria|p__Actinobacteria|c__Actinobacteria|o__Bifidobacteriales|f__Bifidobacteriaceae|g__Parascardovia	Kawa <= C	0.459822	-0.0227273	0.0227273	0	1.63636e-05	0	1.02857e-05	0.0142857	0	#NAME?	0.540239	k__Bacteria|p__Actinobacteria|c__Actinobacteria|o__Bifidobacteriales|f__Bifidobacteriaceae|g__Parascardovia	0	0	0	0	0	0	0	0	0	0	0	0	0	0	0	0	0	0	0	0	0	0	0	0	0	0	0	0	0	0	0	0	0	0	0	0
k__Bacteria|p__Firmicutes|c__Bacilli|o__Lactobacillales|f__Lactobacillaceae|g__Lactobacillus|s__Lactobacillus_johnsonii	Kawa <= C	0.459822	-0.0227273	0.0227273	0	0.000394318	0	0.000247857	0.0142857	0	#NAME?	0.540239	k__Bacteria|p__Firmicutes|c__Bacilli|o__Lactobacillales|f__Lactobacillaceae|g__Lactobacillus|s__Lactobacillus_johnsonii	0	0	0	0	0	0	0	0	0	0	0	0	0	0	0	0	0	0	0	0	0	0	0	0	0	0	0	0	0	0	0	0	0	0	0	0
k__Bacteria|p__Firmicutes|c__Bacilli|o__Lactobacillales|f__Lactobacillaceae|g__Pediococcus|s__Pediococcus_pentosaceus	Kawa <= C	0.459822	-0.0227273	0.0227273	0	0.000259318	0	0.000163	0.0142857	0	#NAME?	0.540239	k__Bacteria|p__Firmicutes|c__Bacilli|o__Lactobacillales|f__Lactobacillaceae|g__Pediococcus|s__Pediococcus_pentosaceus	0	0	0	0	0	0	0	0	0	0	0	0	0	0	0	0	0	0	0	0	0	0	0	0	0	0	0	0	0	0	0	0	0	0	0	0
k__Bacteria|p__Firmicutes|c__Bacilli|o__Lactobacillales|f__Leuconostocaceae|g__Weissella|s__Weissella_ceti	Kawa <= C	0.459822	-0.0227273	0.0227273	0	6.31818e-05	0	3.97143e-05	0.0142857	0	#NAME?	0.540239	k__Bacteria|p__Firmicutes|c__Bacilli|o__Lactobacillales|f__Leuconostocaceae|g__Weissella|s__Weissella_ceti	0	0	0	0	0	0	0	0	0	0	0	0	0	0	0	0	0	0	0	0	0	0	0	0	0	0	0.00278	0	0	0	0	0	0	0	0	0
k__Bacteria|p__Firmicutes|c__Bacilli|o__Lactobacillales|f__Streptococcaceae|g__Streptococcus|s__Streptococcus_sp_NLAE_zl_C503	Kawa <= C	0.459822	-0.0227273	0.0227273	0	3.75e-05	0	2.35714e-05	0.0142857	0	#NAME?	0.540239	k__Bacteria|p__Firmicutes|c__Bacilli|o__Lactobacillales|f__Streptococcaceae|g__Streptococcus|s__Streptococcus_sp_NLAE_zl_C503	0	0	0	0	0	0	0	0	0	0	0	0	0	0	0	0	0	0	0	0	0	0.00165	0	0	0	0	0	0	0	0	0	0	0	0	0	0
k__Bacteria|p__Firmicutes|c__Clostridia|o__Clostridiales|f__Lachnospiraceae|g__Lachnoclostridium|s__Clostridium_hylemonae	Kawa <= C	0.459822	-0.0227273	0.0227273	0	0.00208114	0	0.00130814	0.0142857	0	#NAME?	0.540239	k__Bacteria|p__Firmicutes|c__Clostridia|o__Clostridiales|f__Lachnospiraceae|g__Lachnoclostridium|s__Clostridium_hylemonae	0	0	0	0	0	0	0	0	0	0	0	0	0	0	0	0	0	0	0	0	0	0	0	0	0	0	0	0	0	0	0	0	0	0	0.09157	0
k__Bacteria|p__Firmicutes|c__Clostridia|o__Clostridiales|f__Ruminococcaceae|g__Anaerofilum|s__Anaerofilum_sp_An201	Kawa <= C	0.459822	-0.0227273	0.0227273	0	0.000528864	0	0.000332429	0.0142857	0	#NAME?	0.540239	k__Bacteria|p__Firmicutes|c__Clostridia|o__Clostridiales|f__Ruminococcaceae|g__Anaerofilum|s__Anaerofilum_sp_An201	0	0	0	0	0	0	0	0	0	0	0	0	0	0	0	0	0	0	0	0	0	0	0	0	0	0	0	0	0	0	0.02327	0	0	0	0	0
k__Bacteria|p__Firmicutes|c__Erysipelotrichia|o__Erysipelotrichales|f__Erysipelotrichaceae|g__Catenibacterium|s__Catenibacterium_mitsuokai	Kawa <= C	0.459822	-0.0227273	0.0227273	0	0.00158114	0	0.000993857	0.0142857	0	#NAME?	0.540239	k__Bacteria|p__Firmicutes|c__Erysipelotrichia|o__Erysipelotrichales|f__Erysipelotrichaceae|g__Catenibacterium|s__Catenibacterium_mitsuokai	0	0	0	0	0	0.06957	0	0	0	0	0	0	0	0	0	0	0	0	0	0	0	0	0	0	0	0	0	0	0	0	0	0	0	0	0	0
k__Bacteria|p__Firmicutes|c__Negativicutes|o__Acidaminococcales|f__Acidaminococcaceae|g__Acidaminococcus|s__Acidaminococcus_intestini	Kawa <= C	0.459822	-0.0227273	0.0227273	0	0.00448341	0	0.00281814	0.0142857	0	#NAME?	0.540239	k__Bacteria|p__Firmicutes|c__Negativicutes|o__Acidaminococcales|f__Acidaminococcaceae|g__Acidaminococcus|s__Acidaminococcus_intestini	0	0	0	0	0	0	0	0	0	0	0	0	0	0	0	0	0	0	0	0	0	0	0	0	0	0	0	0	0	0	0	0	0	0.19727	0	0
k__Bacteria|p__Firmicutes|c__Negativicutes|o__Acidaminococcales|f__Acidaminococcaceae|g__Acidaminococcus|s__Acidaminococcus_sp_CAG_542	Kawa <= C	0.459822	-0.0227273	0.0227273	0	2.36364e-05	0	1.48571e-05	0.0142857	0	#NAME?	0.540239	k__Bacteria|p__Firmicutes|c__Negativicutes|o__Acidaminococcales|f__Acidaminococcaceae|g__Acidaminococcus|s__Acidaminococcus_sp_CAG_542	0	0	0	0	0	0	0	0	0	0	0	0	0	0	0	0	0	0	0	0	0	0	0	0	0	0	0	0	0	0	0	0	0	0	0	0
k__Bacteria|p__Firmicutes|c__Negativicutes|o__Selenomonadales|f__Selenomonadaceae|g__Selenomonas|s__Selenomonas_noxia	Kawa <= C	0.459822	-0.0227273	0.0227273	0	4.02273e-05	0	2.52857e-05	0.0142857	0	#NAME?	0.540239	k__Bacteria|p__Firmicutes|c__Negativicutes|o__Selenomonadales|f__Selenomonadaceae|g__Selenomonas|s__Selenomonas_noxia	0	0	0	0	0	0	0	0	0	0	0	0	0	0	0	0	0	0	0	0	0	0	0	0	0	0	0	0	0	0	0	0	0	0	0	0
k__Bacteria|p__Firmicutes|c__Tissierellia|o__Tissierellales|f__Peptoniphilaceae|g__Peptoniphilus|s__Peptoniphilus_coxii	Kawa <= C	0.459822	-0.0227273	0.0227273	0	0.000117045	0	7.35714e-05	0.0142857	0	#NAME?	0.540239	k__Bacteria|p__Firmicutes|c__Tissierellia|o__Tissierellales|f__Peptoniphilaceae|g__Peptoniphilus|s__Peptoniphilus_coxii	0	0	0	0	0	0	0	0	0	0	0	0	0	0	0	0	0	0	0	0	0	0	0	0	0	0.00515	0	0	0	0	0	0	0	0	0	0
k__Bacteria|p__Proteobacteria|c__Betaproteobacteria|o__Burkholderiales|f__Alcaligenaceae|g__Alcaligenes|s__Alcaligenes_faecalis	Kawa <= C	0.459822	-0.0227273	0.0227273	0	8.43182e-05	0	5.3e-05	0.0142857	0	#NAME?	0.540239	k__Bacteria|p__Proteobacteria|c__Betaproteobacteria|o__Burkholderiales|f__Alcaligenaceae|g__Alcaligenes|s__Alcaligenes_faecalis	0	0	0	0	0	0	0	0	0	0	0	0	0	0	0	0	0	0	0	0	0	0	0	0	0	0	0	0.00371	0	0	0	0	0	0	0	0
k__Bacteria|p__Proteobacteria|c__Betaproteobacteria|o__Neisseriales|f__Neisseriaceae|g__Neisseria|s__Neisseria_flavescens	Kawa <= C	0.459822	-0.0227273	0.0227273	0	0.000162727	0	0.000102286	0.0142857	0	#NAME?	0.540239	k__Bacteria|p__Proteobacteria|c__Betaproteobacteria|o__Neisseriales|f__Neisseriaceae|g__Neisseria|s__Neisseria_flavescens	0	0	0	0	0	0	0	0	0	0.00716	0	0	0	0	0	0	0	0	0	0	0	0	0	0	0	0	0	0	0	0	0	0	0	0	0	0
k__Bacteria|p__Proteobacteria|c__Deltaproteobacteria|o__Desulfovibrionales|f__Desulfovibrionaceae|g__Desulfovibrio|s__Desulfovibrio_fairfieldensis	Kawa <= C	0.459822	-0.0227273	0.0227273	0	0.000266591	0	0.000167571	0.0142857	0	#NAME?	0.540239	k__Bacteria|p__Proteobacteria|c__Deltaproteobacteria|o__Desulfovibrionales|f__Desulfovibrionaceae|g__Desulfovibrio|s__Desulfovibrio_fairfieldensis	0	0	0	0	0	0	0	0	0	0	0	0	0	0	0	0	0	0	0	0	0	0	0	0.01173	0	0	0	0	0	0	0	0	0	0	0	0
k__Bacteria|p__Proteobacteria|c__Gammaproteobacteria|o__Enterobacterales|f__Enterobacteriaceae|g__Atlantibacter|s__Atlantibacter_hermannii	Kawa <= C	0.459822	-0.0227273	0.0227273	0	0.0185457	0	0.0116573	0.0142857	0	#NAME?	0.540239	k__Bacteria|p__Proteobacteria|c__Gammaproteobacteria|o__Enterobacterales|f__Enterobacteriaceae|g__Atlantibacter|s__Atlantibacter_hermannii	0	0	0	0	0	0	0	0	0	0	0	0	0	0	0	0	0	0	0	0	0	0	0.81601	0	0	0	0	0	0	0	0	0	0	0	0	0
k__Bacteria|p__Proteobacteria|c__Gammaproteobacteria|o__Enterobacterales|f__Enterobacteriaceae|g__Cronobacter|s__Cronobacter_malonaticus	Kawa <= C	0.459822	-0.0227273	0.0227273	0	0.000240227	0	0.000151	0.0142857	0	#NAME?	0.540239	k__Bacteria|p__Proteobacteria|c__Gammaproteobacteria|o__Enterobacterales|f__Enterobacteriaceae|g__Cronobacter|s__Cronobacter_malonaticus	0	0	0	0	0	0	0	0	0	0	0	0	0	0	0	0	0	0	0	0	0	0	0	0	0	0	0	0	0	0	0	0	0	0	0	0
k__Bacteria|p__Proteobacteria|c__Gammaproteobacteria|o__Enterobacterales|f__Enterobacteriaceae|g__Enterobacter|s__Enterobacter_sp_FS01	Kawa <= C	0.459822	-0.0227273	0.0227273	0	3.63636e-05	0	2.28571e-05	0.0142857	0	#NAME?	0.540239	k__Bacteria|p__Proteobacteria|c__Gammaproteobacteria|o__Enterobacterales|f__Enterobacteriaceae|g__Enterobacter|s__Enterobacter_sp_FS01	0	0	0	0	0	0	0	0	0	0	0	0	0	0	0	0	0	0	0	0	0	0	0.0016	0	0	0	0	0	0	0	0	0	0	0	0	0
k__Bacteria|p__Proteobacteria|c__Gammaproteobacteria|o__Enterobacterales|f__Enterobacteriaceae|g__Kluyvera|s__Kluyvera_ascorbata	Kawa <= C	0.459822	-0.0227273	0.0227273	0	1.72727e-05	0	1.08571e-05	0.0142857	0	#NAME?	0.540239	k__Bacteria|p__Proteobacteria|c__Gammaproteobacteria|o__Enterobacterales|f__Enterobacteriaceae|g__Kluyvera|s__Kluyvera_ascorbata	0	0	0	0	0	0	0	0	0	0	0	0	0	0	0	0	0	0	0	0	0	0	0	0	0	0	0	0	0	0	0	0	0	0	0	0
k__Bacteria|p__Proteobacteria|c__Gammaproteobacteria|o__Enterobacterales|f__Enterobacteriaceae|g__Pluralibacter|s__Pluralibacter_gergoviae	Kawa <= C	0.459822	-0.0227273	0.0227273	0	2.06818e-05	0	1.3e-05	0.0142857	0	#NAME?	0.540239	k__Bacteria|p__Proteobacteria|c__Gammaproteobacteria|o__Enterobacterales|f__Enterobacteriaceae|g__Pluralibacter|s__Pluralibacter_gergoviae	0	0	0	0	0	0	0	0	0	0	0	0	0	0	0	0	0	0	0	0	0	0	0	0	0	0	0	0	0	0	0	0.00091	0	0	0	0
k__Bacteria|p__Proteobacteria|c__Gammaproteobacteria|o__Enterobacterales|f__Enterobacteriaceae|g__Pseudescherichia|s__Pseudescherichia_vulneris	Kawa <= C	0.459822	-0.0227273	0.0227273	0	0.000255682	0	0.000160714	0.0142857	0	#NAME?	0.540239	k__Bacteria|p__Proteobacteria|c__Gammaproteobacteria|o__Enterobacterales|f__Enterobacteriaceae|g__Pseudescherichia|s__Pseudescherichia_vulneris	0	0	0	0	0	0	0	0	0	0	0	0	0	0	0	0	0	0	0	0	0	0	0.01125	0	0	0	0	0	0	0	0	0	0	0	0	0
k__Bacteria|p__Proteobacteria|c__Gammaproteobacteria|o__Enterobacterales|f__Yersiniaceae|g__Serratia|s__Serratia_marcescens	Kawa <= C	0.459822	-0.0227273	0.0227273	0	8.86364e-05	0	5.57143e-05	0.0142857	0	#NAME?	0.540239	k__Bacteria|p__Proteobacteria|c__Gammaproteobacteria|o__Enterobacterales|f__Yersiniaceae|g__Serratia|s__Serratia_marcescens	0	0	0	0	0	0	0	0	0	0	0	0	0	0.0039	0	0	0	0	0	0	0	0	0	0	0	0	0	0	0	0	0	0	0	0	0	0
k__Bacteria|p__Proteobacteria|c__Gammaproteobacteria|o__Pasteurellales|f__Pasteurellaceae|g__Haemophilus|s__Haemophilus_parahaemolyticus	Kawa <= C	0.459822	-0.0227273	0.0227273	0	0.000260455	0	0.000163714	0.0142857	0	#NAME?	0.540239	k__Bacteria|p__Proteobacteria|c__Gammaproteobacteria|o__Pasteurellales|f__Pasteurellaceae|g__Haemophilus|s__Haemophilus_parahaemolyticus	0	0	0	0	0	0.01146	0	0	0	0	0	0	0	0	0	0	0	0	0	0	0	0	0	0	0	0	0	0	0	0	0	0	0	0	0	0
k__Bacteria|p__Spirochaetes|c__Spirochaetia|o__Spirochaetales|f__Spirochaetaceae|g__Treponema|s__Treponema_berlinense	Kawa <= C	0.459822	-0.0227273	0.0227273	0	2.20455e-05	0	1.38571e-05	0.0142857	0	#NAME?	0.540239	k__Bacteria|p__Spirochaetes|c__Spirochaetia|o__Spirochaetales|f__Spirochaetaceae|g__Treponema|s__Treponema_berlinense	0	0	0	0	0	0.00097	0	0	0	0	0	0	0	0	0	0	0	0	0	0	0	0	0	0	0	0	0	0	0	0	0	0	0	0	0	0
k__Bacteria|p__Synergistetes|c__Synergistia|o__Synergistales|f__Synergistaceae|g__Synergistes|s__Synergistes_jonesii	Kawa <= C	0.459822	-0.0227273	0.0227273	0	7.75e-05	0	4.87143e-05	0.0142857	0	#NAME?	0.540239	k__Bacteria|p__Synergistetes|c__Synergistia|o__Synergistales|f__Synergistaceae|g__Synergistes|s__Synergistes_jonesii	0	0	0	0	0	0	0	0	0	0	0	0	0	0	0	0	0	0	0	0	0	0	0	0	0	0	0	0	0	0	0	0	0	0	0	0
k__Bacteria|p__Firmicutes|c__Erysipelotrichia|o__Erysipelotrichales|f__Erysipelotrichaceae|g__Massiliomicrobiota	Kawa <= C	0.459822	-0.0227273	0.0227273	0	5.02273e-05	0	3.15714e-05	0.0142857	0	#NAME?	0.540239	k__Bacteria|p__Firmicutes|c__Erysipelotrichia|o__Erysipelotrichales|f__Erysipelotrichaceae|g__Massiliomicrobiota	0	0	0	0	0	0	0	0	0	0	0	0	0	0	0	0	0	0	0	0	0	0	0	0	0	0	0	0	0	0	0.00221	0	0	0	0	0
k__Bacteria|p__Firmicutes|c__Bacilli|o__Lactobacillales|f__Aerococcaceae|g__Facklamia	Kawa <= C	0.459822	-0.0227273	0.0227273	0	7.29545e-05	0	4.58571e-05	0.0142857	0	#NAME?	0.540239	k__Bacteria|p__Firmicutes|c__Bacilli|o__Lactobacillales|f__Aerococcaceae|g__Facklamia	0	0	0	0	0	0	0	0.00321	0	0	0	0	0	0	0	0	0	0	0	0	0	0	0	0	0	0	0	0	0	0	0	0	0	0	0	0
k__Bacteria|p__Firmicutes|c__Bacilli|o__Lactobacillales|f__Carnobacteriaceae|g__Dolosigranulum	Kawa <= C	0.459822	-0.0227273	0.0227273	0	0.000232955	0	0.000146429	0.0142857	0	#NAME?	0.540239	k__Bacteria|p__Firmicutes|c__Bacilli|o__Lactobacillales|f__Carnobacteriaceae|g__Dolosigranulum	0	0	0	0	0	0	0	0	0.01025	0	0	0	0	0	0	0	0	0	0	0	0	0	0	0	0	0	0	0	0	0	0	0	0	0	0	0
k__Bacteria|p__Firmicutes|c__Clostridia|o__Clostridiales|f__Ruminococcaceae|g__Anaerofilum	Kawa <= C	0.459822	-0.0227273	0.0227273	0	0.000528864	0	0.000332429	0.0142857	0	#NAME?	0.540239	k__Bacteria|p__Firmicutes|c__Clostridia|o__Clostridiales|f__Ruminococcaceae|g__Anaerofilum	0	0	0	0	0	0	0	0	0	0	0	0	0	0	0	0	0	0	0	0	0	0	0	0	0	0	0	0	0	0	0.02327	0	0	0	0	0
k__Bacteria|p__Firmicutes|c__Erysipelotrichia|o__Erysipelotrichales|f__Erysipelotrichaceae|g__Catenibacterium	Kawa <= C	0.459822	-0.0227273	0.0227273	0	0.00158114	0	0.000993857	0.0142857	0	#NAME?	0.540239	k__Bacteria|p__Firmicutes|c__Erysipelotrichia|o__Erysipelotrichales|f__Erysipelotrichaceae|g__Catenibacterium	0	0	0	0	0	0.06957	0	0	0	0	0	0	0	0	0	0	0	0	0	0	0	0	0	0	0	0	0	0	0	0	0	0	0	0	0	0
k__Bacteria|p__Firmicutes|c__Negativicutes|o__Selenomonadales|f__Selenomonadaceae|g__Selenomonas	Kawa <= C	0.459822	-0.0227273	0.0227273	0	4.02273e-05	0	2.52857e-05	0.0142857	0	#NAME?	0.540239	k__Bacteria|p__Firmicutes|c__Negativicutes|o__Selenomonadales|f__Selenomonadaceae|g__Selenomonas	0	0	0	0	0	0	0	0	0	0	0	0	0	0	0	0	0	0	0	0	0	0	0	0	0	0	0	0	0	0	0	0	0	0	0	0
k__Bacteria|p__Proteobacteria|c__Betaproteobacteria|o__Burkholderiales|f__Alcaligenaceae	Kawa <= C	0.459822	-0.0227273	0.0227273	0	8.43182e-05	0	5.3e-05	0.0142857	0	#NAME?	0.540239	k__Bacteria|p__Proteobacteria|c__Betaproteobacteria|o__Burkholderiales|f__Alcaligenaceae	0	0	0	0	0	0	0	0	0	0	0	0	0	0	0	0	0	0	0	0	0	0	0	0	0	0	0	0.00371	0	0	0	0	0	0	0	0
k__Bacteria|p__Proteobacteria|c__Betaproteobacteria|o__Burkholderiales|f__Alcaligenaceae|g__Alcaligenes	Kawa <= C	0.459822	-0.0227273	0.0227273	0	8.43182e-05	0	5.3e-05	0.0142857	0	#NAME?	0.540239	k__Bacteria|p__Proteobacteria|c__Betaproteobacteria|o__Burkholderiales|f__Alcaligenaceae|g__Alcaligenes	0	0	0	0	0	0	0	0	0	0	0	0	0	0	0	0	0	0	0	0	0	0	0	0	0	0	0	0.00371	0	0	0	0	0	0	0	0
k__Bacteria|p__Proteobacteria|c__Gammaproteobacteria|o__Enterobacterales|f__Enterobacteriaceae|g__Atlantibacter	Kawa <= C	0.459822	-0.0227273	0.0227273	0	0.0185457	0	0.0116573	0.0142857	0	#NAME?	0.540239	k__Bacteria|p__Proteobacteria|c__Gammaproteobacteria|o__Enterobacterales|f__Enterobacteriaceae|g__Atlantibacter	0	0	0	0	0	0	0	0	0	0	0	0	0	0	0	0	0	0	0	0	0	0	0.81601	0	0	0	0	0	0	0	0	0	0	0	0	0
k__Bacteria|p__Proteobacteria|c__Gammaproteobacteria|o__Enterobacterales|f__Enterobacteriaceae|g__Cronobacter	Kawa <= C	0.459822	-0.0227273	0.0227273	0	0.000240227	0	0.000151	0.0142857	0	#NAME?	0.540239	k__Bacteria|p__Proteobacteria|c__Gammaproteobacteria|o__Enterobacterales|f__Enterobacteriaceae|g__Cronobacter	0	0	0	0	0	0	0	0	0	0	0	0	0	0	0	0	0	0	0	0	0	0	0	0	0	0	0	0	0	0	0	0	0	0	0	0
k__Bacteria|p__Proteobacteria|c__Gammaproteobacteria|o__Enterobacterales|f__Enterobacteriaceae|g__Pluralibacter	Kawa <= C	0.459822	-0.0227273	0.0227273	0	2.06818e-05	0	1.3e-05	0.0142857	0	#NAME?	0.540239	k__Bacteria|p__Proteobacteria|c__Gammaproteobacteria|o__Enterobacterales|f__Enterobacteriaceae|g__Pluralibacter	0	0	0	0	0	0	0	0	0	0	0	0	0	0	0	0	0	0	0	0	0	0	0	0	0	0	0	0	0	0	0	0.00091	0	0	0	0
k__Bacteria|p__Proteobacteria|c__Gammaproteobacteria|o__Enterobacterales|f__Enterobacteriaceae|g__Pseudescherichia	Kawa <= C	0.459822	-0.0227273	0.0227273	0	0.000255682	0	0.000160714	0.0142857	0	#NAME?	0.540239	k__Bacteria|p__Proteobacteria|c__Gammaproteobacteria|o__Enterobacterales|f__Enterobacteriaceae|g__Pseudescherichia	0	0	0	0	0	0	0	0	0	0	0	0	0	0	0	0	0	0	0	0	0	0	0.01125	0	0	0	0	0	0	0	0	0	0	0	0	0
k__Bacteria|p__Proteobacteria|c__Gammaproteobacteria|o__Enterobacterales|f__Yersiniaceae	Kawa <= C	0.459822	-0.0227273	0.0227273	0	8.86364e-05	0	5.57143e-05	0.0142857	0	#NAME?	0.540239	k__Bacteria|p__Proteobacteria|c__Gammaproteobacteria|o__Enterobacterales|f__Yersiniaceae	0	0	0	0	0	0	0	0	0	0	0	0	0	0.0039	0	0	0	0	0	0	0	0	0	0	0	0	0	0	0	0	0	0	0	0	0	0
k__Bacteria|p__Proteobacteria|c__Gammaproteobacteria|o__Enterobacterales|f__Yersiniaceae|g__Serratia	Kawa <= C	0.459822	-0.0227273	0.0227273	0	8.86364e-05	0	5.57143e-05	0.0142857	0	#NAME?	0.540239	k__Bacteria|p__Proteobacteria|c__Gammaproteobacteria|o__Enterobacterales|f__Yersiniaceae|g__Serratia	0	0	0	0	0	0	0	0	0	0	0	0	0	0.0039	0	0	0	0	0	0	0	0	0	0	0	0	0	0	0	0	0	0	0	0	0	0
k__Bacteria|p__Spirochaetes	Kawa <= C	0.459822	-0.0227273	0.0227273	0	2.20455e-05	0	1.38571e-05	0.0142857	0	#NAME?	0.540239	k__Bacteria|p__Spirochaetes	0	0	0	0	0	0.00097	0	0	0	0	0	0	0	0	0	0	0	0	0	0	0	0	0	0	0	0	0	0	0	0	0	0	0	0	0	0
k__Bacteria|p__Spirochaetes|c__Spirochaetia	Kawa <= C	0.459822	-0.0227273	0.0227273	0	2.20455e-05	0	1.38571e-05	0.0142857	0	#NAME?	0.540239	k__Bacteria|p__Spirochaetes|c__Spirochaetia	0	0	0	0	0	0.00097	0	0	0	0	0	0	0	0	0	0	0	0	0	0	0	0	0	0	0	0	0	0	0	0	0	0	0	0	0	0
k__Bacteria|p__Spirochaetes|c__Spirochaetia|o__Spirochaetales	Kawa <= C	0.459822	-0.0227273	0.0227273	0	2.20455e-05	0	1.38571e-05	0.0142857	0	#NAME?	0.540239	k__Bacteria|p__Spirochaetes|c__Spirochaetia|o__Spirochaetales	0	0	0	0	0	0.00097	0	0	0	0	0	0	0	0	0	0	0	0	0	0	0	0	0	0	0	0	0	0	0	0	0	0	0	0	0	0
k__Bacteria|p__Spirochaetes|c__Spirochaetia|o__Spirochaetales|f__Spirochaetaceae	Kawa <= C	0.459822	-0.0227273	0.0227273	0	2.20455e-05	0	1.38571e-05	0.0142857	0	#NAME?	0.540239	k__Bacteria|p__Spirochaetes|c__Spirochaetia|o__Spirochaetales|f__Spirochaetaceae	0	0	0	0	0	0.00097	0	0	0	0	0	0	0	0	0	0	0	0	0	0	0	0	0	0	0	0	0	0	0	0	0	0	0	0	0	0
k__Bacteria|p__Spirochaetes|c__Spirochaetia|o__Spirochaetales|f__Spirochaetaceae|g__Treponema	Kawa <= C	0.459822	-0.0227273	0.0227273	0	2.20455e-05	0	1.38571e-05	0.0142857	0	#NAME?	0.540239	k__Bacteria|p__Spirochaetes|c__Spirochaetia|o__Spirochaetales|f__Spirochaetaceae|g__Treponema	0	0	0	0	0	0.00097	0	0	0	0	0	0	0	0	0	0	0	0	0	0	0	0	0	0	0	0	0	0	0	0	0	0	0	0	0	0
k__Bacteria|p__Synergistetes|c__Synergistia|o__Synergistales|f__Synergistaceae|g__Synergistes	Kawa <= C	0.459822	-0.0227273	0.0227273	0	7.75e-05	0	4.87143e-05	0.0142857	0	#NAME?	0.540239	k__Bacteria|p__Synergistetes|c__Synergistia|o__Synergistales|f__Synergistaceae|g__Synergistes	0	0	0	0	0	0	0	0	0	0	0	0	0	0	0	0	0	0	0	0	0	0	0	0	0	0	0	0	0	0	0	0	0	0	0	0
k__Bacteria|p__Proteobacteria|c__Gammaproteobacteria|o__Enterobacterales|f__Enterobacteriaceae|g__Enterobacter	Kawa <= C	0.46007	-0.0681818	0.181818	0.115385	0.0491055	0.0223104	0.039153	0.157143	0.454336	-1.13817	0.540239	k__Bacteria|p__Proteobacteria|c__Gammaproteobacteria|o__Enterobacterales|f__Enterobacteriaceae|g__Enterobacter	0	0	0	0.00879	0	0	0	0	0.01052	0	0	0	0	0.12044	0	0	0	0	0	0	0	0	0.0016	0	0.00523	0	0	0	0	0	1.59268	0.00256	0	0	0	0
k__Bacteria|p__Firmicutes|c__Clostridia|o__Clostridiales|f__Lachnospiraceae|g__Lachnoclostridium	C <= Kawa	0.464041	0.105769	0.886364	0.653846	0.564943	1.79764	1.0228	0.8	3.18198	1.66993	0.544048	k__Bacteria|p__Firmicutes|c__Clostridia|o__Clostridiales|f__Lachnospiraceae|g__Lachnoclostridium	1.67995	0.16175	0.02547	0.0081	0	0.0108	0.32948	0.00412	0.26898	0.04201	0	0	0	0.00587	0.5542	0.02431	0.24387	0.01913	0.09586	0.95504	0	0.25045	0.19532	0.00961	0.01457	11.3839	4.45458	0.36251	0.29716	0.01564	0.2949	0.03978	0.01599	0.00701	0.12186	0.02744
k__Bacteria|p__Firmicutes|c__Negativicutes|o__Selenomonadales|f__Selenomonadaceae|g__Megamonas	Kawa <= C	0.474579	-0.0576923	0.136364	0.0769231	0.785802	0.443584	0.658693	0.114286	0.564499	-0.824958	0.554664	k__Bacteria|p__Firmicutes|c__Negativicutes|o__Selenomonadales|f__Selenomonadaceae|g__Megamonas	0	0	0	0	0	0	0	0	0	0	0	0	0.02397	0	1.27215	0	0	0	0	0	21.4926	0	0	0	0	0	0	5.66999	3.50597	0	0	0	0	0	0	0
k__Bacteria|p__Firmicutes|c__Clostridia|o__Clostridiales|f__Clostridiales_Family_XIII_Incertae_Sedis|g__Clostridiales_Family_XIII_Incertae_Sedis_unclassified|s__Eubacterium_sulci	Kawa <= C	0.474579	-0.0576923	0.136364	0.0769231	0.000619091	0.000842308	0.000702	0.114286	1.36056	0.444196	0.554664	k__Bacteria|p__Firmicutes|c__Clostridia|o__Clostridiales|f__Clostridiales_Family_XIII_Incertae_Sedis|g__Clostridiales_Family_XIII_Incertae_Sedis_unclassified|s__Eubacterium_sulci	0.00134	0	0	0	0	0	0	0	0	0	0	0	0	0	0.00332	0	0	0	0	0	0	0.00037	0	0	0	0	0	0	0	0	0	0.00108	0	0.00458	0	0
k__Bacteria|p__Actinobacteria|c__Coriobacteriia|o__Coriobacteriales|f__Atopobiaceae|g__Atopobium	C <= Kawa	0.481034	0.0716783	0.181818	0.230769	0.000536818	0.00151885	0.000901571	0.2	2.82935	1.50047	0.561332	k__Bacteria|p__Actinobacteria|c__Coriobacteriia|o__Coriobacteriales|f__Atopobiaceae|g__Atopobium	0	0	0	0	0.00081	0	0	0	0	0	0	0	0.0032	0	0	0	0	0	0.00226	0	0	0	0	0	0.00234	0	0	0	0	0	0	0	0	0.00116	0.00557	0.00807
k__Bacteria|p__Actinobacteria|c__Actinobacteria|o__Actinomycetales|f__Actinomycetaceae|g__Actinomyces|s__Actinomyces_naeslundii	Kawa <= C	0.482899	-0.0926573	0.477273	0.384615	0.00336591	0.00178423	0.00277843	0.442857	0.530089	-0.915694	0.56263	k__Bacteria|p__Actinobacteria|c__Actinobacteria|o__Actinomycetales|f__Actinomycetaceae|g__Actinomyces|s__Actinomyces_naeslundii	0	0.00448	0	0	0	0	0	0.00254	0	0.00156	0.00035	0.00332	0.00868	0	0	0	0.00034	0.00375	0	0	0.00455	0.00244	0	0	0	0	0.03927	0.00082	0	0	0.00052	0	0	0	0.00071	0.00204
k__Bacteria|p__Firmicutes|c__Clostridia|o__Clostridiales|f__Lachnospiraceae|g__Lachnoclostridium|s__Clostridium_symbiosum	Kawa <= C	0.507922	-0.0926573	0.681818	0.423077	0.101295	0.355815	0.195831	0.585714	3.51266	1.81257	0.590865	k__Bacteria|p__Firmicutes|c__Clostridia|o__Clostridiales|f__Lachnospiraceae|g__Lachnoclostridium|s__Clostridium_symbiosum	0.36408	0.04761	0.00088	0	0	0	0.04829	0	0.00567	0	0	0	0	0.00404	0.11231	0	0.01471	0.0033	0.02007	0.31553	0	0.06855	0.01413	0.00123	0.00483	1.17241	1.51114	0.01411	0.03323	0	0.04407	0	0.0058	0.00403	0.01485	0
k__Bacteria|p__Firmicutes|c__Negativicutes|o__Selenomonadales|f__Selenomonadaceae|g__Megamonas|s__Megamonas_hypermegale	Kawa <= C	0.51631	-0.0524476	0.136364	0.0769231	0.0825248	0.105321	0.090992	0.114286	1.27624	0.351896	0.599689	k__Bacteria|p__Firmicutes|c__Negativicutes|o__Selenomonadales|f__Selenomonadaceae|g__Megamonas|s__Megamonas_hypermegale	0	0	0	0	0	0	0	0	0	0	0	0	0.02397	0	0.30996	0	0	0	0	0	1.79554	0	0	0	0	0	0	0.56756	0.68819	0	0	0	0	0	0	0
k__Bacteria|p__Actinobacteria|c__Coriobacteriia|o__Coriobacteriales|f__Atopobiaceae	C <= Kawa	0.525398	0.0646853	0.181818	0.230769	0.0006825	0.00151885	0.000993143	0.2	2.22542	1.15407	0.609299	k__Bacteria|p__Actinobacteria|c__Coriobacteriia|o__Coriobacteriales|f__Atopobiaceae	0	0	0	0	0.00081	0	0	0	0	0	0	0	0.0032	0	0	0	0	0	0.00226	0	0	0	0	0	0.00234	0	0	0	0	0	0	0	0	0.00116	0.00557	0.00807
k__Bacteria|p__Firmicutes|c__Bacilli|o__Lactobacillales|f__Lactobacillaceae|g__Lactobacillus	C <= Kawa	0.543125	0.0804196	0.431818	0.461538	0.0365152	0.0893562	0.0561419	0.442857	2.44709	1.29107	0.628881	k__Bacteria|p__Firmicutes|c__Bacilli|o__Lactobacillales|f__Lactobacillaceae|g__Lactobacillus	0	0	0	0.00053	0	0.04019	0	0	0	0	0.03983	0.00811	0.02825	0.07398	0.4781	0	0.0534	0	0	0	0.0754	0.00236	0	0.00155	0.07499	0	0	0	0.02127	0	0	0.10689	0	0.00359	0	0
k__Bacteria|p__Actinobacteria|c__Actinobacteria	Kawa <= C	0.549904	-0.0874126	1	0.961538	9.2405	13.6916	10.8938	0.985714	1.48169	0.567247	0.635747	k__Bacteria|p__Actinobacteria|c__Actinobacteria	5.74485	10.4616	0.20626	19.042	3.62026	1.5554	6.50006	5.28503	12.6155	15.5196	25.92	4.6696	3.80205	3.4734	2.33362	0.88836	7.81658	7.15234	12.0656	7.722	3.95544	18.1898	22.2246	54.1773	9.25627	4.99277	14.7605	2.04247	8.01523	2.05943	8.77141	2.61848	0.83587	7.0329	16.7506	13.8747
k__Bacteria|p__Firmicutes|c__Clostridia|o__Clostridiales|f__Lachnospiraceae|g__Oribacterium|s__Oribacterium_sinus	C <= Kawa	0.555748	0.034965	0.0454545	0.0769231	1.36364e-05	0.000295769	0.000118429	0.0571429	21.6897	4.43894	0.640524	k__Bacteria|p__Firmicutes|c__Clostridia|o__Clostridiales|f__Lachnospiraceae|g__Oribacterium|s__Oribacterium_sinus	0	0	0	0	0	0	0	0	0	0	0	0	0	0	0	0	0	0	0	0	0	0	0.00044	0	0	0	0	0	0	0	0	0	0	0	0	0
k__Bacteria|p__Firmicutes|c__Clostridia|o__Clostridiales|f__Lachnospiraceae|g__Oribacterium	C <= Kawa	0.555748	0.034965	0.0454545	0.0769231	1.36364e-05	0.000384231	0.000151286	0.0571429	28.1769	4.81644	0.640524	k__Bacteria|p__Firmicutes|c__Clostridia|o__Clostridiales|f__Lachnospiraceae|g__Oribacterium	0	0	0	0	0	0	0	0	0	0	0	0	0	0	0	0	0	0	0	0	0	0	0.00044	0	0	0	0	0	0	0	0	0	0	0	0	0
k__Bacteria|p__Firmicutes|c__Bacilli|o__Lactobacillales|f__Lactobacillaceae	C <= Kawa	0.560994	0.0769231	0.431818	0.461538	0.0445809	0.0893562	0.0612117	0.442857	2.00436	1.00314	0.645575	k__Bacteria|p__Firmicutes|c__Bacilli|o__Lactobacillales|f__Lactobacillaceae	0	0	0	0.00053	0	0.04019	0	0	0	0	0.03983	0.00811	0.02825	0.07398	0.4781	0	0.0534	0	0	0	0.0754	0.00236	0	0.00155	0.07499	0	0	0	0.02127	0	0	0.10689	0	0.00359	0	0
k__Bacteria|p__Actinobacteria|c__Actinobacteria|o__Corynebacteriales	Kawa <= C	0.568943	-0.0638112	0.295455	0.192308	0.000975682	0.00398692	0.00209414	0.257143	4.08629	2.03079	0.653717	k__Bacteria|p__Actinobacteria|c__Actinobacteria|o__Corynebacteriales	0	0.00461	0	0	0	0	0.00069	0	0.00145	0.00438	0	0	0.00334	0	0	0	0	0	0	0	0.00332	0.00055	0.00186	0	0	0.00507	0.00766	0	0	0	0	0	0	0	0	0
k__Bacteria|p__Proteobacteria|c__Gammaproteobacteria|o__Enterobacterales|f__Enterobacteriaceae|g__Citrobacter|s__Citrobacter_youngae	C <= Kawa	0.576193	0.0332168	0.0454545	0.0769231	0.00257182	0.00698923	0.00421257	0.0571429	2.71762	1.44235	0.660019	k__Bacteria|p__Proteobacteria|c__Gammaproteobacteria|o__Enterobacterales|f__Enterobacteriaceae|g__Citrobacter|s__Citrobacter_youngae	0	0	0	0	0	0	0	0	0	0	0	0	0	0	0	0	0	0	0	0	0	0	0	0	0	0	0.00374	0	0	0	0	0.10942	0	0	0	0
k__Bacteria|p__Proteobacteria|c__Deltaproteobacteria|o__Desulfovibrionales|f__Desulfovibrionaceae|g__Desulfovibrio	C <= Kawa	0.576193	0.0332168	0.0454545	0.0769231	0.00196091	0.0129927	0.00605843	0.0571429	6.62585	2.72811	0.660019	k__Bacteria|p__Proteobacteria|c__Deltaproteobacteria|o__Desulfovibrionales|f__Desulfovibrionaceae|g__Desulfovibrio	0	0	0	0	0	0.07455	0	0	0	0	0	0	0	0	0	0	0	0	0	0	0	0	0	0.01173	0	0	0	0	0	0	0	0	0	0	0	0
k__Bacteria|p__Proteobacteria|c__Gammaproteobacteria|o__Pasteurellales|f__Pasteurellaceae|g__Aggregatibacter	Kawa <= C	0.586546	-0.0323427	0.0681818	0.0384615	0.000587955	7.88462e-05	0.000398857	0.0571429	0.134102	-2.89859	0.67045	k__Bacteria|p__Proteobacteria|c__Gammaproteobacteria|o__Pasteurellales|f__Pasteurellaceae|g__Aggregatibacter	0	0	0	0	0.00278	0	0.00338	0	0	0.01971	0	0	0	0	0	0	0	0	0	0	0	0	0	0	0	0	0	0	0	0	0	0	0	0	0	0
k__Bacteria|p__Firmicutes|c__Negativicutes|o__Veillonellales|f__Veillonellaceae|g__Veillonella|s__Veillonella_parvula	Kawa <= C	0.587092	-0.0786713	0.909091	0.615385	0.155605	2.25273	0.934537	0.8	14.4773	3.85572	0.67045	k__Bacteria|p__Firmicutes|c__Negativicutes|o__Veillonellales|f__Veillonellaceae|g__Veillonella|s__Veillonella_parvula	0.01056	0.03955	0.00646	0.16704	0.02604	0.19041	0.11721	0.01567	0.00947	0.1818	0.32721	0.31065	0.71675	0.03091	0.05457	0.03463	0.03387	0.20903	0.0369	0.04527	0	0	0.3918	0.03479	0.06551	0.10308	0	0.03906	0	0.04499	0.01514	0.02951	0.02152	0.0545	0.16846	0.75476
k__Bacteria|p__Proteobacteria|c__Gammaproteobacteria|o__Enterobacterales|f__Enterobacteriaceae|g__Enterobacter|s__Enterobacter_cloacae_complex	Kawa <= C	0.58968	-0.0480769	0.159091	0.115385	0.0490691	0.0223104	0.0391301	0.142857	0.454673	-1.1371	0.672379	k__Bacteria|p__Proteobacteria|c__Gammaproteobacteria|o__Enterobacterales|f__Enterobacteriaceae|g__Enterobacter|s__Enterobacter_cloacae_complex	0	0	0	0.00879	0	0	0	0	0.01052	0	0	0	0	0.12044	0	0	0	0	0	0	0	0	0	0	0.00523	0	0	0	0	0	1.59268	0.00256	0	0	0	0
k__Bacteria|p__Bacteroidetes|c__Bacteroidia|o__Bacteroidales|f__Odoribacteraceae|g__Butyricimonas	Kawa <= C	0.607508	-0.0305944	0.0681818	0.0384615	0.00670909	0.000287308	0.00432386	0.0571429	0.0428236	-4.54545	0.688509	k__Bacteria|p__Bacteroidetes|c__Bacteroidia|o__Bacteroidales|f__Odoribacteraceae|g__Butyricimonas	0	0	0	0	0.00665	0.06145	0	0	0	0	0	0	0	0	0	0	0	0	0	0	0	0	0	0	0	0	0	0	0	0	0	0	0	0	0	0
k__Bacteria|p__Bacteroidetes|c__Bacteroidia|o__Bacteroidales|f__Odoribacteraceae|g__Butyricimonas|s__Butyricimonas_virosa	Kawa <= C	0.607508	-0.0305944	0.0681818	0.0384615	0.00670909	0.000287308	0.00432386	0.0571429	0.0428236	-4.54545	0.688509	k__Bacteria|p__Bacteroidetes|c__Bacteroidia|o__Bacteroidales|f__Odoribacteraceae|g__Butyricimonas|s__Butyricimonas_virosa	0	0	0	0	0.00665	0.06145	0	0	0	0	0	0	0	0	0	0	0	0	0	0	0	0	0	0	0	0	0	0	0	0	0	0	0	0	0	0
k__Bacteria|p__Firmicutes|c__Firmicutes_unclassified|o__Firmicutes_unclassified|f__Firmicutes_unclassified|g__Firmicutes_unclassified|s__Firmicutes_bacterium_CAG_94	Kawa <= C	0.607508	-0.0305944	0.0681818	0.0384615	0.00910409	0.00265269	0.00670786	0.0571429	0.291374	-1.77906	0.688509	k__Bacteria|p__Firmicutes|c__Firmicutes_unclassified|o__Firmicutes_unclassified|f__Firmicutes_unclassified|g__Firmicutes_unclassified|s__Firmicutes_bacterium_CAG_94	0	0	0	0	0	0	0	0	0	0	0	0	0	0	0	0	0	0	0	0	0	0	0	0	0	0	0	0	0	0	0	0	0	0	0	0
k__Bacteria|p__Firmicutes|c__Bacilli|o__Lactobacillales|f__Streptococcaceae|g__Lactococcus|s__Lactococcus_petauri	Kawa <= C	0.607508	-0.0305944	0.0681818	0.0384615	0.0159214	0.00396077	0.0114789	0.0571429	0.248771	-2.00711	0.688509	k__Bacteria|p__Firmicutes|c__Bacilli|o__Lactobacillales|f__Streptococcaceae|g__Lactococcus|s__Lactococcus_petauri	0	0	0	0	0	0	0	0.16288	0	0	0	0	0	0	0	0	0	0	0	0	0	0	0	0	0	0	0	0	0	0	0.51636	0	0	0	0	0
k__Bacteria|p__Firmicutes|c__Negativicutes|o__Selenomonadales|f__Selenomonadaceae|g__Megamonas|s__Megamonas_funiformis	Kawa <= C	0.63221	-0.0367133	0.113636	0.0769231	0.703277	0.338263	0.5677	0.1	0.480981	-1.05595	0.715421	k__Bacteria|p__Firmicutes|c__Negativicutes|o__Selenomonadales|f__Selenomonadaceae|g__Megamonas|s__Megamonas_funiformis	0	0	0	0	0	0	0	0	0	0	0	0	0	0	0.96218	0	0	0	0	0	19.6971	0	0	0	0	0	0	5.10243	2.81778	0	0	0	0	0	0	0
k__Bacteria|p__Bacteroidetes|c__Bacteroidia|o__Bacteroidales|f__Barnesiellaceae|g__Coprobacter	C <= Kawa	0.639561	0.027972	0.0454545	0.0769231	0.0134634	0.00182115	0.00913914	0.0571429	0.135267	-2.88612	0.721807	k__Bacteria|p__Bacteroidetes|c__Bacteroidia|o__Bacteroidales|f__Barnesiellaceae|g__Coprobacter	0	0	0.28311	0	0	0	0	0	0	0	0	0	0	0	0	0	0	0	0	0	0	0	0	0	0	0	0	0	0	0	0	0	0	0	0	0
k__Bacteria|p__Firmicutes|c__Clostridia|o__Clostridiales|f__Lachnospiraceae|g__Blautia	Kawa <= C	0.639784	-0.0681818	1	0.846154	4.84773	7.88262	5.97497	0.942857	1.62604	0.701365	0.721807	k__Bacteria|p__Firmicutes|c__Clostridia|o__Clostridiales|f__Lachnospiraceae|g__Blautia	1.46291	5.52309	0.255	1.58246	3.10384	1.42207	3.4395	7.22097	23.5568	10.6547	7.50874	2.38453	9.26815	3.11764	1.49762	1.12606	4.46581	2.26177	3.43455	1.65373	2.30076	1.32081	15.019	3.11156	1.22543	11.9418	21.9113	1.19918	1.37749	1.86436	7.87815	1.78393	0.99565	3.72763	4.19988	11.6383
k__Bacteria|p__Firmicutes|c__Clostridia|o__Clostridiales|f__Lachnospiraceae|g__Blautia|s__Blautia_coccoides	C <= Kawa	0.645198	0.0506993	0.227273	0.269231	0.00266182	0.033015	0.0139359	0.242857	12.4032	3.63264	0.726819	k__Bacteria|p__Firmicutes|c__Clostridia|o__Clostridiales|f__Lachnospiraceae|g__Blautia|s__Blautia_coccoides	0	0	0	0	0	0	0	0	0.00092	0.01149	0.00156	0	0.00138	0	0	0	0	0	0.01481	0	0	0	0	0	0	0.03616	0.02322	0	0	0	0.01101	0	0	0	0	0.0115
k__Bacteria|p__Firmicutes|c__Clostridia|o__Clostridiales|f__Lachnospiraceae|g__Lachnoclostridium|s__Clostridium_saccharolyticum	Kawa <= C	0.6504	-0.0270979	0.0681818	0.0384615	0.00868409	0.0837808	0.0365771	0.0571429	9.64762	3.27017	0.728292	k__Bacteria|p__Firmicutes|c__Clostridia|o__Clostridiales|f__Lachnospiraceae|g__Lachnoclostridium|s__Clostridium_saccharolyticum	0.37154	0	0	0	0	0	0	0	0	0	0	0	0	0	0	0	0	0	0	0	0	0	0	0.00571	0	0	0	0	0.00485	0	0	0	0	0	0	0
k__Bacteria|p__Firmicutes|c__Clostridia|o__Clostridiales|f__Clostridiaceae|g__Clostridium|s__Clostridium_sp_CAG_253	Kawa <= C	0.6504	-0.0270979	0.0681818	0.0384615	0.0288784	0.0410473	0.0333983	0.0571429	1.42138	0.507296	0.728292	k__Bacteria|p__Firmicutes|c__Clostridia|o__Clostridiales|f__Clostridiaceae|g__Clostridium|s__Clostridium_sp_CAG_253	0	0	0.87438	0	0	0	0	0	0	0	0	0	0	0	0	0	0	0	0	0	0	0	0	0	0.00503	0	0	0	0	0	0	0.39124	0	0	0	0
k__Bacteria|p__Firmicutes|c__Bacilli|o__Lactobacillales|f__Enterococcaceae|g__Enterococcus|s__Enterococcus_casseliflavus	Kawa <= C	0.6504	-0.0270979	0.0681818	0.0384615	0.000225909	0.000970385	0.000502429	0.0571429	4.29547	2.10281	0.728292	k__Bacteria|p__Firmicutes|c__Bacilli|o__Lactobacillales|f__Enterococcaceae|g__Enterococcus|s__Enterococcus_casseliflavus	0	0	0	0	0	0	0	0	0	0	0	0	0	0	0	0	0	0	0	0	0	0	0	0	0.00407	0	0.00282	0	0	0	0	0	0	0	0	0
k__Bacteria|p__Proteobacteria|c__Gammaproteobacteria|o__Enterobacterales|f__Enterobacteriaceae|g__Citrobacter|s__Citrobacter_freundii	Kawa <= C	0.6504	-0.0270979	0.0681818	0.0384615	0.00223727	0.00690308	0.00397029	0.0571429	3.08549	1.6255	0.728292	k__Bacteria|p__Proteobacteria|c__Gammaproteobacteria|o__Enterobacterales|f__Enterobacteriaceae|g__Citrobacter|s__Citrobacter_freundii	0	0	0	0	0	0	0	0	0	0	0	0	0	0	0	0	0	0	0	0	0	0	0	0	0	0	0.03442	0.00176	0	0	0	0.06226	0	0	0	0
k__Bacteria|p__Firmicutes|c__Negativicutes|o__Veillonellales|f__Veillonellaceae|g__Veillonella|s__Veillonella_rogosae	C <= Kawa	0.670308	0.0410839	0.159091	0.192308	0.00131977	0.00293192	0.00191857	0.171429	2.22154	1.15156	0.749462	k__Bacteria|p__Firmicutes|c__Negativicutes|o__Veillonellales|f__Veillonellaceae|g__Veillonella|s__Veillonella_rogosae	0	0	0	0	0	0	0	0.00259	0	0	0.00076	0.01117	0	0.00275	0	0	0	0	0	0	0	0	0	0	0	0	0	0	0	0.03048	0	0	0	0	0	0
k__Bacteria|p__Firmicutes|c__Clostridia|o__Clostridiales|f__Clostridiaceae	Kawa <= C	0.692088	-0.0576923	0.954545	0.615385	0.395065	1.64824	0.86053	0.828571	4.17208	2.06077	0.771718	k__Bacteria|p__Firmicutes|c__Clostridia|o__Clostridiales|f__Clostridiaceae	0.08912	0.0416	0.9238	0.00084	0.17143	0.08956	0.79747	0	0.73583	0.20723	0	0.09058	0.03233	0.02347	0.02603	0.38013	0.0189	0.03469	0.87909	0.36474	0.01624	1.30018	1.31017	0.00128	0.11475	0.4785	2.73948	0.1318	0.64291	0.14076	0.53863	0.80771	0.02335	0.13051	0.04234	0.0214
k__Bacteria|p__Firmicutes|c__Clostridia|o__Clostridiales|f__Clostridiaceae|g__Clostridium|s__Clostridium_bolteae_CAG_59	C <= Kawa	0.692276	0.0454545	0.272727	0.269231	0.0309184	0.138831	0.0710003	0.271429	4.49024	2.16679	0.771718	k__Bacteria|p__Firmicutes|c__Clostridia|o__Clostridiales|f__Clostridiaceae|g__Clostridium|s__Clostridium_bolteae_CAG_59	0	0	0	0	0	0	0	0	0	0.00899	0	0	0	0	0	0	0	0.00089	0.66239	0.33009	0	0	0	0	0	0	0	0	0.00478	0.00075	0	0	0.01956	0	0	0
k__Bacteria|p__Proteobacteria|c__Gammaproteobacteria|o__Enterobacterales|f__Morganellaceae|g__Morganella	C <= Kawa	0.704669	0.0166084	0.0227273	0.0384615	0.000121591	0.00282846	0.001127	0.0285714	23.2621	4.53991	0.771731	k__Bacteria|p__Proteobacteria|c__Gammaproteobacteria|o__Enterobacterales|f__Morganellaceae|g__Morganella	0	0	0	0	0	0	0	0	0	0	0	0	0	0	0	0	0	0	0	0	0	0	0	0	0	0	0	0.00535	0	0	0	0	0	0	0	0
k__Bacteria|p__Proteobacteria|c__Gammaproteobacteria|o__Enterobacterales|f__Morganellaceae|g__Morganella|s__Morganella_morganii	C <= Kawa	0.704669	0.0166084	0.0227273	0.0384615	0.000121591	0.00282846	0.001127	0.0285714	23.2621	4.53991	0.771731	k__Bacteria|p__Proteobacteria|c__Gammaproteobacteria|o__Enterobacterales|f__Morganellaceae|g__Morganella|s__Morganella_morganii	0	0	0	0	0	0	0	0	0	0	0	0	0	0	0	0	0	0	0	0	0	0	0	0	0	0	0	0.00535	0	0	0	0	0	0	0	0
k__Bacteria|p__Firmicutes|c__Bacilli|o__Lactobacillales|f__Enterococcaceae|g__Enterococcus|s__Enterococcus_durans	C <= Kawa	0.704669	0.0166084	0.0227273	0.0384615	0.000302727	0.00488692	0.00200543	0.0285714	16.143	4.01284	0.771731	k__Bacteria|p__Firmicutes|c__Bacilli|o__Lactobacillales|f__Enterococcaceae|g__Enterococcus|s__Enterococcus_durans	0	0	0	0	0	0	0	0	0	0	0	0	0	0	0	0	0	0	0	0	0	0	0	0	0	0	0	0	0	0	0	0	0	0	0	0
k__Bacteria|p__Firmicutes|c__Bacilli|o__Lactobacillales|f__Streptococcaceae|g__Lactococcus|s__Lactococcus_piscium	C <= Kawa	0.704669	0.0166084	0.0227273	0.0384615	4.06818e-05	0.00230769	0.000882714	0.0285714	56.7254	5.82592	0.771731	k__Bacteria|p__Firmicutes|c__Bacilli|o__Lactobacillales|f__Streptococcaceae|g__Lactococcus|s__Lactococcus_piscium	0	0	0	0	0	0	0	0	0	0	0	0	0	0	0	0	0	0	0	0	0	0	0	0	0	0	0	0	0	0.00179	0	0	0	0	0	0
k__Bacteria|p__Fusobacteria|c__Fusobacteriia|o__Fusobacteriales|f__Fusobacteriaceae|g__Fusobacterium|s__Fusobacterium_mortiferum	C <= Kawa	0.704669	0.0166084	0.0227273	0.0384615	5.54545e-05	0.00112308	0.000452	0.0285714	20.2522	4.34001	0.771731	k__Bacteria|p__Fusobacteria|c__Fusobacteriia|o__Fusobacteriales|f__Fusobacteriaceae|g__Fusobacterium|s__Fusobacterium_mortiferum	0	0	0	0	0	0	0	0	0	0	0	0	0	0	0	0	0	0	0	0	0	0	0	0	0	0	0	0	0	0	0	0	0	0	0	0
k__Bacteria|p__Proteobacteria|c__Gammaproteobacteria|o__Enterobacterales|f__Enterobacteriaceae|g__Citrobacter|s__Citrobacter_pasteurii	C <= Kawa	0.704669	0.0166084	0.0227273	0.0384615	0.000876818	0.0639285	0.024296	0.0285714	72.9096	6.18804	0.771731	k__Bacteria|p__Proteobacteria|c__Gammaproteobacteria|o__Enterobacterales|f__Enterobacteriaceae|g__Citrobacter|s__Citrobacter_pasteurii	0	0	0	0	0	0	0	0	0	0	0	0	0	0	0	0	0	0	0	0	0	0	0	0	0	0	0	0	0	0	0	0.03858	0	0	0	0
k__Bacteria|p__Actinobacteria|c__Coriobacteriia|o__Coriobacteriales|f__Coriobacteriaceae|g__Collinsella|s__Collinsella_intestinalis	C <= Kawa	0.704669	0.0166084	0.0227273	0.0384615	1.88636e-05	0.00760885	0.002838	0.0285714	403.361	8.65593	0.771731	k__Bacteria|p__Actinobacteria|c__Coriobacteriia|o__Coriobacteriales|f__Coriobacteriaceae|g__Collinsella|s__Collinsella_intestinalis	0	0	0	0	0	0	0	0	0	0	0	0	0	0	0	0	0	0	0	0	0	0	0	0	0.00083	0	0	0	0	0	0	0	0	0	0	0
k__Bacteria|p__Firmicutes|c__Bacilli|o__Lactobacillales|f__Lactobacillaceae|g__Lactobacillus|s__Lactobacillus_rhamnosus	C <= Kawa	0.704669	0.0166084	0.0227273	0.0384615	0.000618409	0.00150846	0.000949	0.0285714	2.43926	1.28644	0.771731	k__Bacteria|p__Firmicutes|c__Bacilli|o__Lactobacillales|f__Lactobacillaceae|g__Lactobacillus|s__Lactobacillus_rhamnosus	0	0	0	0	0	0	0	0	0	0	0	0	0	0	0	0	0.02721	0	0	0	0	0	0	0	0	0	0	0	0	0	0	0	0	0	0	0
k__Bacteria|p__Firmicutes|c__Tissierellia|o__Tissierellales|f__Peptoniphilaceae|g__Finegoldia|s__Finegoldia_magna	C <= Kawa	0.704669	0.0166084	0.0227273	0.0384615	1.45455e-05	4.65385e-05	2.64286e-05	0.0285714	3.19952	1.67786	0.771731	k__Bacteria|p__Firmicutes|c__Tissierellia|o__Tissierellales|f__Peptoniphilaceae|g__Finegoldia|s__Finegoldia_magna	0	0	0	0	0	0	0	0	0	0	0	0	0	0	0	0	0	0	0	0	0	0	0	0	0	0	0.00064	0	0	0	0	0	0	0	0	0
k__Bacteria|p__Firmicutes|c__Clostridia|o__Clostridiales|f__Clostridiaceae|g__Clostridium|s__Clostridium_celatum	C <= Kawa	0.704669	0.0166084	0.0227273	0.0384615	0.000128636	0.00323115	0.001281	0.0285714	25.1185	4.65068	0.771731	k__Bacteria|p__Firmicutes|c__Clostridia|o__Clostridiales|f__Clostridiaceae|g__Clostridium|s__Clostridium_celatum	0	0	0	0	0	0	0	0	0	0	0	0	0	0	0	0	0	0	0	0	0	0	0	0	0	0	0	0	0	0.00566	0	0	0	0	0	0
k__Bacteria|p__Firmicutes|c__Clostridia|o__Clostridiales|f__Lachnospiraceae|g__Lachnoclostridium|s__Lachnoclostridium_sp_An118	C <= Kawa	0.704669	0.0166084	0.0227273	0.0384615	4.40909e-05	0.000458077	0.000197857	0.0285714	10.3894	3.37704	0.771731	k__Bacteria|p__Firmicutes|c__Clostridia|o__Clostridiales|f__Lachnospiraceae|g__Lachnoclostridium|s__Lachnoclostridium_sp_An118	0.00194	0	0	0	0	0	0	0	0	0	0	0	0	0	0	0	0	0	0	0	0	0	0	0	0	0	0	0	0	0	0	0	0	0	0	0
k__Bacteria|p__Firmicutes|c__Tissierellia|o__Tissierellales|f__Peptoniphilaceae|g__Finegoldia	C <= Kawa	0.704669	0.0166084	0.0227273	0.0384615	1.45455e-05	4.65385e-05	2.64286e-05	0.0285714	3.19952	1.67786	0.771731	k__Bacteria|p__Firmicutes|c__Tissierellia|o__Tissierellales|f__Peptoniphilaceae|g__Finegoldia	0	0	0	0	0	0	0	0	0	0	0	0	0	0	0	0	0	0	0	0	0	0	0	0	0	0	0.00064	0	0	0	0	0	0	0	0	0
k__Bacteria|p__Firmicutes|c__Clostridia|o__Clostridiales|f__Lachnospiraceae|g__Anaerotignum|s__Anaerotignum_lactatifermentans	Kawa <= C	0.719196	-0.0323427	0.159091	0.115385	0.0285582	0.0522362	0.0373529	0.142857	1.82911	0.871145	0.785341	k__Bacteria|p__Firmicutes|c__Clostridia|o__Clostridiales|f__Lachnospiraceae|g__Anaerotignum|s__Anaerotignum_lactatifermentans	0	0	0	0	0	0	0	0	0	0	0.00192	0	0	0	0	0	0	0	0	0	0	0.27665	0	0	0	0	0.69146	0	0	0	0.02483	0	0	0.25204	0	0.00262
k__Bacteria|p__Firmicutes|c__Clostridia|o__Clostridiales|f__Lachnospiraceae|g__Anaerotignum	Kawa <= C	0.719196	-0.0323427	0.159091	0.115385	0.0285582	0.0522362	0.0373529	0.142857	1.82911	0.871145	0.785341	k__Bacteria|p__Firmicutes|c__Clostridia|o__Clostridiales|f__Lachnospiraceae|g__Anaerotignum	0	0	0	0	0	0	0	0	0	0	0.00192	0	0	0	0	0	0	0	0	0	0	0.27665	0	0	0	0	0.69146	0	0	0	0.02483	0	0	0.25204	0	0.00262
k__Bacteria|p__Firmicutes|c__Bacilli|o__Bacillales|f__Bacillales_unclassified|g__Gemella|s__Gemella_haemolysans	Kawa <= C	0.724048	-0.0480769	0.522727	0.423077	0.00421864	0.0103719	0.00650414	0.485714	2.4586	1.29783	0.789486	k__Bacteria|p__Firmicutes|c__Bacilli|o__Bacillales|f__Bacillales_unclassified|g__Gemella|s__Gemella_haemolysans	0.0046	0.00832	0	0	0.0027	0	0	0.00311	0.0074	0.00679	0	0	0.0107	0	0.00524	0.01044	0.00209	0	0.00086	0	0.04487	0.0038	0	0	0	0.00338	0.00267	0	0	0.00573	0	0.02335	0	0	0.00097	0.01407
k__Bacteria|p__Firmicutes|c__Bacilli|o__Lactobacillales|f__Streptococcaceae|g__Lactococcus|s__Lactococcus_lactis	C <= Kawa	0.730337	0.0428322	0.340909	0.346154	0.00203705	0.0190258	0.00834714	0.342857	9.33988	3.2234	0.792324	k__Bacteria|p__Firmicutes|c__Bacilli|o__Lactobacillales|f__Streptococcaceae|g__Lactococcus|s__Lactococcus_lactis	0.00567	0	0	0	0	0	0	0	0	0.00825	0.00806	0.0034	0.00373	0.01472	0.00638	0.00316	0.00332	0.00698	0.00726	0.00341	0	0	0	0	0	0	0	0	0	0	0.01051	0.00203	0	0	0	0
k__Bacteria|p__Actinobacteria|c__Actinobacteria|o__Bifidobacteriales|f__Bifidobacteriaceae|g__Bifidobacterium|s__Bifidobacterium_catenulatum	C <= Kawa	0.736183	0.0148601	0.0227273	0.0384615	0.0133018	0.000236538	0.008449	0.0285714	0.0177824	-5.8134	0.792324	k__Bacteria|p__Actinobacteria|c__Actinobacteria|o__Bifidobacteriales|f__Bifidobacteriaceae|g__Bifidobacterium|s__Bifidobacterium_catenulatum	0	0	0	0	0	0	0	0	0.58528	0	0	0	0	0	0	0	0	0	0	0	0	0	0	0	0	0	0	0	0	0	0	0	0	0	0	0
k__Bacteria|p__Firmicutes|c__Bacilli|o__Lactobacillales|f__Streptococcaceae|g__Streptococcus|s__Streptococcus_sp_HMSC071D03	C <= Kawa	0.736183	0.0148601	0.0227273	0.0384615	3.88636e-05	3.65385e-05	3.8e-05	0.0285714	0.940171	-0.089005	0.792324	k__Bacteria|p__Firmicutes|c__Bacilli|o__Lactobacillales|f__Streptococcaceae|g__Streptococcus|s__Streptococcus_sp_HMSC071D03	0	0	0	0	0	0	0	0	0	0	0	0	0	0	0	0	0	0	0	0	0	0	0.00171	0	0	0	0	0	0	0	0	0	0	0	0	0
k__Bacteria|p__Fusobacteria|c__Fusobacteriia|o__Fusobacteriales|f__Fusobacteriaceae|g__Fusobacterium|s__Fusobacterium_nucleatum	C <= Kawa	0.736183	0.0148601	0.0227273	0.0384615	0.000414318	0.000352692	0.000391429	0.0285714	0.85126	-0.232329	0.792324	k__Bacteria|p__Fusobacteria|c__Fusobacteriia|o__Fusobacteriales|f__Fusobacteriaceae|g__Fusobacterium|s__Fusobacterium_nucleatum	0	0	0	0	0	0	0	0	0	0	0	0	0	0	0	0	0	0	0	0	0	0	0	0	0	0.01823	0	0	0	0	0	0	0	0	0	0
k__Bacteria|p__Firmicutes|c__Bacilli|o__Lactobacillales|f__Streptococcaceae|g__Streptococcus|s__Streptococcus_pasteurianus	C <= Kawa	0.736183	0.0148601	0.0227273	0.0384615	0.000138409	0.000191154	0.000158	0.0285714	1.38108	0.465796	0.792324	k__Bacteria|p__Firmicutes|c__Bacilli|o__Lactobacillales|f__Streptococcaceae|g__Streptococcus|s__Streptococcus_pasteurianus	0	0	0	0	0	0	0	0	0	0	0	0	0	0	0	0	0	0	0	0	0	0	0	0	0	0	0	0	0.00609	0	0	0	0	0	0	0
k__Bacteria|p__Firmicutes|c__Negativicutes|o__Veillonellales|f__Veillonellaceae|g__Veillonella|s__Veillonella_rodentium	C <= Kawa	0.736183	0.0148601	0.0227273	0.0384615	0.000171818	0.000106154	0.000147429	0.0285714	0.617827	-0.694726	0.792324	k__Bacteria|p__Firmicutes|c__Negativicutes|o__Veillonellales|f__Veillonellaceae|g__Veillonella|s__Veillonella_rodentium	0	0	0	0	0	0.00756	0	0	0	0	0	0	0	0	0	0	0	0	0	0	0	0	0	0	0	0	0	0	0	0	0	0	0	0	0	0
k__Bacteria|p__Proteobacteria|c__Gammaproteobacteria|o__Enterobacterales|f__Enterobacteriaceae|g__Citrobacter|s__Citrobacter_portucalensis	C <= Kawa	0.736183	0.0148601	0.0227273	0.0384615	0.000461591	0.000148077	0.000345143	0.0285714	0.320797	-1.64027	0.792324	k__Bacteria|p__Proteobacteria|c__Gammaproteobacteria|o__Enterobacterales|f__Enterobacteriaceae|g__Citrobacter|s__Citrobacter_portucalensis	0	0	0	0	0	0	0	0	0	0	0	0	0	0	0	0	0	0	0	0	0	0	0	0	0	0	0	0	0	0	0	0.02031	0	0	0	0
k__Bacteria|p__Firmicutes|c__Negativicutes|o__Acidaminococcales|f__Acidaminococcaceae|g__Phascolarctobacterium|s__Phascolarctobacterium_succinatutens	C <= Kawa	0.736183	0.0148601	0.0227273	0.0384615	0.0651143	0.00541846	0.0429416	0.0285714	0.0832146	-3.58702	0.792324	k__Bacteria|p__Firmicutes|c__Negativicutes|o__Acidaminococcales|f__Acidaminococcaceae|g__Phascolarctobacterium|s__Phascolarctobacterium_succinatutens	0	0	0	0	0	2.86503	0	0	0	0	0	0	0	0	0	0	0	0	0	0	0	0	0	0	0	0	0	0	0	0	0	0	0	0	0	0
k__Bacteria|p__Bacteroidetes|c__Bacteroidia|o__Bacteroidales|f__Tannerellaceae|g__Parabacteroides|s__Parabacteroides_johnsonii	C <= Kawa	0.736183	0.0148601	0.0227273	0.0384615	0.0294118	0.00387885	0.0199281	0.0285714	0.131881	-2.9227	0.792324	k__Bacteria|p__Bacteroidetes|c__Bacteroidia|o__Bacteroidales|f__Tannerellaceae|g__Parabacteroides|s__Parabacteroides_johnsonii	0	0	0	0	0	0	0	0	0	0	0	0	0	0	0	0	0	0	0	0	0	0	0	0	0	0	0	0	0	1.29412	0	0	0	0	0	0
k__Bacteria|p__Actinobacteria|c__Actinobacteria|o__Actinomycetales|f__Actinomycetaceae|g__Actinomyces|s__Actinomyces_sp_HPA0247	Kawa <= C	0.74027	-0.0332168	0.204545	0.153846	0.00101159	0.00235269	0.00150971	0.185714	2.32573	1.21769	0.795578	k__Bacteria|p__Actinobacteria|c__Actinobacteria|o__Actinomycetales|f__Actinomycetaceae|g__Actinomyces|s__Actinomyces_sp_HPA0247	0	0.00067	0	0	0	0	0	0	0	0	0.00316	0	0	0	0	0	0	0	0	0	0	0	0.00296	0	0.01143	0	0	0.00544	0	0.00108	0	0	0	0	0	0.00631
k__Bacteria|p__Firmicutes|c__Negativicutes|o__Veillonellales	Kawa <= C	0.747255	-0.0472028	0.977273	0.769231	0.632289	4.52395	2.07776	0.9	7.15488	2.83893	0.800784	k__Bacteria|p__Firmicutes|c__Negativicutes|o__Veillonellales	0.33657	0.12974	1.13362	1.74813	0.394	0.54553	0.13268	0.21575	0.00947	0.73897	1.07817	1.2029	0.85736	0.05277	0.11606	0.09573	0.42638	0.60929	0.0469	0.05	0	2.37475	0.59152	0.11352	0.21424	0.5213	0.02253	0.23649	0.00813	0.88031	0.01664	0.15369	0.33667	0.11654	5.71377	1.22666
k__Bacteria|p__Firmicutes|c__Negativicutes|o__Veillonellales|f__Veillonellaceae	Kawa <= C	0.747255	-0.0472028	0.977273	0.769231	0.632289	4.52395	2.07776	0.9	7.15488	2.83893	0.800784	k__Bacteria|p__Firmicutes|c__Negativicutes|o__Veillonellales|f__Veillonellaceae	0.33657	0.12974	1.13362	1.74813	0.394	0.54553	0.13268	0.21575	0.00947	0.73897	1.07817	1.2029	0.85736	0.05277	0.11606	0.09573	0.42638	0.60929	0.0469	0.05	0	2.37475	0.59152	0.11352	0.21424	0.5213	0.02253	0.23649	0.00813	0.88031	0.01664	0.15369	0.33667	0.11654	5.71377	1.22666
k__Bacteria|p__Proteobacteria|c__Gammaproteobacteria|o__Enterobacterales|f__Enterobacteriaceae|g__Klebsiella|s__Klebsiella_oxytoca	C <= Kawa	0.772104	0.0262238	0.136364	0.153846	0.0103893	0.0318281	0.0183523	0.142857	3.06354	1.6152	0.825297	k__Bacteria|p__Proteobacteria|c__Gammaproteobacteria|o__Enterobacterales|f__Enterobacteriaceae|g__Klebsiella|s__Klebsiella_oxytoca	0	0.00254	0	0	0	0.00707	0	0	0	0	0	0	0	0	0	0	0	0	0	0	0	0	0.41651	0	0	0	0	0	0	0	0.00619	0.02324	0	0	0	0
k__Bacteria|p__Bacteroidetes|c__Bacteroidia|o__Bacteroidales|f__Barnesiellaceae|g__Barnesiella	Kawa <= C	0.77344	-0.020979	0.0909091	0.0769231	0.124969	0.0101835	0.0823343	0.0857143	0.081488	-3.61727	0.825297	k__Bacteria|p__Bacteroidetes|c__Bacteroidia|o__Bacteroidales|f__Barnesiellaceae|g__Barnesiella	0	0	0	0	0	0	0	0	0	0	0	0	0	0	0	1.72162	0	0	0	0	0	0	0	0	0	0	0	0	0	0	0	0	0	0	0.74472	1.68869
k__Bacteria|p__Bacteroidetes|c__Bacteroidia|o__Bacteroidales|f__Barnesiellaceae|g__Barnesiella|s__Barnesiella_intestinihominis	Kawa <= C	0.77344	-0.020979	0.0909091	0.0769231	0.124969	0.0101835	0.0823343	0.0857143	0.081488	-3.61727	0.825297	k__Bacteria|p__Bacteroidetes|c__Bacteroidia|o__Bacteroidales|f__Barnesiellaceae|g__Barnesiella|s__Barnesiella_intestinihominis	0	0	0	0	0	0	0	0	0	0	0	0	0	0	0	1.72162	0	0	0	0	0	0	0	0	0	0	0	0	0	0	0	0	0	0	0.74472	1.68869
k__Bacteria|p__Firmicutes|c__Bacilli|o__Lactobacillales|f__Streptococcaceae|g__Streptococcus	Kawa <= C	0.776665	-0.041958	1	0.961538	1.49404	6.12011	3.21229	0.985714	4.09634	2.03434	0.826922	k__Bacteria|p__Firmicutes|c__Bacilli|o__Lactobacillales|f__Streptococcaceae|g__Streptococcus	0.82278	0.44819	0.13072	1.26631	0.5859	0.5647	0.26297	0.94521	21.3507	1.10152	2.00968	0.95774	1.41869	1.1234	0.36229	0.50567	6.05762	4.84325	0.48948	0.30208	0.38881	0.58948	1.10064	0.00277	0.48033	0.60249	0.6228	0.2099	0.52009	0.35097	0.11537	1.43946	0.29444	1.70021	0.6914	1.43132
k__Bacteria|p__Firmicutes|c__Bacilli|o__Lactobacillales|f__Streptococcaceae|g__Lactococcus	C <= Kawa	0.777174	0.0375874	0.431818	0.423077	0.0448384	0.0284208	0.0387404	0.428571	0.633849	-0.657789	0.826922	k__Bacteria|p__Firmicutes|c__Bacilli|o__Lactobacillales|f__Streptococcaceae|g__Lactococcus	0.00567	0	0	0	0	0	0	1.04396	0	0.00825	0.00806	0.0034	0.00373	0.01472	0.00638	0.00316	0.00332	0.00698	0.00726	0.00341	0	0	0	0	0.00259	0	0	0	0	0.00179	0.80789	0.00833	0	0	0	0
k__Bacteria|p__Bacteroidetes|c__Bacteroidia|o__Bacteroidales|f__Bacteroidaceae|g__Bacteroides|s__Bacteroides_dorei	Kawa <= C	0.780723	-0.0288462	0.204545	0.192308	2.27497	0.925765	1.77384	0.2	0.406935	-1.29713	0.829519	k__Bacteria|p__Bacteroidetes|c__Bacteroidia|o__Bacteroidales|f__Bacteroidaceae|g__Bacteroides|s__Bacteroides_dorei	0	0	9.77125	0	0	0.21299	0	0	0	0	0	7.65123	0	24.7181	0.52156	17.1167	0	0	0	0	3.02198	0	0	0	0	0	0	0	0	0	23.8765	0	13.2082	0	0	0
k__Bacteria|p__Actinobacteria|c__Actinobacteria|o__Actinomycetales|f__Actinomycetaceae|g__Actinomyces|s__Actinomyces_graevenitzii	Kawa <= C	0.794038	-0.0297203	0.272727	0.230769	0.00153136	0.00320731	0.00215386	0.257143	2.09441	1.06655	0.842469	k__Bacteria|p__Actinobacteria|c__Actinobacteria|o__Actinomycetales|f__Actinomycetaceae|g__Actinomyces|s__Actinomyces_graevenitzii	0	0	0	0	0	0	0	0.00089	0.00623	0.00372	0	0	0	0	0.01149	0	0	0	0.00454	0	0.00464	0.00131	0	0	0	0	0.01684	0	0	0	0	0.00518	0	0	0	0
k__Bacteria|p__Bacteroidetes|c__Bacteroidia|o__Bacteroidales|f__Bacteroidaceae|g__Bacteroides|s__Bacteroides_stercoris	Kawa <= C	0.805999	-0.0262238	0.227273	0.192308	0.576951	0.590587	0.582016	0.214286	1.02363	0.0337006	0.853948	k__Bacteria|p__Bacteroidetes|c__Bacteroidia|o__Bacteroidales|f__Bacteroidaceae|g__Bacteroides|s__Bacteroides_stercoris	0	0	0	0.19553	0	0.59805	0	0	0	2.36544	0	0	0.76623	0	0	0	0	0	0	0	0	0	0	0	1.92386	0	0	0	0	0	0	0	0	0	0.3666	0
k__Bacteria|p__Proteobacteria|c__Gammaproteobacteria|o__Enterobacterales|f__Enterobacteriaceae|g__Raoultella	Kawa <= C	0.812026	-0.0174825	0.0909091	0.0769231	0.00719818	0.000287692	0.00463143	0.0857143	0.0399674	-4.64503	0.859117	k__Bacteria|p__Proteobacteria|c__Gammaproteobacteria|o__Enterobacterales|f__Enterobacteriaceae|g__Raoultella	0	0	0	0	0	0	0	0	0	0.00117	0	0	0	0	0	0	0	0	0	0	0	0	0.12005	0	0	0	0	0	0	0	0.06858	0.12692	0	0	0	0
k__Bacteria|p__Proteobacteria|c__Gammaproteobacteria|o__Enterobacterales|f__Enterobacteriaceae|g__Klebsiella|s__Klebsiella_quasipneumoniae	Kawa <= C	0.819138	-0.0244755	0.227273	0.192308	0.0359984	0.156256	0.0806654	0.214286	4.34063	2.1179	0.865417	k__Bacteria|p__Proteobacteria|c__Gammaproteobacteria|o__Enterobacterales|f__Enterobacteriaceae|g__Klebsiella|s__Klebsiella_quasipneumoniae	0.00247	0	0.00669	0	0	0	0	0	0	0	0	0	0.69762	0	0	0	0	0	0	0	0	0	0.12879	0	0	0	0.00156	0.01514	0	0	0.02025	0	0	0	0	0.02661
k__Bacteria|p__Firmicutes|c__Erysipelotrichia|o__Erysipelotrichales|f__Erysipelotrichaceae|g__Coprobacillus	Kawa <= C	0.832329	-0.0227273	0.227273	0.192308	0.0398868	0.0134635	0.0300724	0.214286	0.337542	-1.56686	0.876876	k__Bacteria|p__Firmicutes|c__Erysipelotrichia|o__Erysipelotrichales|f__Erysipelotrichaceae|g__Coprobacillus	0.14652	0	0	0.00529	0	0	0	0	0	0	0	0	0	0	0	0	0	0	0	0	0	0.02444	0	0	0	0.0005	0.60427	0	0.05335	0	0	0	0	0	0	0.0009
k__Bacteria|p__Firmicutes|c__Erysipelotrichia|o__Erysipelotrichales|f__Erysipelotrichaceae|g__Coprobacillus|s__Coprobacillus_cateniformis	Kawa <= C	0.832329	-0.0227273	0.227273	0.192308	0.0398868	0.0134635	0.0300724	0.214286	0.337542	-1.56686	0.876876	k__Bacteria|p__Firmicutes|c__Erysipelotrichia|o__Erysipelotrichales|f__Erysipelotrichaceae|g__Coprobacillus|s__Coprobacillus_cateniformis	0.14652	0	0	0.00529	0	0	0	0	0	0	0	0	0	0	0	0	0	0	0	0	0	0.02444	0	0	0	0.0005	0.60427	0	0.05335	0	0	0	0	0	0	0.0009
k__Bacteria|p__Bacteroidetes|c__Bacteroidia|o__Bacteroidales|f__Prevotellaceae|g__Prevotella|s__Prevotella_copri	Kawa <= C	0.851075	-0.013986	0.0909091	0.0769231	1.23507	0.956156	1.13148	0.0857143	0.774169	-0.369279	0.892853	k__Bacteria|p__Bacteroidetes|c__Bacteroidia|o__Bacteroidales|f__Prevotellaceae|g__Prevotella|s__Prevotella_copri	0	0	0	0	0	0	0	1.86839	0	0	0	0	0	0	0	0	0	0	0	0	0	0	0	0	0	0	0	0	0	0	0	0	0	0	0.79482	2.49112
k__Bacteria|p__Firmicutes|c__Negativicutes|o__Veillonellales|f__Veillonellaceae|g__Veillonella|s__Veillonella_tobetsuensis	Kawa <= C	0.851075	-0.013986	0.0909091	0.0769231	0.000458636	0.00238423	0.00117386	0.0857143	5.19852	2.3781	0.892853	k__Bacteria|p__Firmicutes|c__Negativicutes|o__Veillonellales|f__Veillonellaceae|g__Veillonella|s__Veillonella_tobetsuensis	0	0	0	0	0	0	0	0	0	0	0	0	0.00546	0	0	0	0	0.00189	0	0	0	0	0	0	0	0	0	0	0	0.01128	0	0	0	0.00155	0	0
k__Bacteria|p__Firmicutes|c__Bacilli|o__Lactobacillales|f__Streptococcaceae|g__Streptococcus|s__Streptococcus_vestibularis	Kawa <= C	0.851075	-0.013986	0.0909091	0.0769231	0.0007275	0.00163885	0.001066	0.0857143	2.25271	1.17166	0.892853	k__Bacteria|p__Firmicutes|c__Bacilli|o__Lactobacillales|f__Streptococcaceae|g__Streptococcus|s__Streptococcus_vestibularis	0	0	0	0	0	0	0	0	0	0.00159	0.02518	0	0	0	0	0	0.00293	0	0	0	0	0	0	0	0	0	0	0	0	0	0	0	0	0	0	0.00231
k__Bacteria|p__Firmicutes|c__Bacilli|o__Lactobacillales|f__Streptococcaceae|g__Streptococcus|s__Streptococcus_gordonii	Kawa <= C	0.855359	-0.0174825	0.159091	0.153846	0.00192818	0.000568846	0.00142329	0.157143	0.295017	-1.76113	0.896091	k__Bacteria|p__Firmicutes|c__Bacilli|o__Lactobacillales|f__Streptococcaceae|g__Streptococcus|s__Streptococcus_gordonii	0	0	0	0	0	0	0	0	0	0	0	0	0	0	0	0	0	0	0	0.00891	0	0	0	0	0	0	0.01664	0	0	0	0	0	0	0	0	0
k__Bacteria|p__Firmicutes|c__Clostridia|o__Clostridiales|f__Lachnospiraceae|g__Tyzzerella	Kawa <= C	0.863666	-0.0244755	0.590909	0.5	0.274299	0.428187	0.331457	0.557143	1.56102	0.642493	0.902265	k__Bacteria|p__Firmicutes|c__Clostridia|o__Clostridiales|f__Lachnospiraceae|g__Tyzzerella	0.00654	0.01283	0	0	0.08453	0	0.00828	0	0.18879	0.14372	0	0	0	0	0.0113	0	0.05715	0.02237	0.01498	0.04956	0	0.49531	6.5532	0	0.00147	1.90407	0.05283	0	0.2299	0	0.21173	0	0.01471	0	0.3568	1.22373
k__Bacteria|p__Firmicutes|c__Clostridia|o__Clostridiales|f__Lachnospiraceae|g__Tyzzerella|s__Tyzzerella_nexilis	Kawa <= C	0.863666	-0.0244755	0.590909	0.5	0.274299	0.428187	0.331457	0.557143	1.56102	0.642493	0.902265	k__Bacteria|p__Firmicutes|c__Clostridia|o__Clostridiales|f__Lachnospiraceae|g__Tyzzerella|s__Tyzzerella_nexilis	0.00654	0.01283	0	0	0.08453	0	0.00828	0	0.18879	0.14372	0	0	0	0	0.0113	0	0.05715	0.02237	0.01498	0.04956	0	0.49531	6.5532	0	0.00147	1.90407	0.05283	0	0.2299	0	0.21173	0	0.01471	0	0.3568	1.22373
k__Bacteria|p__Bacteroidetes|c__Bacteroidia|o__Bacteroidales|f__Bacteroidaceae|g__Bacteroides|s__Bacteroides_salyersiae	Kawa <= C	0.876144	-0.00874126	0.0454545	0.0384615	0.0349364	0.014715	0.0274256	0.0428571	0.421194	-1.24744	0.907695	k__Bacteria|p__Bacteroidetes|c__Bacteroidia|o__Bacteroidales|f__Bacteroidaceae|g__Bacteroides|s__Bacteroides_salyersiae	0	0	0	0	0.75818	0	0	0	0	0	0	0	0	0	0	0	0.77902	0	0	0	0	0	0	0	0	0	0	0	0	0	0	0	0	0	0	0
k__Bacteria|p__Firmicutes|c__Erysipelotrichia|o__Erysipelotrichales|f__Erysipelotrichaceae|g__Holdemanella|s__Holdemanella_biformis	Kawa <= C	0.876144	-0.00874126	0.0454545	0.0384615	0.0358227	0.00734654	0.0252459	0.0428571	0.20508	-2.28574	0.907695	k__Bacteria|p__Firmicutes|c__Erysipelotrichia|o__Erysipelotrichales|f__Erysipelotrichaceae|g__Holdemanella|s__Holdemanella_biformis	0	0	1.31421	0	0	0.26199	0	0	0	0	0	0	0	0	0	0	0	0	0	0	0	0	0	0	0	0	0	0	0	0	0	0	0	0	0	0
k__Bacteria|p__Proteobacteria|c__Gammaproteobacteria|o__Pasteurellales|f__Pasteurellaceae|g__Aggregatibacter|s__Aggregatibacter_segnis	Kawa <= C	0.876144	-0.00874126	0.0454545	0.0384615	0.00044	7.88462e-05	0.000305857	0.0428571	0.179196	-2.48039	0.907695	k__Bacteria|p__Proteobacteria|c__Gammaproteobacteria|o__Pasteurellales|f__Pasteurellaceae|g__Aggregatibacter|s__Aggregatibacter_segnis	0	0	0	0	0	0	0.00338	0	0	0.01598	0	0	0	0	0	0	0	0	0	0	0	0	0	0	0	0	0	0	0	0	0	0	0	0	0	0
k__Bacteria|p__Bacteroidetes|c__Bacteroidia|o__Bacteroidales|f__Bacteroidaceae|g__Bacteroides|s__Bacteroides_faecis	Kawa <= C	0.876144	-0.00874126	0.0454545	0.0384615	0.0742182	0.0265862	0.0565263	0.0428571	0.358216	-1.4811	0.907695	k__Bacteria|p__Bacteroidetes|c__Bacteroidia|o__Bacteroidales|f__Bacteroidaceae|g__Bacteroides|s__Bacteroides_faecis	0	0	0	0	0	0	0	0	0.83282	0	0	0	0	2.43278	0	0	0	0	0	0	0	0	0	0	0	0	0	0	0	0	0	0	0	0	0	0
k__Bacteria|p__Actinobacteria|c__Actinobacteria|o__Micrococcales|f__Microbacteriaceae	Kawa <= C	0.876144	-0.00874126	0.0454545	0.0384615	0.000328409	2.5e-05	0.000215714	0.0428571	0.0761246	-3.71549	0.907695	k__Bacteria|p__Actinobacteria|c__Actinobacteria|o__Micrococcales|f__Microbacteriaceae	0	0	0	0	0	0	0	0	0	0	0	0	0	0	0	0	0	0	0	0	0	0	0	0	0.00957	0	0	0	0.00488	0	0	0	0	0	0	0
k__Bacteria|p__Firmicutes|c__Erysipelotrichia|o__Erysipelotrichales|f__Erysipelotrichaceae|g__Holdemanella	Kawa <= C	0.876144	-0.00874126	0.0454545	0.0384615	0.0358227	0.00734654	0.0252459	0.0428571	0.20508	-2.28574	0.907695	k__Bacteria|p__Firmicutes|c__Erysipelotrichia|o__Erysipelotrichales|f__Erysipelotrichaceae|g__Holdemanella	0	0	1.31421	0	0	0.26199	0	0	0	0	0	0	0	0	0	0	0	0	0	0	0	0	0	0	0	0	0	0	0	0	0	0	0	0	0	0
k__Bacteria|p__Firmicutes|c__Bacilli|o__Lactobacillales|f__Streptococcaceae	Kawa <= C	0.880081	-0.0227273	1	0.961538	1.53888	6.14853	3.25103	0.985714	3.99546	1.99836	0.910512	k__Bacteria|p__Firmicutes|c__Bacilli|o__Lactobacillales|f__Streptococcaceae	0.82844	0.44819	0.13072	1.26631	0.5859	0.5647	0.26297	1.98917	21.3507	1.10978	2.01773	0.96113	1.42242	1.13812	0.36867	0.50883	6.06094	4.85023	0.49674	0.30549	0.38881	0.58948	1.10064	0.00277	0.48291	0.60249	0.6228	0.2099	0.52009	0.35276	0.92326	1.44779	0.29444	1.70021	0.6914	1.43132
k__Bacteria|p__Firmicutes|c__Clostridia|o__Clostridiales|f__Lachnospiraceae|g__Lachnoclostridium|s__Clostridium_aldenense	Kawa <= C	0.887012	-0.0201049	0.522727	0.5	0.0247298	0.0286219	0.0261754	0.514286	1.15739	0.210872	0.916416	k__Bacteria|p__Firmicutes|c__Clostridia|o__Clostridiales|f__Lachnospiraceae|g__Lachnoclostridium|s__Clostridium_aldenense	0.04444	0	0	0	0	0	0.04221	0	0.00662	0.02008	0	0	0	0	0.00663	0	0	0	0.01545	0.00087	0	0.00888	0.01383	0.00093	0	0.62902	0.05658	0.00365	0.00598	0	0.00233	0	0	0	0	0.00724
k__Bacteria|p__Firmicutes|c__Clostridia|o__Clostridiales|f__Lachnospiraceae|g__Lachnoclostridium|s__Clostridium_lavalense	Kawa <= C	0.898917	-0.013986	0.227273	0.192308	0.00373091	0.00609038	0.00460729	0.214286	1.63241	0.707006	0.92457	k__Bacteria|p__Firmicutes|c__Clostridia|o__Clostridiales|f__Lachnospiraceae|g__Lachnoclostridium|s__Clostridium_lavalense	0	0	0	0	0	0	0.00466	0	0	0	0	0	0	0	0	0.01109	0	0	0	0.00617	0	0.04162	0	0	0	0	0.00265	0	0.01664	0	0.00016	0	0	0	0	0
k__Bacteria|p__Bacteroidetes|c__Bacteroidia|o__Bacteroidales|f__Bacteroidaceae|g__Bacteroides|s__Bacteroides_coprocola	C <= Kawa	0.902504	0.00874126	0.0681818	0.0769231	0.148717	0.196159	0.166338	0.0714286	1.31901	0.399457	0.92457	k__Bacteria|p__Bacteroidetes|c__Bacteroidia|o__Bacteroidales|f__Bacteroidaceae|g__Bacteroides|s__Bacteroides_coprocola	0	0	0	0	0	0	0	0	0	0	0	0	0	0	0	0	0	0	0	0	0	0	0	0	0	0	0	0	0	0.45984	0	3.38079	0	0	0	0
k__Bacteria|p__Firmicutes|c__Firmicutes_unclassified|o__Firmicutes_unclassified|f__Firmicutes_unclassified|g__Firmicutes_unclassified|s__Firmicutes_bacterium_CAG_424	Kawa <= C	0.903514	-0.00699301	0.0454545	0.0384615	0.00111159	0.000139615	0.000750571	0.0428571	0.1256	-2.9931	0.92457	k__Bacteria|p__Firmicutes|c__Firmicutes_unclassified|o__Firmicutes_unclassified|f__Firmicutes_unclassified|g__Firmicutes_unclassified|s__Firmicutes_bacterium_CAG_424	0	0	0	0	0	0	0	0	0	0	0.00271	0	0	0	0	0	0	0	0.0462	0	0	0	0	0	0	0	0	0	0	0	0	0	0	0	0	0
k__Bacteria|p__Firmicutes|c__Erysipelotrichia|o__Erysipelotrichales|f__Erysipelotrichaceae|g__Erysipelothrix|s__Erysipelothrix_larvae	Kawa <= C	0.903514	-0.00699301	0.0454545	0.0384615	0.000164545	0.000174615	0.000168286	0.0428571	1.0612	0.0856945	0.92457	k__Bacteria|p__Firmicutes|c__Erysipelotrichia|o__Erysipelotrichales|f__Erysipelotrichaceae|g__Erysipelothrix|s__Erysipelothrix_larvae	0	0	0	0	0	0	0	0	0	0	0	0	0	0	0	0	0	0	0	0	0	0	0	0	0.00134	0	0	0	0	0	0	0	0	0	0	0
k__Bacteria|p__Firmicutes|c__Clostridia|o__Clostridiales|f__Lachnospiraceae|g__Lachnospiraceae_unclassified|s__Lachnospiraceae_bacterium_oral_taxon_096	Kawa <= C	0.903514	-0.00699301	0.0454545	0.0384615	0.000211136	0.0001	0.000169857	0.0428571	0.473628	-1.07818	0.92457	k__Bacteria|p__Firmicutes|c__Clostridia|o__Clostridiales|f__Lachnospiraceae|g__Lachnospiraceae_unclassified|s__Lachnospiraceae_bacterium_oral_taxon_096	0	0	0	0	0.00176	0	0	0	0	0	0	0	0	0	0	0	0	0.00753	0	0	0	0	0	0	0	0	0	0	0	0	0	0	0	0	0	0
k__Bacteria|p__Firmicutes|c__Erysipelotrichia|o__Erysipelotrichales|f__Erysipelotrichaceae|g__Erysipelothrix	Kawa <= C	0.903514	-0.00699301	0.0454545	0.0384615	0.000164545	0.000174615	0.000168286	0.0428571	1.0612	0.0856945	0.92457	k__Bacteria|p__Firmicutes|c__Erysipelotrichia|o__Erysipelotrichales|f__Erysipelotrichaceae|g__Erysipelothrix	0	0	0	0	0	0	0	0	0	0	0	0	0	0	0	0	0	0	0	0	0	0	0	0	0.00134	0	0	0	0	0	0	0	0	0	0	0
k__Bacteria|p__Proteobacteria|c__Gammaproteobacteria|o__Enterobacterales|f__Enterobacteriaceae|g__Klebsiella|s__Klebsiella_pneumoniae	Kawa <= C	0.903557	-0.013986	0.25	0.230769	0.32152	0.153982	0.259291	0.242857	0.478918	-1.06215	0.92457	k__Bacteria|p__Proteobacteria|c__Gammaproteobacteria|o__Enterobacterales|f__Enterobacteriaceae|g__Klebsiella|s__Klebsiella_pneumoniae	0.01932	0	0.07848	0	0	0	0	0	0	0	0	0	7.47145	0	0	0	0	0	0	0	0	0	0.14779	0	0	0	0.01537	0.09065	0	0	0.20869	0	0	0	0	0.24007
k__Bacteria|p__Bacteroidetes|c__Bacteroidia|o__Bacteroidales|f__Barnesiellaceae	Kawa <= C	0.912403	-0.00961538	0.113636	0.115385	0.138432	0.012005	0.0914736	0.114286	0.0867211	-3.52747	0.932347	k__Bacteria|p__Bacteroidetes|c__Bacteroidia|o__Bacteroidales|f__Barnesiellaceae	0	0	0.28311	0	0	0	0	0	0	0	0	0	0	0	0	1.72162	0	0	0	0	0	0	0	0	0	0	0	0	0	0	0	0	0	0	0.74472	1.68869
k__Bacteria|p__Actinobacteria|c__Actinobacteria|o__Bifidobacteriales|f__Bifidobacteriaceae|g__Bifidobacterium|s__Bifidobacterium_longum	C <= Kawa	0.917705	0.0157343	1	0.846154	2.63365	4.54462	3.34344	0.942857	1.7256	0.787096	0.936485	k__Bacteria|p__Actinobacteria|c__Actinobacteria|o__Bifidobacteriales|f__Bifidobacteriaceae|g__Bifidobacterium|s__Bifidobacterium_longum	1.86883	2.25332	0.06472	6.56631	1.14878	0.33839	1.41085	2.42244	1.77163	3.34749	2.74829	0.26479	0.47399	1.7567	2.28642	0.5107	0.35645	0.79407	2.47223	1.11765	2.56765	13.8208	4.90717	9.28889	2.68986	3.43183	2.28714	0.73839	4.15434	0.85059	1.36394	0.62015	0.57065	1.3358	4.44433	5.31918
k__Bacteria|p__Firmicutes|c__Clostridia|o__Clostridiales|f__Christensenellaceae	Kawa <= C	0.930999	-0.00524476	0.0454545	0.0384615	0.000485227	0.00214846	0.001103	0.0428571	4.42774	2.14657	0.938527	k__Bacteria|p__Firmicutes|c__Clostridia|o__Clostridiales|f__Christensenellaceae	0	0	0	0	0	0	0	0	0.01143	0	0	0	0	0	0	0	0	0	0	0	0	0	0	0	0	0	0	0	0	0	0	0	0	0	0	0
k__Bacteria|p__Firmicutes|c__Clostridia|o__Clostridiales|f__Christensenellaceae|g__Christensenella	Kawa <= C	0.930999	-0.00524476	0.0454545	0.0384615	0.000485227	0.00214846	0.001103	0.0428571	4.42774	2.14657	0.938527	k__Bacteria|p__Firmicutes|c__Clostridia|o__Clostridiales|f__Christensenellaceae|g__Christensenella	0	0	0	0	0	0	0	0	0.01143	0	0	0	0	0	0	0	0	0	0	0	0	0	0	0	0	0	0	0	0	0	0	0	0	0	0	0
k__Bacteria|p__Bacteroidetes|c__Bacteroidia|o__Bacteroidales|f__Bacteroidaceae|g__Bacteroides|s__Bacteroides_intestinalis	Kawa <= C	0.930999	-0.00524476	0.0454545	0.0384615	0.0894855	0.176891	0.12195	0.0428571	1.97676	0.983137	0.938527	k__Bacteria|p__Bacteroidetes|c__Bacteroidia|o__Bacteroidales|f__Bacteroidaceae|g__Bacteroides|s__Bacteroides_intestinalis	0	0	0	0	0	0	0	0	0	0	0	0	0	0	0	0	0	0	0	0	0	0	0	0	0	0	0	1.19392	0	0	0	0	0	0	0	0
k__Bacteria|p__Firmicutes|c__Clostridia|o__Clostridiales|f__Christensenellaceae|g__Christensenella|s__Christensenella_minuta	Kawa <= C	0.930999	-0.00524476	0.0454545	0.0384615	0.000485227	0.00214846	0.001103	0.0428571	4.42774	2.14657	0.938527	k__Bacteria|p__Firmicutes|c__Clostridia|o__Clostridiales|f__Christensenellaceae|g__Christensenella|s__Christensenella_minuta	0	0	0	0	0	0	0	0	0.01143	0	0	0	0	0	0	0	0	0	0	0	0	0	0	0	0	0	0	0	0	0	0	0	0	0	0	0
k__Bacteria|p__Actinobacteria|c__Actinobacteria|o__Micrococcales|f__Micrococcaceae|g__Rothia|s__Rothia_aeria	Kawa <= C	0.930999	-0.00524476	0.0454545	0.0384615	1.18182e-05	0.118002	0.0438367	0.0428571	9984.78	13.2855	0.938527	k__Bacteria|p__Actinobacteria|c__Actinobacteria|o__Micrococcales|f__Micrococcaceae|g__Rothia|s__Rothia_aeria	0	0.00015	0	0	0	0	0	0	0	0.00037	0	0	0	0	0	0	0	0	0	0	0	0	0	0	0	0	0	0	0	0	0	0	0	0	0	0
k__Bacteria|p__Firmicutes|c__Bacilli|o__Lactobacillales|f__Leuconostocaceae|g__Leuconostoc|s__Leuconostoc_citreum	Kawa <= C	0.930999	-0.00524476	0.0454545	0.0384615	0.00014	0.00106885	0.000485	0.0428571	7.63462	2.93256	0.938527	k__Bacteria|p__Firmicutes|c__Bacilli|o__Lactobacillales|f__Leuconostocaceae|g__Leuconostoc|s__Leuconostoc_citreum	0	0	0	0	0	0	0	0	0	0	0	0	0	0	0	0	0.0059	0	0	0	0	0	0	0	0.00026	0	0	0	0	0	0	0	0	0	0	0
k__Bacteria|p__Bacteroidetes|c__Bacteroidia|o__Bacteroidales|f__Bacteroidaceae|g__Bacteroides|s__Bacteroides_clarus	Kawa <= C	0.930999	-0.00524476	0.0454545	0.0384615	0.018457	0.0707681	0.0378869	0.0428571	3.8342	1.93893	0.938527	k__Bacteria|p__Bacteroidetes|c__Bacteroidia|o__Bacteroidales|f__Bacteroidaceae|g__Bacteroides|s__Bacteroides_clarus	0	0	0	0.07536	0	0	0	0	0	0	0	0	0	0	0	0	0	0	0	0	0	0	0	0	0	0	0	0	0	0	0	0	0	0	0	0
k__Bacteria|p__Actinobacteria|c__Actinobacteria|o__Micrococcales|f__Micrococcaceae|g__Rothia|s__Rothia_dentocariosa	Kawa <= C	0.930999	-0.00524476	0.0454545	0.0384615	0.000143636	0.000171923	0.000154143	0.0428571	1.19693	0.259342	0.938527	k__Bacteria|p__Actinobacteria|c__Actinobacteria|o__Micrococcales|f__Micrococcaceae|g__Rothia|s__Rothia_dentocariosa	0	0	0	0	0	0	0	0	0	0.00298	0	0	0	0	0	0	0	0	0	0	0	0	0	0	0	0	0.00334	0	0	0	0	0	0	0	0	0
k__Bacteria|p__Bacteroidetes|c__Bacteroidia|o__Bacteroidales|f__Prevotellaceae|g__Prevotella|s__Prevotella_stercorea	Kawa <= C	0.930999	-0.00524476	0.0454545	0.0384615	0.00690932	0.0707292	0.0306139	0.0428571	10.2368	3.35569	0.938527	k__Bacteria|p__Bacteroidetes|c__Bacteroidia|o__Bacteroidales|f__Prevotellaceae|g__Prevotella|s__Prevotella_stercorea	0	0	0	0	0	0.27906	0.02495	0	0	0	0	0	0	0	0	0	0	0	0	0	0	0	0	0	0	0	0	0	0	0	0	0	0	0	0	0
k__Bacteria|p__Firmicutes|c__Negativicutes|o__Veillonellales|f__Veillonellaceae|g__Veillonella	C <= Kawa	0.936981	0.0122378	0.954545	0.769231	0.372208	4.3803	1.86093	0.885714	11.7684	3.55685	0.943287	k__Bacteria|p__Firmicutes|c__Negativicutes|o__Veillonellales|f__Veillonellaceae|g__Veillonella	0.09318	0.08658	0.03051	1.74813	0.39225	0.404	0.127	0.1041	0.00947	0.72505	1.05756	1.05675	0.8536	0.05277	0.11606	0.09573	0.06871	0.60929	0.0469	0.04527	0	2.37475	0.50422	0.06912	0.07586	0.17237	0	0.03906	0.00813	0.32915	0.01514	0.03879	0.04905	0.08201	0.18555	0.85171
k__Bacteria|p__Proteobacteria|c__Gammaproteobacteria|o__Enterobacterales|f__Enterobacteriaceae|g__Citrobacter	Kawa <= C	0.941692	-0.00699301	0.136364	0.115385	0.00665205	0.583937	0.221072	0.128571	87.783	6.45587	0.946755	k__Bacteria|p__Proteobacteria|c__Gammaproteobacteria|o__Enterobacterales|f__Enterobacteriaceae|g__Citrobacter	0	0	0	0	0	0.00033	0	0	0	0	0	0	0	0	0	0	0	0	0	0	0	0	0.00674	0.01513	0	0	0.03815	0.00176	0	0	0	0.23058	0	0	0	0
k__Bacteria|p__Firmicutes|c__Bacilli|o__Lactobacillales|f__Streptococcaceae|g__Lactococcus|s__Lactococcus_garvieae	C <= Kawa	0.945742	0.00524476	0.0681818	0.0769231	0.0266373	0.00306731	0.0178827	0.0714286	0.115151	-3.1184	0.949222	k__Bacteria|p__Firmicutes|c__Bacilli|o__Lactobacillales|f__Streptococcaceae|g__Lactococcus|s__Lactococcus_garvieae	0	0	0	0	0	0	0	0.88108	0	0	0	0	0	0	0	0	0	0	0	0	0	0	0	0	0	0	0	0	0	0	0.28102	0	0	0	0	0
k__Bacteria|p__Firmicutes|c__Negativicutes	Kawa <= C	0.946684	-0.0104895	1	0.769231	1.65857	5.05753	2.92104	0.914286	3.04934	1.6085	0.949222	k__Bacteria|p__Firmicutes|c__Negativicutes	0.33657	0.12974	1.13362	1.76337	1.21775	3.41056	0.13268	0.21575	0.5894	1.10449	1.07817	1.2029	1.14672	0.56648	2.70956	0.25403	0.42638	0.60929	1.39085	0.05	21.5616	2.37475	0.59152	0.11352	0.21424	0.5213	0.75088	5.90648	3.58972	0.88031	0.01664	0.15369	0.33667	0.31381	5.96368	1.22666
k__Bacteria|p__Proteobacteria|c__Gammaproteobacteria|o__Enterobacterales|f__Enterobacteriaceae|g__Raoultella|s__Raoultella_ornithinolytica	C <= Kawa	0.967429	0.0034965	0.0681818	0.0769231	0.00235636	0.000287692	0.001588	0.0714286	0.122092	-3.03396	0.968724	k__Bacteria|p__Proteobacteria|c__Gammaproteobacteria|o__Enterobacterales|f__Enterobacteriaceae|g__Raoultella|s__Raoultella_ornithinolytica	0	0	0	0	0	0	0	0	0	0	0	0	0	0	0	0	0	0	0	0	0	0	0.0177	0	0	0	0	0	0	0	0.00591	0.08007	0	0	0	0
k__Bacteria|p__Proteobacteria|c__Gammaproteobacteria|o__Enterobacterales|f__Enterobacteriaceae|g__Klebsiella|s__Klebsiella_variicola	C <= Kawa	0.972242	0.00437063	0.204545	0.192308	0.105382	0.0291781	0.0770774	0.2	0.27688	-1.85267	0.972242	k__Bacteria|p__Proteobacteria|c__Gammaproteobacteria|o__Enterobacterales|f__Enterobacteriaceae|g__Klebsiella|s__Klebsiella_variicola	0.01208	0	0.01066	0	0	0	0	0	0	0	0	0	2.27572	0	0	0	0	0	0	0	0	0	0.02907	0	0	0	0	0.01784	0	0	0.06473	0	0	0	0	0.0113
[truncated: 34 more columns]

## Sheet: Table S1F. Phyla
Table S1F. Phyla analysis.
ID	Effect_size	enrichment	Pvalue	mean_occ_C	mean_occ_Kawa	mean_abun_C	mean_abun_Kawa	mean_abun	mean_occ	FC	log2FC	Qvalue	ID	MC004	MC008	MC010	MC012	MC015	MC017	MC018	MC020	MC021	MC022	MC024	MC026	MC028	MC031	MC033	MC037	MC038	MC042	MC043	MC045	MC051	MC052	MC054	MC055	MC056	MC057	MC058	MC059	MC062	MC067	MC068	MC073	MC074	MC075	MC077	MC078
Bacteroidetes	-0.51049	Kawa < C	0.000391519	1	0.692308	29.1117	14.42	23.6548	0.885714	0.495334	-1.01353	0.00325395	Bacteroidetes	32.5341	29.0457	55.3558	20.5745	45.3471	33.6039	12.7102	16.5061	7.85116	15.0971	6.91669	32.2385	13.3666	50.8193	38.4799	39.0151	39.5157	5.6549	8.68069	60.6936	19.234	9.21293	25.3802	5.99287	22.6218	18.1704	32.4772	51.7116	37.1461	13.7892	64.1033	16.117	22.613	20.4125	17.614	24.9361
Verrucomicrobia	-0.43007	Kawa < C	0.00132651	0.636364	0.230769	2.09124	2.9095	2.39516	0.485714	1.39128	0.476412	0.00833809	Verrucomicrobia	0	0.06481	0	0	0	0.01714	0.53499	0	0.00368	1.40904	0.12691	0.18704	0.05258	1.06949	0.58927	0.90361	0.15085	0	0.04253	0	0.0005	36.8553	0.01658	0	0	23.9504	0	0.07584	0.55774	0.57384	0.03012	0	23.5259	0.40945	0.18447	0
Synergistetes	-0.318182	Kawa < C	0.00158947	0.318182	0	0.00753045	0	0.00473343	0.2	0	#NAME?	0.00943591	Synergistetes	0.08458	0	0.00827	0	0	0	0.13439	0	0	0	0.00075	0.02087	0.00037	0.0027	0	0	0	0	0	0.00414	0	0	0	0	0	0.04861	0	0.00494	0.00133	0	0	0	0	0	0	0
Proteobacteria	0.346154	C < Kawa	0.0163655	1	0.884615	2.28005	22.0717	9.63124	0.957143	9.68034	3.27506	0.0708768	Proteobacteria	3.09551	0.12601	2.36488	0.02653	1.83858	0.52158	0.70722	0.40904	0.95512	2.22195	0.06817	1.62192	11.335	0.13368	0.12672	1.90764	0.38554	0.2072	0.4411	0.00984	4.49371	5.73912	2.22597	0.58431	0.28013	6.38173	4.13495	0.3661	1.40011	0.69842	2.4704	2.31297	0.56357	1.10703	0.70864	1.52384
Ascomycota	0.145105	C <= Kawa	0.0540858	0.0454545	0.192308	0.000495	0.00588885	0.00249843	0.1	11.8967	3.57248	0.168568	Ascomycota	0	0.00693	0	0	0	0	0	0	0	0	0	0	0	0	0	0	0	0	0	0	0.01485	0	0	0	0	0	0	0	0	0	0	0	0	0	0	0
Firmicutes	-0.265734	Kawa <= C	0.0652993	1	1	56.0214	45.9208	52.2697	1	0.819701	-0.28683	0.192632	Firmicutes	58.1581	60.09	41.715	59.2707	48.4929	61.7662	76.9383	77.2918	78.2882	59.5181	65.5353	57.7211	69.9713	43.4241	56.6939	57.0669	51.0345	86.9471	77.5095	31.071	72.2418	29.041	49.8655	38.9948	65.4479	45.7424	46.5664	45.1619	51.9391	82.7107	24.3298	76.7089	52.3752	70.6941	60.0447	53.0921
Actinobacteria	-0.146853	Kawa <= C	0.312418	1	0.961538	10.4866	14.2644	11.8898	0.985714	1.36025	0.443869	0.462749	Actinobacteria	6.11396	10.6666	0.55603	20.1283	4.32141	4.09017	8.97493	5.79301	12.9018	21.7466	27.3522	8.21052	5.27415	4.55069	4.11017	1.10683	8.91345	7.19075	13.3262	8.2214	4.0151	19.1516	22.5118	54.428	11.6501	5.68818	16.8214	2.6796	8.95561	2.22791	9.06641	4.86115	0.92229	7.37692	21.4482	20.448
Fusobacteria	0.0734266	C <= Kawa	0.36121	0.0909091	0.153846	0.000944545	0.407716	0.152031	0.114286	431.653	8.75373	0.520587	Fusobacteria	0.01372	0	0	0	0	0	0	0	0	0.00717	0	0	0	0	0	0	0	0	0	0	0	0	0	0	0	0.01823	0	0	0	0	0	0	0	0	0	0
Spirochaetes	-0.0227273	Kawa <= C	0.459822	0.0227273	0	2.20455e-05	0	1.38571e-05	0.0142857	0	#NAME?	0.540239	Spirochaetes	0	0	0	0	0	0.00097	0	0	0	0	0	0	0	0	0	0	0	0	0	0	0	0	0	0	0	0	0	0	0	0	0	0	0	0	0	0
[truncated: 34 more columns]

## Sheet: Table S1G. Genera
Table S1G. Genera analysis.
ID	Effect_size	enrichment	Pvalue	mean_occ_C	mean_occ_Kawa	mean_abun_C	mean_abun_Kawa	mean_abun	mean_occ	FC	log2FC	Qvalue	ID	MC004	MC008	MC010	MC012	MC015	MC017	MC018	MC020	MC021	MC022	MC024	MC026	MC028	MC031	MC033	MC037	MC038	MC042	MC043	MC045	MC051	MC052	MC054	MC055	MC056	MC057	MC058	MC059	MC062	MC067	MC068	MC073	MC074	MC075	MC077	MC078
Roseburia	-0.908217	Kawa < C	1.47038e-10	0.977273	0.192308	7.11601	0.355462	4.60495	0.685714	0.0499524	-4.3233	5.57735e-08	Roseburia	5.34073	10.4157	10.6232	6.68983	4.52801	9.03445	12.9564	26.3409	0.14929	18.9721	12.7965	12.8022	9.81735	5.15088	5.00085	7.11705	0.50364	3.58331	9.33548	1.55862	4.54614	1.64903	0.06907	5.88065	5.93721	1.00447	1.17951	4.25517	2.66272	11.0117	0	35.9102	5.60094	3.83331	1.49778	10.6944
Eubacterium	-0.905594	Kawa < C	2.23691e-10	1	0.307692	6.27495	0.531908	4.14182	0.742857	0.0847669	-3.56036	5.57735e-08	Eubacterium	16.8341	5.2479	8.68014	6.03088	6.05999	11.2165	2.02184	4.56164	3.79331	6.98115	3.59383	7.8816	3.38723	5.20432	0.91533	18.321	6.17228	8.39723	16.0852	0.63958	5.57562	0.48675	0.40071	4.95267	2.72874	3.51821	0.5947	9.03312	14.4547	3.94324	0.86051	4.63768	7.24196	18.3166	25.3311	0.07981
Faecalibacterium	-0.840909	Kawa < C	4.86683e-09	1	0.576923	11.3566	2.12415	7.92739	0.842857	0.187041	-2.41857	6.06732e-07	Faecalibacterium	6.45935	16.4077	10.9419	13.0731	11.7679	7.80516	13.4131	16.3292	10.8774	8.81539	13.8063	6.91677	7.25297	11.2096	23.1015	9.89472	10.9506	8.04117	28.2112	11.9839	17.1633	0.54769	3.48651	14.8348	14.6368	3.52411	3.39608	7.84359	9.98083	15.1399	4.80201	10.9849	11.8503	7.8791	5.46091	10.2198
Fusicatenibacter	-0.798951	Kawa < C	1.35203e-08	0.886364	0.230769	1.4613	0.0911688	0.952397	0.642857	0.0623887	-4.00257	1.02345e-06	Fusicatenibacter	2.90167	1.96846	0.82385	1.15949	2.79992	0.8016	0.91861	6.74594	0	1.14634	2.97892	0	1.34694	1.51145	2.44902	0.52831	1.60192	0.60596	1.76931	0.17142	8.73846	0.75712	0	1.11815	0.29043	0.29075	1.14144	0.41176	1.19435	0.20644	0	2.1976	1.63545	3.23137	0.56125	0
Agathobaculum	-0.793706	Kawa < C	1.36824e-08	0.886364	0.153846	0.340371	0.0238208	0.222795	0.614286	0.0699847	-3.83682	1.02345e-06	Agathobaculum	0.06345	0.44965	0.08872	0.99572	0	0.05658	0.31633	1.16122	0.01531	0.92673	0	2.45761	0.5691	0.17374	0.01008	0.12096	0.6157	0.60247	0.27168	0.02855	0.10848	0	0	0.20523	0.18888	0.51163	0	0.19335	0.05731	0.23681	0.17402	0.25729	0.13236	0.4337	0.15235	0.24377
Anaerostipes	-0.803322	Kawa < C	1.99368e-08	0.977273	0.423077	2.76586	0.318979	1.85702	0.771429	0.115327	-3.1162	1.24273e-06	Anaerostipes	3.04562	4.80158	0.39134	1.68218	4.39307	0.22666	2.37319	4.47045	14.1252	0.15528	0.8294	1.73301	1.62165	1.66721	2.44853	1.78561	3.08635	5.38222	2.41542	0.33669	1.49779	5.51685	9.05976	1.67297	1.02532	3.19907	0.16113	0.24982	0.09919	7.40342	0	0.39634	1.21755	4.36727	5.47265	7.75468
Ruminococcus	-0.769231	Kawa < C	2.98142e-08	0.840909	0.153846	5.34025	0.221774	3.4391	0.585714	0.0415288	-4.58974	1.71546e-06	Ruminococcus	6.76487	11.8713	2.8167	3.51054	1.13572	6.93952	33.3747	0	0	0.01004	0.22222	9.89541	11.6759	6.10872	10.0576	4.98105	2.65222	3.43345	8.62436	0.54013	0.71609	0.31449	6.19232	4.26229	2.41727	0	0	10.17	8.50732	0.11625	0	4.65764	2.34072	12.8267	5.42669	0
Lachnospiraceae_unclassified	-0.673077	Kawa < C	4.14867e-07	0.704545	0.0769231	5.78133	0.00259885	3.63495	0.471429	0.000449524	-11.1193	1.41055e-05	Lachnospiraceae_unclassified	0.12434	0	0.88382	19.905	0.00176	17.101	0.30319	1.54253	0.00766	0	7.58496	6.53706	13.9965	1.0608	0.04431	0.7605	6.48135	47.9869	0	5.25208	3.4637	0	0	0.00606	33.4079	0	0	2.94577	0	37.4353	0	7.94579	18.9587	7.66736	1.4768	0
Dorea	-0.675699	Kawa < C	6.16699e-07	0.75	0.115385	0.589453	0.0454804	0.387406	0.514286	0.077157	-3.69606	2.00561e-05	Dorea	0	0	0.50769	0.34743	0.42676	0.28243	0.28756	2.10736	0	1.13872	0.4661	0.39883	1.13127	0.9945	1.27763	0.37212	0	0.13122	0.20581	0.46681	0.35669	1.63697	0	1.07308	0.47214	0	0	0.28485	0.06231	0.32543	0	0.53638	0.33373	1.13699	0.70299	2.7029
Coprococcus	-0.631119	Kawa < C	1.45018e-06	0.681818	0.0384615	1.049	0.0719062	0.686081	0.442857	0.0685472	-3.86676	3.74048e-05	Coprococcus	0.63014	0	0.41672	0.33388	2.39793	0.87819	1.81455	0.93521	0	4.91397	1.45879	0	3.44834	2.88217	0	4.93694	1.5903	0	1.50132	0	1.01189	0	2.24818	0.48265	0.9204	0	0	0.55966	0.11059	2.08827	0	0.74431	0.57674	1.20834	1.14745	1.15522
Enterococcus	0.59965	C < Kawa	6.51125e-06	0.318182	0.730769	0.00725432	10.7858	4.01073	0.471429	1486.82	10.538	0.000139155	Enterococcus	0.00127	0	0	0	0	0	0	0.01341	0	0.00148	0.05344	0	0	0	0	0	0	0	0	0	0	0	0.0056	0	0.01243	0	0.05668	0.00125	0	0	0.0022	0	0	0	0.01736	0.00909
Turicibacter	-0.522727	Kawa < C	1.39486e-05	0.522727	0	0.018875	0	0.0118643	0.328571	0	#NAME?	0.000267527	Turicibacter	0	0	0	0	0.01251	0	0.04066	0	0.00689	0	0	0.01109	0.00496	0	0.00674	0.05791	0.00184	0	0	0	0.01335	0.01461	0	0	0.02566	0	0.00168	0	0	0.18253	0	0.1588	0.01752	0	0.00157	0.09605
Dialister	-0.534091	Kawa < C	1.90447e-05	0.568182	0.0384615	0.239407	0.00415231	0.152026	0.371429	0.0173442	-5.84941	0.000356136	Dialister	0.00909	0.04316	1.10311	0	0.00175	0	0	0.11164	0	0.01391	0.02061	0.14615	0	0	0	0	0.35632	0	0	0.00473	0	0	0.0715	0.0444	0.13838	0.34892	0	0.19743	0	0.54856	0.0015	0.1149	0.28762	0.03453	5.52822	0.37495
Haemophilus	-0.578671	Kawa < C	3.92623e-05	0.863636	0.269231	0.125811	0.172818	0.143271	0.642857	1.37363	0.457994	0.000638438	Haemophilus	0.01356	0.04147	0.06645	0.01754	0.27435	0.28109	0.48378	0.33371	0.00807	1.17577	0.06817	1.04401	0.00757	0.00665	0	0.01353	0.03839	0.2072	0.05771	0.00984	0.00249	0	0.02958	0.02983	0.15	0	0	0	0.00439	0.69381	0.02428	0.055	0.03159	0.06496	0.00295	0.06376
Adlercreutzia	-0.486888	Kawa < C	6.53765e-05	0.522727	0.0384615	0.0834034	0.000906538	0.0527617	0.342857	0.0108693	-6.52359	0.000940416	Adlercreutzia	0.03607	0	0.04154	0.11633	0	0.00193	0	0.09265	0	2.38424	0	0.00445	0.09788	0.0763	0	0.07713	0.01599	0	0.10829	0.00444	0.03919	0	0	0	0.11424	0.00408	0	0	0	0.08285	0	0	0	0.00426	0.00299	0.0063
Oscillibacter	-0.479021	Kawa < C	6.86855e-05	0.5	0.0384615	0.0895661	4.5e-05	0.0563154	0.328571	0.000502422	-10.9588	0.000951422	Oscillibacter	0.31039	0	0.89239	0.11985	0	0.27683	0	0.03636	0.01212	0.02001	0	0.20747	0	0.0657	0	0.32711	0.00013	0.1299	0	0	0.11575	0	0	0.0466	0.09031	0	0	0.03117	0.23905	0.09101	0	0	0.0462	0.08396	0	0
Alistipes	-0.52972	Kawa < C	9.33124e-05	0.681818	0.230769	2.54384	0.16173	1.65905	0.514286	0.063577	-3.97535	0.00122452	Alistipes	0.11721	0	9.12663	2.00157	0.00757	0.0451	0	0	0.9656	0	0	2.6774	3.55655	8.12998	8.19563	5.38588	2.23915	0	0.20029	20.6249	0.10597	0	0	0	1.0532	2.07538	0	5.65488	0.69196	0.75918	2.36765	0	0.80275	9.52562	3.07239	2.40291
Anaerotruncus	-0.538462	Kawa < C	9.86619e-05	0.772727	0.230769	0.193352	0.0229892	0.130074	0.571429	0.118898	-3.0722	0.0012724	Anaerotruncus	0.17975	0.02087	0.01843	0	0	0	0.14405	0	0.02069	0.01163	0	0.01077	0.0122	0.00481	0.32749	0.47283	4.56979	0.00132	0.04348	0.21519	0	0.19186	0	0.00168	0.00136	0.2149	0.84967	0.0297	0.26868	8e-05	0.23833	0	0.00273	0.05916	0.02985	0.13319
Asaccharobacter	-0.465035	Kawa < C	0.000111384	0.5	0.0384615	0.0237102	0.000218462	0.0149847	0.328571	0.00921381	-6.76199	0.00138444	Asaccharobacter	0.00753	0	0.01306	0.07206	0	0	0	0.03066	0	0.60949	0	0.00098	0.06443	0.01893	0	0.02393	0.00268	0	0.03296	0.0004	0.0131	0	0	0	0.03136	0.00074	0	0	0	0.02754	0	0	0	0.00228	0.00081	0.00219
Intestinimonas	-0.431818	Kawa < C	0.00013037	0.431818	0	0.0325334	0	0.0204496	0.271429	0	#NAME?	0.00147753	Intestinimonas	0.00071	0	0	0	0	0	0.13174	0	0	0.0049	0	0.02743	0.00743	0.004	0.03228	0.07536	0	0.00462	0	0	0	0.00191	0	0	0	0.0058	0	0.0134	0.04879	0	0.05872	0	0	0.65595	0	0
Monoglobus	-0.431818	Kawa < C	0.00013037	0.431818	0	0.051513	0	0.0323796	0.271429	0	#NAME?	0.00147753	Monoglobus	0.22381	0.16854	0	0.01102	0	0	0.0816	0	0	0.09588	0.0006	0	0.09998	0.05756	0	0.05135	0	0	0.17462	0.29873	0	0.14864	0	0.00359	0.00425	0	0	0	0.49947	0.00368	0	0	0	0.31245	0	0
Gemmiger	-0.5	Kawa < C	0.000189044	0.681818	0.153846	0.301068	0.223336	0.272196	0.485714	0.741812	-0.430875	0.00202007	Gemmiger	0.07071	0	0.21498	0.53334	0.00689	0	0.02656	3.18314	0.01635	1.49688	0	0.05211	0.02441	0.76644	0.21051	0.77638	0.03244	0.46849	0.24205	0.08762	0.8537	0.35602	0	0.68666	0.08752	0	0	0.04709	0	0.35362	0	0.35159	0.0854	0.05766	0	0
Firmicutes_unclassified	-0.502622	Kawa < C	0.000209611	0.704545	0.192308	0.45618	0.118648	0.330811	0.514286	0.260092	-1.94291	0.00209052	Firmicutes_unclassified	1.19506	0.00523	0.00557	0.21021	0	0.00377	2.62957	0	0	0.05744	0.00271	0.2736	1.63604	0.75244	0.52358	0.65282	0.24675	0	0.06388	1.4469	0.10614	0.37104	0.08255	0	0.05901	0	0	0.23269	3.40808	0.11468	0	0.02053	0.10921	1.01414	0	0
Collinsella	-0.451049	Kawa < C	0.000259979	0.522727	0.0769231	0.875089	0.0994869	0.587008	0.357143	0.113688	-3.13685	0.0024308	Collinsella	0	0	0.26726	0.81202	0.68219	2.52118	2.39085	0	0	2.45656	1.26073	3.42065	1.19907	0.90043	1.20336	0	0.92605	0	0.94573	0.33941	0	0	0	0	2.22719	0.31856	0	0.5366	0.8156	0	0	2.23013	0	0	4.53239	6.18659
Bacteroides	-0.515734	Kawa < C	0.000337373	1	0.615385	23.6579	11.8508	19.2724	0.857143	0.500922	-0.997343	0.00300423	Bacteroides	29.9726	29.0457	43.5471	17.6113	44.33	19.2448	7.59825	14.6127	6.12122	14.4251	6.91669	28.2861	9.62416	42.6893	28.1024	29.9901	37.2765	4.89042	7.71937	40.0687	18.6961	9.21293	25.3802	5.99287	21.0108	16.084	32.4772	43.5568	36.4542	10.3795	59.049	15.9161	21.0738	10.2695	10.5293	14.9157
Gordonibacter	-0.511364	Kawa < C	0.000366056	0.931818	0.576923	0.0481502	0.0310758	0.0418083	0.8	0.645392	-0.631753	0.00314724	Gordonibacter	0.06321	0.04034	0.01107	0.02126	0	0	0.03923	0.02675	0.05871	0.10646	0.01659	0.02928	0.03899	0.01842	0.08306	0.08093	0.05045	0.00544	0.06704	0.10942	0.00297	0.15714	0.04005	0.03657	0.01263	0.07363	0.24973	0.02214	0.05264	0.02609	0.04013	0	0.01458	0.091	0.00872	0.02127
Lachnospira	-0.406469	Kawa < C	0.000404752	0.431818	0.0384615	0.869568	0.000753846	0.546866	0.285714	0.00086692	-10.1718	0.00329081	Lachnospira	5.55097	0	0	0.02343	9.33304	1.13002	0	0	0	0	10.4614	3.25757	0	0.36717	0.81323	0.16261	0	0.00482	0.24422	0	3.31811	0	0	0.00788	0.80048	0	0	0.14676	0.03219	0	0	2.39225	0.1603	0.05456	0	0
Intestinibacter	-0.496503	Kawa < C	0.000518996	0.977273	0.384615	0.165805	3.78617	1.51051	0.757143	22.8352	4.51319	0.00412988	Intestinibacter	0.23918	0.10742	0.49502	0	0.04388	0.08375	0.16239	0.01284	0.09747	0.12042	0.02975	0.33116	0.14747	0.07221	0.11642	0.66756	0.0746	0.11362	0.02426	0.01048	0.19499	0.22124	0.09782	0.03125	0.10317	0.14633	0.30416	0.02446	0.14341	0.47657	0.02993	0.96619	0.05826	0.05924	0.19635	0.65294
Parasutterella	-0.451049	Kawa < C	0.000940279	0.727273	0.192308	0.410288	0.593565	0.478362	0.528571	1.4467	0.532767	0.00696365	Parasutterella	2.46329	0	0.45569	0	0.23499	0.03098	0.11288	0	0.28636	0.20961	0	0.52848	0.72211	0	0.03277	1.48402	0	0	0.35091	0	0.73278	0.90383	0.37834	0	0.03892	3.32798	0.28714	0.22117	1.10377	0	0.20974	0	0.49735	0.98902	0.01635	0.01612
Clostridioides	0.230769	C < Kawa	0.000995391	0	0.230769	0	0.100508	0.0373317	0.0857143	Inf	Inf	0.00715127	Clostridioides	0	0	0	0	0	0	0	0	0	0	0	0	0	0	0	0	0	0	0	0	0	0	0	0	0	0	0	0	0	0	0	0	0	0	0	0
Ruthenibacterium	-0.45979	Kawa < C	0.00119006	0.863636	0.384615	0.630333	0.432353	0.556798	0.685714	0.685913	-0.543903	0.00801952	Ruthenibacterium	0.62803	0.54953	0.05091	0.01548	0	0	0.12456	0.03809	0.29934	0.14751	0	0.00413	0.50271	0.17745	0.52188	0.08157	0.07781	0.03049	0.39738	1.51369	0	5.35133	0.28375	0	0.02789	1.01587	2.63267	0.05167	1.33861	0.0469	1.5121	0.00366	0	0.53078	0.76172	1.59328
Flavonifractor	-0.465035	Kawa < C	0.00122355	0.977273	0.615385	0.49096	0.487182	0.489557	0.842857	0.992304	-0.0111462	0.00809925	Flavonifractor	0.87952	0.81483	0.0302	0	0.2379	0.01318	0.4091	0.05213	0.6908	0.31036	0.40006	0.06249	0.20788	0.11679	1.92346	0.10235	0.22611	0.12599	0.72989	1.61885	0.01246	0.66251	0.83864	0.07761	0.04393	2.06225	0.28669	0.28038	0.55997	0.09146	1.99002	0.04485	0.24438	0.22071	0.18062	0.98387
Akkermansia	-0.43007	Kawa < C	0.00132651	0.636364	0.230769	2.09124	2.9095	2.39516	0.485714	1.39128	0.476412	0.00833809	Akkermansia	0	0.06481	0	0	0	0.01714	0.53499	0	0.00368	1.40904	0.12691	0.18704	0.05258	1.06949	0.58927	0.90361	0.15085	0	0.04253	0	0.0005	36.8553	0.01658	0	0	23.9504	0	0.07584	0.55774	0.57384	0.03012	0	23.5259	0.40945	0.18447	0
Romboutsia	-0.318182	Kawa < C	0.00158947	0.318182	0	0.000554773	0	0.000348714	0.2	0	#NAME?	0.00943591	Romboutsia	0	0	0	0	0	0	0	0	0.00231	0.00054	0	0.00354	0	0	0	0	0	0.01014	0.00022	0	0.00104	0.00024	0	0.00043	0	0	0.00051	0	0	0.00206	0	0.00204	0	0	0	0.00082
Gemella	-0.438811	Kawa < C	0.00206419	0.863636	0.461538	0.0167375	0.0120635	0.0150014	0.714286	0.720745	-0.47244	0.0120626	Gemella	0.03879	0.00832	0	0	0.00426	0.00119	0	0.1085	0.0225	0.05345	0.00589	0.01383	0.03258	0.00494	0.04709	0.01044	0.00209	0.00411	0.00868	0.00955	0.0629	0.03135	0.01204	0	0.00175	0.02598	0.00866	0.00752	0	0.01362	0.00155	0.05439	0.00355	0.01316	0.00196	0.02711
Pyramidobacter	-0.295455	Kawa < C	0.00253362	0.295455	0	0.00745295	0	0.00468471	0.185714	0	#NAME?	0.0144668	Pyramidobacter	0.08458	0	0.00827	0	0	0	0.13439	0	0	0	0.00075	0.02087	0.00037	0.0027	0	0	0	0	0	0.00414	0	0	0	0	0	0.04861	0	0.00494	0.00133	0	0	0	0	0	0	0
Eisenbergiella	-0.410839	Kawa < C	0.00285754	0.727273	0.269231	0.335065	0.184565	0.279165	0.557143	0.550832	-0.860317	0.015951	Eisenbergiella	0.01229	0.19836	0.00051	0	0	0	0.02598	0	0.42211	0.07226	0	0.01482	0.01703	0.01272	0.14805	0.00507	0.12938	0.00263	0.01623	0.23744	0	1.43355	0.63135	0.00049	0	2.16133	2.3797	0.10315	0.2345	0.02495	3.23941	0	0	0.23726	0	0
Proteobacteria_unclassified	-0.398601	Kawa < C	0.0032971	0.681818	0.230769	0.244989	0.328428	0.275981	0.514286	1.34059	0.422864	0.0177427	Proteobacteria_unclassified	0.11402	0	0.02285	0	1.20013	0	0.00268	0	0.30036	0.70987	0	0.02072	0.04078	0	0	0.05936	0	0	0.01764	0	0.02707	0.03105	0.09647	0	0.0008	1.23892	2.19671	0.0088	0.03392	0	0.1345	0	0.01612	0.03653	0.3693	0.39837
Ruminococcaceae_unclassified	-0.381119	Kawa < C	0.00520641	0.704545	0.230769	0.108357	0.282269	0.172953	0.528571	2.60498	1.38127	0.0270444	Ruminococcaceae_unclassified	0.03087	0	0.01878	0	0	0.03713	0.18492	0	0	0.00089	0	0.03608	0.1591	0.06028	0.01291	2.11423	0.0102	0	0.01928	0.0048	0	0.1061	0.01495	0.08477	0.00395	0.07343	0.0274	0.15859	0.07723	0.07443	0.0314	0.00373	0	0.0881	0	0
Anaeromassilibacillus	-0.323427	Kawa < C	0.00724434	0.454545	0.115385	0.0116143	0.0468808	0.0247133	0.328571	4.03646	2.01309	0.0363676	Anaeromassilibacillus	0.03374	0	0.03126	0	0	0	0	0	0.02444	0	0	0.00203	0.0214	0	0.02043	0.03226	0.0054	0	0.00133	0.08252	0	0	0	0.02587	0	0	0	0.03493	0.08873	0.01978	0	0	0	0.04133	0	0
Mogibacterium	-0.321678	Kawa < C	0.00756534	0.454545	0.115385	0.00247977	0.00106269	0.00195343	0.328571	0.428544	-1.22248	0.037278	Mogibacterium	0.00435	0	0	0	0	0	0	0	0	0.00061	0	0	0.00803	0	0.00356	0	0	0	0.00195	0	0.00131	0.00697	0.00132	0	0	0.00477	0.00053	0	0.00182	0.00066	0.00052	0.0014	0	0.00182	0.00125	0
Bilophila	-0.325175	Kawa < C	0.00930796	0.5	0.153846	0.0391311	0.0250558	0.0339031	0.371429	0.640303	-0.643174	0.0440655	Bilophila	0.14359	0	0.08769	0.0002	0.00446	0.00625	0	0	0	0	0	0	0.04646	0	0.07184	0.23962	0.06457	0	0.00199	0	0.01017	0.13975	0	0	0.00641	0	0.26689	0	0.17293	0	0.11036	0	0.00828	0	0	0
Lawsonibacter	-0.336538	Kawa < C	0.00966864	0.568182	0.192308	0.0154841	0.0222969	0.0180146	0.428571	1.43999	0.526058	0.045027	Lawsonibacter	0.01039	0.00209	0	0.00242	0	0	0	0	0.00738	0.00922	0	0	0.00841	0.01201	0	0.03307	0.00507	0	0.01769	0.05348	0	0.0171	0.04291	0	0.00286	0	0	0.00264	0.0851	0.0186	0.06162	0	0.00428	0.04722	0	0.01982
Abiotrophia	0.309441	C < Kawa	0.0102005	0.227273	0.5	0.00178455	0.387253	0.144959	0.328571	217.004	7.76158	0.0470985	Abiotrophia	0	0	0	0	0	0	0	0	0	0.00663	0	0	0	0	0	0	0	0	0.01547	0.00185	0.01999	0	0.01548	0	0	0.0085	0	0.00248	0	0	0	0	0	0	0	0
Holdemania	-0.272727	Kawa < C	0.0138786	0.363636	0.0769231	0.0195727	0.0133442	0.0172593	0.257143	0.681777	-0.552629	0.0617926	Holdemania	0.22724	0	0	0	0	0	0	0.00166	0	0	0	0.01481	0.045	0.04419	0.14716	0.02411	0.06176	0	0	0	0	0	0	0	0	0	0	0	0.13169	0.01107	0	0.0099	0.00645	0.06494	0	0
Turicimonas	-0.31993	Kawa < C	0.0147255	0.590909	0.192308	0.0174814	0.0228196	0.0194641	0.442857	1.30537	0.384457	0.0644132	Turicimonas	0.01012	0	0.0345	0	0.09474	0	0	0	0.02303	0.03022	0	0.02871	0.0041	0	0	0.11111	0	0	0.00783	0	0.00468	0.00256	0.01302	0	0.00218	0.19989	0.08262	0.00121	0.01574	0	0.02047	0	0.01023	0.01652	0.01489	0.02309
Pseudopropionibacterium	0.115385	C < Kawa	0.0232916	0	0.115385	0	0.00195346	0.000725571	0.0428571	Inf	Inf	0.0916952	Pseudopropionibacterium	0	0	0	0	0	0	0	0	0	0	0	0	0	0	0	0	0	0	0	0	0	0	0	0	0	0	0	0	0	0	0	0	0	0	0	0
Sellimonas	-0.30507	Kawa < C	0.0275698	0.704545	0.346154	0.293983	0.411897	0.33778	0.571429	1.40109	0.486551	0.104681	Sellimonas	1.69892	0.21642	0	0	0	0	0.17602	0	0.36851	0.33187	0	0.09272	0.72331	0	0.68416	0.24994	0.49908	0.03173	0.39486	0.13816	0	1.29941	0.50369	0.21529	0	0.9799	0.25627	0.08985	0.19342	0	0.44513	0.0393	0.00942	0.01661	0	0
Odoribacter	-0.223776	Kawa < C	0.0308112	0.295455	0.0769231	0.154058	0.0232958	0.105489	0.214286	0.151215	-2.72533	0.115813	Odoribacter	0	0	0.9829	0.25641	0	0	0	0	0.03754	0	0	0.50534	0	0	0	0.05232	0	0	0	0	0.02248	0	0	0	0.3629	0	0	0.82303	0	0	0	0	0.70017	0.61739	0	0
Dielma	-0.159091	Kawa < C	0.0346071	0.159091	0	0.00441932	0	0.00277786	0.1	0	#NAME?	0.122683	Dielma	0.01679	0	0	0	0	0	0.00459	0	0.00213	0	0	0.00634	0	0	0	0	0	0	0	0.15125	0	0	0	0	0	0	0	0.00162	0	0	0.01173	0	0	0	0	0
Peptoniphilus	-0.159091	Kawa < C	0.0346071	0.159091	0	0.00314886	0	0.00197929	0.1	0	#NAME?	0.122683	Peptoniphilus	0	0	0	0	0	0	0	0.02828	0	0	0	0	0	0	0	0	0	0	0	0	0	0.00038	0	0	0	0.01161	0.00456	0	0	0	0	0	0	0	9e-05	0.00182
Actinomyces	-0.291958	Kawa < C	0.0428892	0.954545	0.807692	0.0547173	0.0343031	0.0471349	0.9	0.626915	-0.673658	0.147839	Actinomyces	0.03154	0.01775	0.00237	0.01829	0.0057	0.0136	0.00143	0.09265	0.1001	0.07247	0.04708	0.02189	0.08439	0.00769	0.03424	0	0.00057	0.02495	0.10257	0.0028	0.06393	0.08734	0.04518	0.00239	0.01922	0.26089	0.12194	0.01922	0	0.02066	0.03096	0.05394	0.02089	0.12186	0.02745	0.16231
Granulicatella	0.232517	C < Kawa	0.0469428	0.227273	0.423077	0.00110886	0.00478346	0.00247371	0.3	4.31384	2.10897	0.157162	Granulicatella	0	0	0	0	0	0	0	0	0	0.01619	0	0.00018	0	0	0.00054	0	0	0.00387	0	0	0.02117	0	0	0	0	0	0.00049	0	0	0	0	0.00337	0	0	0	0.00147
Enterorhabdus	-0.136364	Kawa <= C	0.0523736	0.136364	0	0.000289545	0	0.000182	0.0857143	0	#NAME?	0.168568	Enterorhabdus	0	0	0	0	0	0	0	0	0	0.00872	0	0	0.0007	0	0	0	0	0	0.00033	0	0	0	0	0	0.00063	0	0	0	0	0	0	0	0	0.00121	0	0
Clostridiales_unclassified	-0.136364	Kawa <= C	0.0523736	0.136364	0	0.000525	0	0.00033	0.0857143	0	#NAME?	0.168568	Clostridiales_unclassified	0	0	0	0	0	0	0	0	0	0	0	0	0	0	0.0009	0	0	0	0	0	0	0	0	0.00085	0	0	0	0.00125	0.0022	0	0	0	0	0	0.00114	0
Saccharomyces	0.145105	C <= Kawa	0.0540858	0.0454545	0.192308	0.000495	0.00588885	0.00249843	0.1	11.8967	3.57248	0.168568	Saccharomyces	0	0.00693	0	0	0	0	0	0	0	0	0	0	0	0	0	0	0	0	0	0	0.01485	0	0	0	0	0	0	0	0	0	0	0	0	0	0	0
Phascolarctobacterium	-0.211538	Kawa <= C	0.0661969	0.363636	0.153846	0.235929	0.0899946	0.181725	0.285714	0.381448	-1.39044	0.192632	Phascolarctobacterium	0	0	0	0.01524	0.82374	2.86503	0	0	0.57993	0.36552	0	0	0.26539	0.51371	1.32135	0.1583	0	0	1.34394	0	0.06899	0	0	0	0	0	0.72835	0	0.07562	0	0	0	0	0	0.24991	0
Lautropia	0.0769231	C <= Kawa	0.0669575	0	0.0769231	0	2.5e-05	9.28571e-06	0.0285714	Inf	Inf	0.192632	Lautropia	0	0	0	0	0	0	0	0	0	0	0	0	0	0	0	0	0	0	0	0	0	0	0	0	0	0	0	0	0	0	0	0	0	0	0	0
Acinetobacter	0.0769231	C <= Kawa	0.0669575	0	0.0769231	0	0.000286923	0.000106571	0.0285714	Inf	Inf	0.192632	Acinetobacter	0	0	0	0	0	0	0	0	0	0	0	0	0	0	0	0	0	0	0	0	0	0	0	0	0	0	0	0	0	0	0	0	0	0	0	0
Staphylococcus	0.0769231	C <= Kawa	0.0669575	0	0.0769231	0	0.00644731	0.00239471	0.0285714	Inf	Inf	0.192632	Staphylococcus	0	0	0	0	0	0	0	0	0	0	0	0	0	0	0	0	0	0	0	0	0	0	0	0	0	0	0	0	0	0	0	0	0	0	0	0
Enorma	0.0769231	C <= Kawa	0.0669575	0	0.0769231	0	0.001395	0.000518143	0.0285714	Inf	Inf	0.192632	Enorma	0	0	0	0	0	0	0	0	0	0	0	0	0	0	0	0	0	0	0	0	0	0	0	0	0	0	0	0	0	0	0	0	0	0	0	0
Actinobaculum	-0.113636	Kawa <= C	0.0791205	0.113636	0	0.000658182	0	0.000413714	0.0714286	0	#NAME?	0.213654	Actinobaculum	0	0	0	0	0	0	0	0	0	0	0	0.00151	0	0	0	0	0	0	0	0	0	0	0	0	0	0.02076	0	0	0	0	0	0	0	0	0	0
Murimonas	-0.113636	Kawa <= C	0.0791205	0.113636	0	0.000766818	0	0.000482	0.0714286	0	#NAME?	0.213654	Murimonas	0	0.00522	0	0	0	0	0	0	0	0	0	0	0	0	0	0	0.0095	0	0	0	0	0	0	0	0	0	0	0	0	0	0.01525	0	0	0	0.00327	0
Parvimonas	-0.18007	Kawa <= C	0.0825461	0.272727	0.115385	0.00231727	0.000144231	0.00151014	0.214286	0.0622416	-4.00598	0.220516	Parvimonas	0	0	0	0	0	0	0	0	0	0.02275	0	0	0.0017	0	0	0	0	0	0	0	0	0.00527	0	0.00299	0.00272	0.04246	0	0	0	0.00037	0	0	0.00278	0	0.00352	0.00462
Peptostreptococcus	0.0952797	C <= Kawa	0.102776	0.0227273	0.115385	1.09091e-05	0.00313192	0.00117014	0.0571429	287.093	8.16537	0.268798	Peptostreptococcus	0	0	0	0	0	0	0	0	0	0	0	0	0	0	0	0	0	0	0	0	0	0	0	0	0	0	0	0	0	0	0	0	0	0	0	0
Weissella	0.152972	C <= Kawa	0.10732	0.113636	0.269231	0.0196936	0.0188838	0.0193929	0.171429	0.958881	-0.0605769	0.278735	Weissella	0	0	0	0	0	0	0.00561	0	0.00485	0	0	0	0	0	0.12047	0	0	0	0	0	0	0	0	0	0	0	0.00278	0	0	0	0	0	0	0	0	0
Parabacteroides	-0.215035	Kawa <= C	0.117451	0.636364	0.384615	1.03973	1.3442	1.15282	0.542857	1.29284	0.370539	0.297808	Parabacteroides	2.44432	0	1.17589	0.70519	1.00291	1.35939	3.9024	0	0.7268	0.67203	0	0.76968	0.18593	0	2.18182	1.86516	0	0.76448	0.76103	0	0.40947	0	0	0	0.19457	0	0	1.67685	0	2.65046	2.68658	0.20091	0	0	2.26726	3.43681
Anaerofustis	-0.0909091	Kawa <= C	0.119706	0.0909091	0	0.000978636	0	0.000615143	0.0571429	0	#NAME?	0.298467	Anaerofustis	0	0	0	0	0	0	0	0	0	0	0	0	0	0	0.0016	0	0	0	0	0	0	0.01442	0	0	0	0	0	0	0	0	0	0	0	0.0255	0	0
Lactonifactor	-0.121503	Kawa <= C	0.128988	0.159091	0.0384615	0.000764091	5.73077e-05	0.000501571	0.114286	0.0750011	-3.73694	0.316338	Lactonifactor	0	0.00235	0	0	0	0	0	0	0	0	0	0	0	0	0	0	0	0	0	0	0	0	0	0	0	0.01898	0	0	0.00045	0	0.00816	0	0	0.0017	0.00104	0
Eggerthella	-0.215035	Kawa <= C	0.135738	0.977273	0.615385	0.214517	0.438193	0.297597	0.842857	2.04269	1.03047	0.328582	Eggerthella	0.2623	0.16464	0.01684	0.06452	0.01815	0	0.04479	0.35792	0.22757	0.66156	0.15484	0.08555	0.06782	0.06322	0.49013	0.03648	0.10169	0.03296	0.10394	0.04572	0.00439	0.8046	0.24712	0.21421	0.00545	0.2984	1.81119	0.07839	0.07214	0.03199	0.25487	0.01254	0.07184	0.24411	0.1471	0.34885
Scardovia	-0.118007	Kawa <= C	0.140454	0.159091	0.0384615	0.0008825	0.000380385	0.000696	0.114286	0.431031	-1.21414	0.337813	Scardovia	0	0	0	0	0	0	0	0	0	0	0	0	0.00065	0	0	0	0	0	0.00147	0	0	0	0.00107	0	0	0.00693	0.0135	0	0	0	0	0	0	0	0	0
Prevotella	-0.152098	Kawa <= C	0.142901	0.272727	0.115385	1.56416	1.02775	1.36492	0.214286	0.657057	-0.605909	0.342595	Prevotella	0	0	0.23403	0	0	12.8932	1.2095	1.88434	0	0	0	0	0	0	0	0	0	0	0	0	0	0	0	0	0.00041	0.01112	0	0	0	0	0	0	0.03631	0	0.79482	2.49196
Catabacter	-0.138112	Kawa <= C	0.146218	0.227273	0.0769231	0.00405955	0.00443808	0.00420014	0.171429	1.09324	0.128616	0.347209	Catabacter	0.00441	0	0	0	0	0	0	0	0	0	0	0	0.00379	0	0.01167	0	0	0	0	0	0	0.0276	0	0	0	0	0.08061	0	0.02633	0	0	0	0	0.00986	0	0
Solobacterium	-0.127622	Kawa <= C	0.164189	0.204545	0.0769231	0.00113659	0.000273077	0.000815857	0.157143	0.24026	-2.05733	0.362627	Solobacterium	0	0	0	0	0	0	0	0	0	0.00337	0	0	0	0	0	0	0	0	0.00016	0	0	0.00613	0	0	0.00082	0.00607	0	0	0	0	0	0.00202	0	0	0.00593	0
Clostridiales_Family_XIII_Incertae_Sedis_unclassified	-0.124126	Kawa <= C	0.176138	0.204545	0.0769231	0.000840227	0.000842308	0.000841	0.157143	1.00248	0.00356773	0.362627	Clostridiales_Family_XIII_Incertae_Sedis_unclassified	0.00134	0	0	0	0	0	0	0	0	0.0051	0	0	0	0	0.00332	0	0	0	0	0	0	0.00037	0	0	0.00052	0	0	0	0	0	0	0.00108	0	0.00458	0	0
Erysipelatoclostridium	0.19493	C <= Kawa	0.176652	0.931818	0.730769	0.359645	1.35132	0.727982	0.857143	3.75737	1.90972	0.362627	Erysipelatoclostridium	0.08533	0.5137	0	0	0.1799	0.00883	0.04111	0.17155	0.61012	0.4045	0.19802	0.02917	0.1628	0.01646	0.06612	0.05829	0.09584	0.05407	0.38207	0.84007	0	1.22965	1.10852	0.07999	0.02414	0.09963	1.36785	0.14412	0.69868	0.024	0.94175	0.03222	0.05538	0.05444	0.23414	1.14511
Porphyromonas	-0.0681818	Kawa <= C	0.18238	0.0681818	0	0.00209523	0	0.001317	0.0428571	0	#NAME?	0.362627	Porphyromonas	0	0	0.00051	0	0	0	0	0.00911	0	0	0	0	0	0	0	0	0	0	0	0	0	0	0	0	0	0	0	0	0	0	0	0	0	0	0	0
Pseudoflavonifractor	-0.0681818	Kawa <= C	0.18238	0.0681818	0	0.00175318	0	0.001102	0.0428571	0	#NAME?	0.362627	Pseudoflavonifractor	0	0	0	0	0	0	0	0	0	0	0	0	0	0	0	0	0	0	0	0	0	0	0	0	0	0	0	0	0	0	0	0	0	0.0052	0	0
Anaerococcus	-0.0681818	Kawa <= C	0.18238	0.0681818	0	0.000393409	0	0.000247286	0.0428571	0	#NAME?	0.362627	Anaerococcus	0	0	0	0	0	0	0	0	0	0	0	0	0	0	0	0	0	0	0	0	0	0	0	0	0	0.00272	0.00442	0	0	0	0	0	0	0	0	0
Varibaculum	-0.0681818	Kawa <= C	0.18238	0.0681818	0	0.000136591	0	8.58571e-05	0.0428571	0	#NAME?	0.362627	Varibaculum	0	0	0	0	0	0	0	0	0	0	0	0	0	0	0	0	0	0	0	0	0	0.00322	0	0	0	0	0.00193	0	0	0	0	0	0	0	0	0
Peptococcus	-0.0681818	Kawa <= C	0.18238	0.0681818	0	0.000187727	0	0.000118	0.0428571	0	#NAME?	0.362627	Peptococcus	0	0	0	0	0	0	0	0	0	0.00252	0	0	0	0	0	0	0	0	0	0	0	0	0	0	0	0	0	0.00023	0	0	0	0	0	0	0	0
Megasphaera	0.142483	C <= Kawa	0.199976	0.204545	0.346154	0.0202857	0.139467	0.0645531	0.257143	6.87516	2.78139	0.362627	Megasphaera	0.2343	0	0	0	0	0.13521	0	0	0	0	0	0	0	0	0	0	0	0	0	0	0	0	0.0158	0	0	0	0.02253	0	0	0.00261	0	0	0	0	0	0
Mycobacteroides	0.0384615	C <= Kawa	0.203614	0	0.0384615	0	0.000138462	5.14286e-05	0.0142857	Inf	Inf	0.362627	Mycobacteroides	0	0	0	0	0	0	0	0	0	0	0	0	0	0	0	0	0	0	0	0	0	0	0	0	0	0	0	0	0	0	0	0	0	0	0	0
Bacillus	0.0384615	C <= Kawa	0.203614	0	0.0384615	0	0.000348462	0.000129429	0.0142857	Inf	Inf	0.362627	Bacillus	0	0	0	0	0	0	0	0	0	0	0	0	0	0	0	0	0	0	0	0	0	0	0	0	0	0	0	0	0	0	0	0	0	0	0	0
Butyricicoccus	0.0384615	C <= Kawa	0.203614	0	0.0384615	0	0.00928962	0.00345043	0.0142857	Inf	Inf	0.362627	Butyricicoccus	0	0	0	0	0	0	0	0	0	0	0	0	0	0	0	0	0	0	0	0	0	0	0	0	0	0	0	0	0	0	0	0	0	0	0	0
Lachnoanaerobaculum	0.0384615	C <= Kawa	0.203614	0	0.0384615	0	0.000136538	5.07143e-05	0.0142857	Inf	Inf	0.362627	Lachnoanaerobaculum	0	0	0	0	0	0	0	0	0	0	0	0	0	0	0	0	0	0	0	0	0	0	0	0	0	0	0	0	0	0	0	0	0	0	0	0
Paeniclostridium	0.0384615	C <= Kawa	0.203614	0	0.0384615	0	0.00466615	0.00173314	0.0142857	Inf	Inf	0.362627	Paeniclostridium	0	0	0	0	0	0	0	0	0	0	0	0	0	0	0	0	0	0	0	0	0	0	0	0	0	0	0	0	0	0	0	0	0	0	0	0
Terrisporobacter	0.0384615	C <= Kawa	0.203614	0	0.0384615	0	0.0102062	0.00379086	0.0142857	Inf	Inf	0.362627	Terrisporobacter	0	0	0	0	0	0	0	0	0	0	0	0	0	0	0	0	0	0	0	0	0	0	0	0	0	0	0	0	0	0	0	0	0	0	0	0
Enhydrobacter	0.0384615	C <= Kawa	0.203614	0	0.0384615	0	0.000133462	4.95714e-05	0.0142857	Inf	Inf	0.362627	Enhydrobacter	0	0	0	0	0	0	0	0	0	0	0	0	0	0	0	0	0	0	0	0	0	0	0	0	0	0	0	0	0	0	0	0	0	0	0	0
Eikenella	0.0384615	C <= Kawa	0.203614	0	0.0384615	0	0.000103846	3.85714e-05	0.0142857	Inf	Inf	0.362627	Eikenella	0	0	0	0	0	0	0	0	0	0	0	0	0	0	0	0	0	0	0	0	0	0	0	0	0	0	0	0	0	0	0	0	0	0	0	0
Morococcus	0.0384615	C <= Kawa	0.203614	0	0.0384615	0	0.00182615	0.000678286	0.0142857	Inf	Inf	0.362627	Morococcus	0	0	0	0	0	0	0	0	0	0	0	0	0	0	0	0	0	0	0	0	0	0	0	0	0	0	0	0	0	0	0	0	0	0	0	0
Aeromonas	0.0384615	C <= Kawa	0.203614	0	0.0384615	0	0.0209212	0.00777071	0.0142857	Inf	Inf	0.362627	Aeromonas	0	0	0	0	0	0	0	0	0	0	0	0	0	0	0	0	0	0	0	0	0	0	0	0	0	0	0	0	0	0	0	0	0	0	0	0
Providencia	0.0384615	C <= Kawa	0.203614	0	0.0384615	0	0.10439	0.0387736	0.0142857	Inf	Inf	0.362627	Providencia	0	0	0	0	0	0	0	0	0	0	0	0	0	0	0	0	0	0	0	0	0	0	0	0	0	0	0	0	0	0	0	0	0	0	0	0
Moraxella	0.0384615	C <= Kawa	0.203614	0	0.0384615	0	0.000914615	0.000339714	0.0142857	Inf	Inf	0.362627	Moraxella	0	0	0	0	0	0	0	0	0	0	0	0	0	0	0	0	0	0	0	0	0	0	0	0	0	0	0	0	0	0	0	0	0	0	0	0
Xanthomonadaceae_unclassified	0.0384615	C <= Kawa	0.203614	0	0.0384615	0	1.69231e-05	6.28571e-06	0.0142857	Inf	Inf	0.362627	Xanthomonadaceae_unclassified	0	0	0	0	0	0	0	0	0	0	0	0	0	0	0	0	0	0	0	0	0	0	0	0	0	0	0	0	0	0	0	0	0	0	0	0
Microbacterium	0.0384615	C <= Kawa	0.203614	0	0.0384615	0	2.5e-05	9.28571e-06	0.0142857	Inf	Inf	0.362627	Microbacterium	0	0	0	0	0	0	0	0	0	0	0	0	0	0	0	0	0	0	0	0	0	0	0	0	0	0	0	0	0	0	0	0	0	0	0	0
Klebsiella	-0.155594	Kawa <= C	0.209395	0.431818	0.230769	0.489553	0.464176	0.480127	0.357143	0.948163	-0.0767937	0.371155	Klebsiella	0.03387	0.00254	0.09582	0	0	0.03568	0	0	0	0.01735	0	0	10.4448	0.00269	0	0	0	0	0	0	0.00764	0.03184	0.72215	0.00044	0	0	0.01692	0.12363	0	0	0.29985	0.03142	0	0	0	0.27797
Leuconostoc	0.0926573	C <= Kawa	0.2203	0.0681818	0.153846	0.000449318	0.280563	0.104491	0.1	624.419	9.28637	0.387728	Leuconostoc	0	0	0	0	0	0	0	0	0	0	0	0	0	0	0	0	0.0059	0	0	0	0	0	0	0	0.00026	0	0	0	0	0	0	0.01361	0	0	0	0
Rothia	-0.153846	Kawa <= C	0.27334	0.704545	0.461538	0.00887705	0.128995	0.0534924	0.614286	14.5313	3.8611	0.432684	Rothia	0	0.01063	0.00391	0.00244	0	0.00054	0.00601	0.07583	0	0.09434	0.00082	0.05211	0.01449	0	0.00339	0.00243	0	0.0047	0.011	0	0.00496	0	0.00409	0	0.00108	0.00498	0.00376	0.00146	0.00034	0.00857	0	0.00613	0	0	0	0.00013
Propionibacterium	-0.0454545	Kawa <= C	0.282864	0.0454545	0	0.000305682	0	0.000192143	0.0285714	0	#NAME?	0.432684	Propionibacterium	0	0	0	0	0	0.00902	0	0	0	0	0	0	0	0	0	0	0	0	0	0	0	0	0.00443	0	0	0	0	0	0	0	0	0	0	0	0	0
Slackia	-0.0454545	Kawa <= C	0.282864	0.0454545	0	0.000266364	0	0.000167429	0.0285714	0	#NAME?	0.432684	Slackia	0	0	0	0	0	0.01166	0	0	0	0	0	0	0	0	0	0	0	0	0	0	0	0	0	0	0	0	0	0	0	0	0	0	0	0	0	6e-05
Oxalobacter	-0.0454545	Kawa <= C	0.282864	0.0454545	0	0.000595455	0	0.000374286	0.0285714	0	#NAME?	0.432684	Oxalobacter	0	0	0.02574	0	0	0	0	0	0	0	0	0	0	0	0	0	0	0	0	0	0	0	0	0	0	0	0	0.00046	0	0	0	0	0	0	0	0
Eubacteriaceae_unclassified	-0.0454545	Kawa <= C	0.282864	0.0454545	0	0.000136136	0	8.55714e-05	0.0285714	0	#NAME?	0.432684	Eubacteriaceae_unclassified	0	0	0	0	0	0	0	0	0	0	0	0	0	0	0	0	0	0	0	0.00406	0	0	0	0	0	0	0	0	0	0	0	0	0	0	0	0
Clavibacter	-0.0454545	Kawa <= C	0.282864	0.0454545	0	0.000328409	0	0.000206429	0.0285714	0	#NAME?	0.432684	Clavibacter	0	0	0	0	0	0	0	0	0	0	0	0	0	0	0	0	0	0	0	0	0	0	0	0	0.00957	0	0	0	0.00488	0	0	0	0	0	0	0
Alloscardovia	-0.0454545	Kawa <= C	0.282864	0.0454545	0	0.000109545	0	6.88571e-05	0.0285714	0	#NAME?	0.432684	Alloscardovia	0	0	0	0	0	0	0	0	0	0	0	0	0	0	0	0	0	0	0	0	0	0	0	0	0	0	0	0	0	0	0	0	0	0	0.00374	0
Tropheryma	-0.0454545	Kawa <= C	0.282864	0.0454545	0	0.000310227	0	0.000195	0.0285714	0	#NAME?	0.432684	Tropheryma	0	0	0	0	0	0	0	0	0	0	0	0	0	0	0.00957	0	0	0	0	0	0	0	0	0	0	0	0	0	0	0	0.00408	0	0	0	0	0
Kluyvera	-0.0454545	Kawa <= C	0.282864	0.0454545	0	5.20455e-05	0	3.27143e-05	0.0285714	0	#NAME?	0.432684	Kluyvera	0	0	0	0	0	0	0	0	0	0	0	0	0	0	0	0	0	0	0	0	0	0	0	0	0	0	0	0	0	0	0	0.00153	0	0	0	0
Pediococcus	-0.0454545	Kawa <= C	0.282864	0.0454545	0	0.00806568	0	0.00506986	0.0285714	0	#NAME?	0.432684	Pediococcus	0	0	0	0	0	0	0	0	0	0	0	0	0	0	0	0	0	0	0	0	0	0	0	0	0	0	0	0	0	0	0	0	0	0	0	0
Acidaminococcus	-0.0454545	Kawa <= C	0.282864	0.0454545	0	0.00450705	0	0.002833	0.0285714	0	#NAME?	0.432684	Acidaminococcus	0	0	0	0	0	0	0	0	0	0	0	0	0	0	0	0	0	0	0	0	0	0	0	0	0	0	0	0	0	0	0	0	0	0.19727	0	0
Hungatella	-0.152098	Kawa <= C	0.285489	0.818182	0.461538	0.162968	1.31496	0.590849	0.685714	8.06882	3.01236	0.43492	Hungatella	0.08912	0.03925	0.00738	0.00084	0	0.02251	0.03089	0	0.01511	0.02895	0	0	0	0.0043	0.02198	0	0.01483	0	0.0179	0.03465	0	0.13945	0.07347	0.00128	0.01068	0.45952	2.6917	0.06464	0.27141	0.00285	0.14647	0.0005	0.00379	0.00442	0.03806	0.01669
Escherichia	0.15035	C <= Kawa	0.289991	0.75	0.538462	0.866003	19.5836	7.81827	0.671429	22.6138	4.49913	0.435029	Escherichia	0.31706	0.08199	1.57613	0	0.02713	0.0927	0.1045	0.07533	0.32679	0.05109	0	0	0.06917	0	0.0221	0	0.28258	0	0.00502	0	3.70887	4.63009	0.03077	0.52718	0.07659	1.61494	1.24651	0	0.06936	0.0046	0.00994	1.86405	0	0	0.30514	0.74452
Neisseria	0.0541958	C <= Kawa	0.290795	0.0227273	0.0769231	0.000162727	0.00215115	0.000901286	0.0428571	13.2194	3.72458	0.435029	Neisseria	0	0	0	0	0	0	0	0	0	0.00716	0	0	0	0	0	0	0	0	0	0	0	0	0	0	0	0	0	0	0	0	0	0	0	0	0	0
Campylobacter	0.0541958	C <= Kawa	0.290795	0.0227273	0.0769231	0.000836136	0.128004	0.04807	0.0428571	153.09	7.25824	0.435029	Campylobacter	0	0	0	0	0	0	0	0	0	0	0	0	0	0	0	0	0	0	0	0	0	0	0	0	0	0	0	0	0	0	0	0	0	0	0	0
Clostridium	-0.151224	Kawa <= C	0.29175	0.840909	0.576923	0.231333	0.323937	0.265729	0.742857	1.40031	0.485745	0.435587	Clostridium	0	0	0.91642	0	0.17143	0.06705	0.76658	0	0.72073	0.17828	0	0.09058	0.03233	0.01917	0.00405	0.38013	0.00407	0.03469	0.86119	0.33009	0.01624	1.16073	1.2367	0	0.10407	0	0.04778	0.06716	0.37105	0.13791	0.384	0.80721	0.01956	0.12438	0.00324	0.00471
Corynebacterium	-0.104895	Kawa <= C	0.336413	0.295455	0.153846	0.000975682	0.00384846	0.00204271	0.242857	3.94438	1.9798	0.49244	Corynebacterium	0	0.00461	0	0	0	0	0.00069	0	0.00145	0.00438	0	0	0.00334	0	0	0	0	0	0	0	0.00332	0.00055	0.00186	0	0	0.00507	0.00766	0	0	0	0	0	0	0	0	0
Fusobacterium	0.0734266	C <= Kawa	0.36121	0.0909091	0.153846	0.000944545	0.407716	0.152031	0.114286	431.653	8.75373	0.520587	Fusobacterium	0.01372	0	0	0	0	0	0	0	0	0.00717	0	0	0	0	0	0	0	0	0	0	0	0	0	0	0	0.01823	0	0	0	0	0	0	0	0	0	0
Allisonella	-0.0559441	Kawa <= C	0.391174	0.0909091	0.0384615	0.000388864	2.57692e-05	0.000254	0.0714286	0.066268	-3.91554	0.540239	Allisonella	0	0	0	0	0	0.00632	0.00569	0	0	0	0	0	0.00376	0	0	0	0.00134	0	0	0	0	0	0	0	0	0	0	0	0	0	0	0	0	0	0	0
Bifidobacterium	-0.117133	Kawa <= C	0.418917	1	0.923077	9.17318	13.5219	10.7884	0.971429	1.47407	0.559808	0.540239	Bifidobacterium	5.71331	10.4286	0.19998	19.0213	3.61457	1.53225	6.49193	5.11655	12.514	15.3484	25.8721	4.5941	3.69919	3.4657	2.28642	0.88593	7.816	7.12269	11.9506	7.7192	3.88324	18.0987	22.168	54.1749	9.2264	4.69414	14.6117	2.0218	8.01001	2.03021	8.73637	2.5584	0.81498	6.91104	16.7194	13.7122
Paraprevotella	-0.0227273	Kawa <= C	0.459822	0.0227273	0	0.00466977	0	0.00293529	0.0142857	0	#NAME?	0.540239	Paraprevotella	0	0	0	0	0	0	0	0	0	0	0	0	0	0	0	0	0	0	0	0	0	0	0	0	0	0	0	0	0	0	0	0	0	0	0.20547	0
Tissierellia_unclassified	-0.0227273	Kawa <= C	0.459822	0.0227273	0	0.000412273	0	0.000259143	0.0142857	0	#NAME?	0.540239	Tissierellia_unclassified	0	0	0	0	0	0	0	0.01814	0	0	0	0	0	0	0	0	0	0	0	0	0	0	0	0	0	0	0	0	0	0	0	0	0	0	0	0
Olsenella	-0.0227273	Kawa <= C	0.459822	0.0227273	0	0.000145682	0	9.15714e-05	0.0142857	0	#NAME?	0.540239	Olsenella	0	0	0	0	0	0	0	0	0	0	0	0	0	0	0	0	0	0	0	0	0	0	0	0	0	0	0	0	0	0	0	0	0	0	0	0
Harryflintia	-0.0227273	Kawa <= C	0.459822	0.0227273	0	0.00017	0	0.000106857	0.0142857	0	#NAME?	0.540239	Harryflintia	0	0	0	0	0	0	0	0	0	0	0	0	0	0	0	0	0	0	0	0	0	0	0	0	0	0	0	0	0	0	0	0	0	0	0	0
Alloprevotella	-0.0227273	Kawa <= C	0.459822	0.0227273	0	0.000128864	0	8.1e-05	0.0142857	0	#NAME?	0.540239	Alloprevotella	0	0	0.00567	0	0	0	0	0	0	0	0	0	0	0	0	0	0	0	0	0	0	0	0	0	0	0	0	0	0	0	0	0	0	0	0	0
Comamonas	-0.0227273	Kawa <= C	0.459822	0.0227273	0	0.000269091	0	0.000169143	0.0142857	0	#NAME?	0.540239	Comamonas	0	0	0	0	0	0	0	0	0	0	0	0	0	0	0	0	0	0	0	0	0	0	0	0	0	0	0	0	0	0	0	0	0	0	0	0
Sutterella	-0.0227273	Kawa <= C	0.459822	0.0227273	0	1.86364e-05	0	1.17143e-05	0.0142857	0	#NAME?	0.540239	Sutterella	0	0	0	0	0	0	0	0	0	0	0	0	0	0	0	0	0	0	0	0	0	0	0	0	0	0	0	0	0	0	0	0	0	0	0	0
Parascardovia	-0.0227273	Kawa <= C	0.459822	0.0227273	0	1.63636e-05	0	1.02857e-05	0.0142857	0	#NAME?	0.540239	Parascardovia	0	0	0	0	0	0	0	0	0	0	0	0	0	0	0	0	0	0	0	0	0	0	0	0	0	0	0	0	0	0	0	0	0	0	0	0
Massiliomicrobiota	-0.0227273	Kawa <= C	0.459822	0.0227273	0	5.02273e-05	0	3.15714e-05	0.0142857	0	#NAME?	0.540239	Massiliomicrobiota	0	0	0	0	0	0	0	0	0	0	0	0	0	0	0	0	0	0	0	0	0	0	0	0	0	0	0	0	0	0	0.00221	0	0	0	0	0
Facklamia	-0.0227273	Kawa <= C	0.459822	0.0227273	0	7.29545e-05	0	4.58571e-05	0.0142857	0	#NAME?	0.540239	Facklamia	0	0	0	0	0	0	0	0.00321	0	0	0	0	0	0	0	0	0	0	0	0	0	0	0	0	0	0	0	0	0	0	0	0	0	0	0	0
Dolosigranulum	-0.0227273	Kawa <= C	0.459822	0.0227273	0	0.000232955	0	0.000146429	0.0142857	0	#NAME?	0.540239	Dolosigranulum	0	0	0	0	0	0	0	0	0.01025	0	0	0	0	0	0	0	0	0	0	0	0	0	0	0	0	0	0	0	0	0	0	0	0	0	0	0
Anaerofilum	-0.0227273	Kawa <= C	0.459822	0.0227273	0	0.000528864	0	0.000332429	0.0142857	0	#NAME?	0.540239	Anaerofilum	0	0	0	0	0	0	0	0	0	0	0	0	0	0	0	0	0	0	0	0	0	0	0	0	0	0	0	0	0	0	0.02327	0	0	0	0	0
Catenibacterium	-0.0227273	Kawa <= C	0.459822	0.0227273	0	0.00158114	0	0.000993857	0.0142857	0	#NAME?	0.540239	Catenibacterium	0	0	0	0	0	0.06957	0	0	0	0	0	0	0	0	0	0	0	0	0	0	0	0	0	0	0	0	0	0	0	0	0	0	0	0	0	0
Selenomonas	-0.0227273	Kawa <= C	0.459822	0.0227273	0	4.02273e-05	0	2.52857e-05	0.0142857	0	#NAME?	0.540239	Selenomonas	0	0	0	0	0	0	0	0	0	0	0	0	0	0	0	0	0	0	0	0	0	0	0	0	0	0	0	0	0	0	0	0	0	0	0	0
Alcaligenes	-0.0227273	Kawa <= C	0.459822	0.0227273	0	8.43182e-05	0	5.3e-05	0.0142857	0	#NAME?	0.540239	Alcaligenes	0	0	0	0	0	0	0	0	0	0	0	0	0	0	0	0	0	0	0	0	0	0	0	0	0	0	0	0.00371	0	0	0	0	0	0	0	0
Atlantibacter	-0.0227273	Kawa <= C	0.459822	0.0227273	0	0.0185457	0	0.0116573	0.0142857	0	#NAME?	0.540239	Atlantibacter	0	0	0	0	0	0	0	0	0	0	0	0	0	0	0	0	0	0	0	0	0	0	0.81601	0	0	0	0	0	0	0	0	0	0	0	0	0
Cronobacter	-0.0227273	Kawa <= C	0.459822	0.0227273	0	0.000240227	0	0.000151	0.0142857	0	#NAME?	0.540239	Cronobacter	0	0	0	0	0	0	0	0	0	0	0	0	0	0	0	0	0	0	0	0	0	0	0	0	0	0	0	0	0	0	0	0	0	0	0	0
Pluralibacter	-0.0227273	Kawa <= C	0.459822	0.0227273	0	2.06818e-05	0	1.3e-05	0.0142857	0	#NAME?	0.540239	Pluralibacter	0	0	0	0	0	0	0	0	0	0	0	0	0	0	0	0	0	0	0	0	0	0	0	0	0	0	0	0	0	0	0	0.00091	0	0	0	0
Pseudescherichia	-0.0227273	Kawa <= C	0.459822	0.0227273	0	0.000255682	0	0.000160714	0.0142857	0	#NAME?	0.540239	Pseudescherichia	0	0	0	0	0	0	0	0	0	0	0	0	0	0	0	0	0	0	0	0	0	0	0.01125	0	0	0	0	0	0	0	0	0	0	0	0	0
Serratia	-0.0227273	Kawa <= C	0.459822	0.0227273	0	8.86364e-05	0	5.57143e-05	0.0142857	0	#NAME?	0.540239	Serratia	0	0	0	0	0	0	0	0	0	0	0	0	0	0.0039	0	0	0	0	0	0	0	0	0	0	0	0	0	0	0	0	0	0	0	0	0	0
Treponema	-0.0227273	Kawa <= C	0.459822	0.0227273	0	2.20455e-05	0	1.38571e-05	0.0142857	0	#NAME?	0.540239	Treponema	0	0	0	0	0	0.00097	0	0	0	0	0	0	0	0	0	0	0	0	0	0	0	0	0	0	0	0	0	0	0	0	0	0	0	0	0	0
Synergistes	-0.0227273	Kawa <= C	0.459822	0.0227273	0	7.75e-05	0	4.87143e-05	0.0142857	0	#NAME?	0.540239	Synergistes	0	0	0	0	0	0	0	0	0	0	0	0	0	0	0	0	0	0	0	0	0	0	0	0	0	0	0	0	0	0	0	0	0	0	0	0
[truncated: 25 more rows]
[truncated: 35 more columns]

## Sheet: Table S1H. Species
Table S1H. Species analysis.
[truncated: 452 more rows]
[truncated: 34 more columns]

## Sheet: Table S1I. HUmann3
Table S1I. Functional analysis of the gut microbiota.
[truncated: 18,715 more rows]
[truncated: 30 more columns]

[truncated: 8 more sheets: Table S1J. Fecal_metabolism, Table S1K. Fecal_metabolism_ano, Table S1L. Blood_metabolism, Table S1M. Blood_metabolism_ano, Veen_metabolism, Corr, Sheet1, Sheet2]
